# Supplementary material for: Combined analysis of differentially expressed lncRNAs and miRNAs in liver tissues of high-fat fed rabbits by transcriptome sequencing
Source: Front Genet. 2022 Oct 7;13:1000574. doi: 10.3389/fgene.2022.1000574 (PMC9585185; doi:10.3389/fgene.2022.1000574)
Supplement: Supplementary file 1 [file Table2.XLSX]

## Sheet: All.TPM
miRNA_id	CON-L1	CON-L2	CON-L3	HFD-L1	HFD-L2	HFD-L3	total
miR-26c	33924	9916	234296	7625	12796	8309	306866
miR-143	24199	29417	30548	9609	49880	37996	181649
let-7i	4667	41737	35258	2432	3062	34397	121553
miR-99a-5p	12126	14396	63356	62607	46775	43766	243026
miR-99a-3p	63919	90067	17201	6529	45374	42225	265315
miR-143-3p	35650	31925	12078	58159	7087	11340	156239
miR-148a-3p	11636	5065	272787	179567	13778	22406	505239
miR-10	13343	29166	3170	7984	1656	36847	92166
let-7a-5p_1	9005	9330	6655	18108	18922	2345	64365
let-7b	1650	14917	2869	7527	20908	4071	51942
miR-122-3p	374998	1352774	775888	1076251	602350	3787890	7970151
miR-100-5p_1	68092	45975	43324	79711	58029	59522	354653
miR-122-3p_1	5231583	3058453	1692408	6304993	2720497	571850	19579784
miR-26a_1	10341	15055	5843	29886	3425	25406	89956
miR-30d	8911	13464	39177	27368	28638	4073	121631
let-7f-1-3p_1	1316	1447	4201	15135	663	630	23392
miR-3600	54865	3386	678	1647	4001	4313	68890
miR-125b-5p	14264	6812	5367	10581	2259	16144	55427
miR-10b-3p	2300	1784	12145	2782	1625	3156	23792
miR-378	2841	3695	4574	3101	5031	5232	24474
miR-30a-5p_2	11751	7322	6205	3619	10657	8213	47767
miR-191-5p	3313	2432	2116	6681	1050	6453	22045
miR-27b_1	4829	2268	8671	4096	3703	3123	26690
miR-30d-5p	11534	36327	4880	15880	23885	18113	110619
let-7g-5p	16219	3886	7322	7512	22093	9705	66737
miR-127_2	980	1246	416	1299	988	415	5344
let-7i-3p	2677	3403	3104	710	7645	1957	19496
let-7c_1	937	1449	1932	6487	2411	551	13767
miR-10a-3p_1	670	2822	2151	929	2262	720	9554
let-7b-3p	18530	8001	15613	11118	2580	7651	63493
miR-21_1	31973	37575	5315	16480	13292	3810	108445
let-7a-3p	2447	17790	3031	3708	3426	10518	40920
miR-23b_3	654	3164	685	668	160	859	6190
miR-21-5p	11066	26321	9894	5031	57534	20747	130593
miR-30b_1	254	425	187	6313	320	511	8010
miR-99a_2	78908	29219	58313	89052	81424	50924	387840
miR-26-5p	215802	1491	31471	168202	1315	2991	421272
miR-125b	1672	4895	11471	3091	5042	3631	29802
miR-151-3p_1	3617	2590	6501	2575	2103	4471	21857
miR-125b-3p	4078	5142	13247	13234	23228	11473	70402
miR-423-5p	3573	15001	1958	3434	10374	3508	37848
let-7c	9289	7512	8535	1666	8010	1769	36781
let-7i-5p	3784	966	1696	37798	42377	5188	91809
miR-10b	39192	5426	9737	24598	7087	10994	97034
miR-27b	1850	9642	2962	5719	4091	6203	30467
miR-3074	4307	2607	4189	490	4164	515	16272
miR-199b-3p_1	5889	4960	16916	18462	15918	15522	77667
miR-381	867	1022	1300	1067	80	875	5211
miR-199a-5p_1	275	15583	504	784	1123	654	18923
miR-26a_2	3311	27102	15708	3034	188794	29780	267729
miR-10a-3p	987	549	1287	1559	792	1244	6418
miR-378_1	6319	1945	917	3879	975	1248	15283
miR-26c_1	1714	182750	6009	25258	40127	184977	440835
let-7d_3	3398	1488	2535	1077	1879	524	10901
miR-21_2	15209	43578	18241	19718	5169	24670	126585
miR-127	983	1337	1743	673	470	1146	6352
miR-30c-1-3p_1	5780	93	561	1575	1491	296	9796
miR-451	10183	4229	2071	1077	14351	4805	36716
let-7a	24988	607	36603	1419	4028	16864	84509
miR-186-3p	2650	7260	5227	1566	7608	7960	32271
miR-128a	1435	5190	2332	3096	4681	3587	20321
miR-30a-5p_3	3695	8848	2323	2995	2285	4979	25125
miR-199a-3p	2904	1687	2663	1042	5987	210	14493
miR-122_1	1992666	2765602	4919564	570970	4330090	3271246	17850138
miR-26b-3p	5806	5996	2867	5066	6407	5402	31544
let-7f	18103	15755	5736	5282	7764	4273	56913
miR-379-3p_1	253	362	521	177	626	656	2595
let-7i_2	37203	6986	2158	3649	4362	1653	56011
miR-10a-5p	366	705	384	495	302	971	3223
miR-24-3p_1	590	5299	1863	2823	2594	1826	14995
miR-181a-5p	1630	180	81	131	4587	148	6757
miR-328	1859	1807	2684	1388	2079	1491	11308
miR-3596	3743	2440	18308	3120	2792	10711	41114
let-7g	17210	26155	15460	16439	7584	17685	100533
let-7c-3p	1141	4072	11505	7025	4917	7896	36556
miR-22	9331	52457	41372	4708	6959	40689	155516
miR-222a	2542	1890	6973	1993	4252	6712	24362
miR-30d_2	20667	6368	19225	20250	18998	38846	124354
miR-423	7509	2630	11784	12980	3640	15890	54433
miR-125b-2-3p	17415	4285	814	18514	10776	7078	58882
miR-191	21102	20792	4713	13250	17634	2100	79591
let-7f-2-3p	3942	13597	4424	3570	3991	624	30148
miR-140-3p	1353	2051	1393	1505	907	1252	8461
miR-10a	1381	406	511	1012	1243	714	5267
miR-28-5p	3897	3961	3508	3465	3894	3294	22019
miR-363_1	805	1922	1427	131	1084	2861	8230
miR-10b_2	202	4095	391	5121	110	1885	11804
miR-10b_3	16161	8507	33886	4843	1925	4061	69383
miR-151_1	4064	4717	2144	3504	4853	2111	21393
miR-25	2376	3076	786	3187	5746	3149	18320
miR-6529	90	775	620	593	130	27	2235
miR-2957	18	745	67	361	785	657	2633
miR-30a-5p	2020	4331	4598	9532	1606	2356	24443
miR-145-3p	403	404	572	784	567	194	2924
miR-185_2	1863	1699	1324	2856	2718	2849	13309
let-7f-2-3p_1	6425	719	10920	347	4824	19113	42348
miR-532-3p	2682	2884	1558	2538	2346	2594	14602
miR-101_1	10123	12911	18867	16956	30841	27493	117191
miR-10b-5p	9255	9433	10103	4748	37526	20853	91918
miR-191-3p_3	1523	3038	11515	2403	7759	15482	41720
miR-181b-1-3p_1	1471	5487	827	2009	954	616	11364
miR-186_1	7350	3354	1665	6431	2354	1453	22607
miR-30e-3p_1	15699	3596	2975	3235	1397	779	27681
miR-146a	3402	5523	2829	1499	4014	1911	19178
miR-30d_3	41432	29896	17431	12023	7393	17855	126030
miR-140-3p_2	2204	1178	850	1210	1899	1639	8980
miR-128b	6521	5076	10707	4049	4599	3485	34437
miR-199	1405	269	610	678	1635	1425	6022
miR-24	1955	1613	3038	1411	424	3059	11500
miR-103a	255	315	200	890	1100	42	2802
miR-423-3p	2332	1909	941	5857	2630	6968	20637
miR-30a-5p_1	12727	799	681	10863	8785	8214	42069
miR-193a-5p	1712	656	630	420	1893	611	5922
miR-222	5922	6876	5150	8003	2345	2086	30382
miR-7b	439	6217	261	479	905	5421	13722
miR-26b_1	3018	2260	6142	977	2120	1906	16423
let-7f_1	1305	609	1770	97	560	3474	7815
miR-152_1	905	894	71	485	658	625	3638
miR-3604	519	2576	414	448	1619	1183	6759
miR-139-3p_2	588	925	2245	570	448	1209	5985
miR-133a	9	380	19	872	31	14	1325
miR-98	514	1105	312	926	94	176	3127
miR-145-3p_1	526	588	428	319	648	601	3110
miR-181a	5355	1734	50	499	796	849	9283
miR-152	656	109	781	563	166	97	2372
miR-363-3p	8819	90	180	1263	2243	133	12728
miR-139-5p	1656	1058	480	838	651	398	5081
miR-381_1	162	70	48	30	680	79	1069
miR-101_2	25448	11043	8090	10831	7866	9557	72835
miR-744	166	1012	739	367	1094	986	4364
miR-133c_2	110	542	180	24	3	43	902
miR-30d-3p	4587	2431	708	672	3058	2575	14031
miR-451-3p	3547	536	8026	5908	2024	2258	22299
miR-676-3p	203	260	218	220	173	148	1222
miR-196a	2	0	17	0	0	1	20
miR-29a_2	340	119	317	284	226	980	2266
miR-25_2	5818	2401	3891	1355	2384	1952	17801
miR-206_1	1135	1837	4019	1339	61	308	8699
miR-218-5p	4	16	62	1	11	4	98
miR-1296	914	901	626	682	880	940	4943
miR-363_3	552	2653	7148	434	693	194	11674
miR-125b_1	12306	12913	743	716	1548	1333	29559
miR-30e	717	486	7383	2704	838	2618	14746
miR-103	593	761	802	436	226	185	3003
miR-181a-1-3p_1	428	364	1321	1575	106	2172	5966
miR-150_2	144	252	285	65	249	235	1230
miR-744_1	1918	1340	1091	1478	1011	1076	7914
miR-21	12998	6711	33198	635	16983	2215	72740
miR-30b-5p	282	1220	123	735	718	782	3860
miR-196b_1	6	0	2	2	5	0	15
miR-411	45	123	36	76	32	40	352
miR-196	2	12	8	2	2	1	27
miR-455_1	35	71	6	22	85	56	275
let-7d_1	1122	3120	2769	141	2472	1550	11174
miR-221_2	1880	3085	370	2543	55	316	8249
let-7d	823	428	1183	1973	922	1631	6960
miR-379_1	599	763	226	738	98	62	2486
miR-411a-5p	103	16	74	21	14	46	274
miR-139-3p_1	483	389	692	1146	2048	1144	5902
miR-433	75	135	78	92	48	54	482
miR-889	84	102	146	72	92	78	574
miR-29a_3	388	1655	188	1338	1102	37	4708
miR-194a	30012	25448	27830	23103	28469	27191	162053
miR-195	75	23	96	93	40	27	354
miR-19b	408	276	621	757	267	624	2953
miR-450a	59	557	481	68	36	15	1216
miR-3120	211	179	225	215	191	111	1132
miR-339_1	2350	1995	1159	1399	1814	1741	10458
miR-872	712	774	763	614	744	696	4303
miR-378c	214	242	720	820	154	92	2242
miR-30a	110	40	78	474	58	36	796
miR-1343-3p	504	461	387	405	426	342	2525
miR-30e_2	800	1729	1202	3269	3417	1664	12081
miR-221_1	1866	428	667	929	31	281	4202
miR-6529a	135	106	91	87	681	127	1227
miR-374a_1	492	355	626	268	441	438	2620
miR-136-3p	81	70	91	40	78	39	399
miR-30e-5p_1	6374	701	1133	12083	14991	13029	48311
miR-155-3p_2	24	114	148	96	43	164	589
miR-30e-5p	1656	15014	1875	2566	354	1466	22931
miR-148	763	896	960	476	919	1008	5022
miR-370	24	37	40	35	29	34	199
miR-376b_2	43	34	75	26	27	38	243
miR-103_1	131	385	289	67	395	391	1658
miR-3596_1	5071	416	25876	1036	16920	2469	51788
miR-22-3p_3	6142	10374	5432	38401	60587	7026	127962
miR-92a_2	1803	509	2363	2931	252	1208	9066
miR-195-3p	82	172	144	79	137	146	760
miR-30c-3p	57	150	12	201	43	51	514
miR-30b	1124	116	1166	255	408	271	3340
miR-30c	1181	865	2171	79	268	180	4744
miR-23b_1	2642	852	2034	193	3474	418	9613
miR-497_2	98	31	12	13	15	15	184
miR-136_1	60	71	46	59	20	38	294
miR-155	178	402	157	61	167	23	988
miR-2887	366	1109	650	310	729	732	3896
miR-432-5p	13	28	11	10	28	30	120
miR-1	214	296	436	271	2	18	1237
miR-2387	30	41	24	12	36	21	164
miR-409b	47	41	21	47	27	22	205
miR-218	3	4	11	0	60	29	107
miR-196b	0	0	2	0	2	1	5
miR-146b_1	1804	630	977	1400	792	1587	7190
miR-3613a	199	157	373	82	807	228	1846
miR-7-5p	7011	328	180	334	962	436	9251
miR-660_2	123	145	108	106	113	123	718
miR-455-5p_1	19	43	255	79	50	107	553
miR-455-3p_2	145	173	35	50	162	15	580
miR-708-3p_1	1	3	3	6	0	3	16
miR-17_1	344	784	66	14	40	103	1351
miR-450-5p	85	183	91	15	72	67	513
miR-30c_1	367	4692	7144	424	449	4942	18018
miR-181b_1	426	357	229	153	418	812	2395
miR-214_1	97	113	127	130	99	110	676
miR-505	708	213	122	97	317	171	1628
miR-196b_2	1	0	6	0	3	2	12
miR-487b_1	32	33	23	28	18	15	149
miR-93-5p	331	62	191	186	196	381	1347
miR-181d-5p	65	45	51	15	149	69	394
miR-16-5p	159	96	96	73	104	59	587
miR-134-5p	27	45	31	42	30	31	206
miR-495	13	27	23	14	16	10	103
miR-326	84	95	56	75	89	89	488
miR-107_1	146	142	273	167	44	21	793
miR-7180	42	61	58	38	61	39	299
miR-340	1586	1612	1043	1151	1400	1468	8260
miR-218-2-3p	3	16	10	41	13	3	86
miR-1307-3p	186	48	11	56	72	106	479
miR-204_2	34	24	65	57	41	7	228
miR-19b-3p	89	33	238	154	206	69	789
miR-484_1	260	208	196	154	210	171	1199
miR-185	3112	906	697	342	1416	260	6733
miR-652_2	17	79	47	50	45	45	283
miR-655	39	25	31	19	16	18	148
miR-142_1	559	1032	342	184	101	222	2440
miR-30c-5p	3148	1391	205	148	5382	2370	12644
miR-1307	100	223	86	58	183	129	779
miR-30a-3p_1	406	295	128	109	126	54	1118
miR-7_2	1086	905	5416	4678	5956	337	18378
miR-432-3p_1	22	36	57	17	22	5	159
miR-98-3p	921	235	1339	90	1205	873	4663
miR-224	0	2	3	0	2	4	11
miR-1-3p	81	374	612	190	10	45	1312
miR-214-3p	111	122	85	86	131	139	674
miR-93_2	210	144	77	184	492	873	1980
miR-218a	37	46	15	19	3	3	123
miR-1839_1	83	145	74	110	91	48	551
miR-32-5p	272	181	406	157	316	192	1524
miR-425-3p_2	104	128	242	103	111	234	922
miR-221-3p	3001	115	134	2827	736	1523	8336
miR-181e	143	229	110	353	380	22	1237
miR-1246	435	260	459	416	123	149	1842
miR-374b	209	166	322	107	181	154	1139
miR-30a-3p	110	139	361	591	133	717	2051
miR-148a-5p	110	96	50	709	100	534	1599
miR-193a_1	735	619	550	625	723	636	3888
miR-9-3p_2	4	2	7	0	4	46	63
miR-106b-3p	190	327	20	19	168	63	787
miR-193a-3p	723	2100	458	843	835	1734	6693
miR-874_2	32	23	18	7	12	30	122
miR-411_1	27	22	52	10	61	6	178
miR-3601	77	79	58	21	26	42	303
miR-93_3	431	826	125	311	169	225	2087
miR-25-5p	200	67	483	72	71	124	1017
miR-22-5p	1467	1323	1412	20	210	1193	5625
miR-361-5p	133	26	51	64	110	31	415
miR-151-5p	121	50	42	37	167	9	426
miR-29a	446	1277	828	38	212	261	3062
miR-181a_1	2081	181	183	76	163	5285	7969
miR-505_1	392	393	568	313	404	432	2502
miR-411a-3p	98	103	101	168	83	97	650
miR-103b	755	99	128	187	53	362	1584
miR-155-3p	75	122	296	21	353	58	925
miR-142	210	151	378	335	947	172	2193
miR-223_1	99	99	61	45	177	127	608
miR-181b-5p_1	358	244	173	311	405	449	1940
miR-361-3p	95	256	157	155	167	105	935
miR-324-3p_1	40	67	23	87	97	71	385
miR-425-3p	227	250	36	201	93	169	976
miR-425-5p_1	227	140	146	11	286	61	871
miR-143-5p_1	50	81	20	68	36	10	265
miR-181a-3p	148	342	3505	5699	1257	445	11396
miR-106b	34	164	138	49	96	120	601
miR-450b	71	23	1	47	12	4	158
miR-144_1	4341	32	1523	98	402	114	6510
miR-92a	4274	1366	1616	267	3160	8023	18706
miR-181a_2	105	288	798	370	1931	270	3762
miR-656	20	27	27	4	11	7	96
miR-129-5p_1	0	8	0	30	1	2	41
miR-409-3p_2	15	27	42	17	17	38	156
miR-181b-2-3p	623	553	276	235	304	203	2194
miR-3613	793	649	80	535	162	538	2757
miR-199b-2-5p	8	9	2	5	0	2	26
miR-30e_1	710	587	166	1084	314	260	3121
miR-18a-3p_1	800	210	25	31	826	570	2462
miR-6529b	568	50	31	42	47	567	1305
miR-9-1	18	94	46	0	71	0	229
miR-331-3p_1	99	95	66	68	130	60	518
miR-1386	225	232	238	118	223	183	1219
miR-143-5p	71	63	43	34	18	49	278
miR-19a	44	439	399	60	51	84	1077
miR-218b	7	25	22	84	2	1	141
miR-452	2	2	1	0	2	1	8
miR-382_1	9	6	3	7	9	13	47
miR-365	71	85	48	140	169	43	556
miR-143-5p_2	22	18	50	10	12	54	166
miR-409-3p_1	10	15	12	9	30	10	86
miR-652	85	5	13	26	43	19	191
miR-127-5p	3	6	0	7	6	3	25
miR-1839_2	171	132	51	70	116	121	661
miR-141_3	1573	2042	190	2162	1601	233	7801
miR-424_1	38	122	70	36	31	83	380
miR-365-5p_1	30	95	91	20	41	127	404
miR-7	720	581	1146	104	551	143	3245
miR-200c-3p	1848	2747	2297	2917	2060	1479	13348
miR-497-5p	23	116	6	96	16	25	282
miR-499	37	32	22	33	23	25	172
miR-107	987	1114	747	13	151	893	3905
miR-410	15	13	14	14	4	7	67
miR-20a-2-3p	989	1014	955	36	1400	107	4501
miR-29c	34	37	62	24	34	45	236
miR-455-3p	54	35	43	129	64	54	379
miR-8986a	31	24	42	20	20	17	154
miR-377_1	29	6	13	18	19	4	89
miR-331-3p	111	62	142	63	83	96	557
miR-424	28	54	53	12	75	31	253
miR-299_2	11	12	14	1	5	10	53
miR-193-5p	279	219	61	219	160	279	1217
miR-181b-5p	315	329	384	737	103	44	1912
miR-450a_1	23	29	27	225	31	702	1037
miR-365-5p	128	178	159	91	36	79	671
miR-1307_1	54	69	107	30	120	36	416
miR-142-5p_1	42	86	186	25	63	435	837
miR-324-3p	89	91	71	23	35	54	363
miR-758-5p	1	21	3	3	0	4	32
miR-383	0	0	1	4	0	0	5
miR-452_1	2	3	0	1	0	0	6
miR-382_2	8	8	1	6	7	8	38
miR-15b_1	64	44	54	25	40	52	279
miR-323_1	5	3	9	1	1	2	21
miR-299	1	4	0	10	5	4	24
miR-92a_1	51	121	48	59	1582	1375	3236
miR-17-5p_2	15	221	100	482	88	16	922
miR-133-3p	334	12	1083	6	1	5	1441
miR-361	51	137	88	45	50	80	451
miR-184	237	88	615	991	0	1	1932
miR-455-3p_1	13	18	27	16	5	17	96
miR-211_1	21	24	36	20	20	13	134
miR-142_2	258	1945	1251	171	960	652	5237
miR-144-5p_1	97	56	176	61	232	5	627
miR-671	10	30	24	21	22	24	131
miR-29a-3p	33	40	18	21	34	14	160
miR-452_2	0	6	1	3	0	1	11
miR-181d	20	210	36	17	23	9	315
miR-377_2	8	16	5	7	7	7	50
miR-503	13	19	7	22	25	32	118
miR-181c-5p	4	5	15	2	6	2	34
miR-224_1	2	3	1	4	3	2	15
miR-106-5p_1	1	26	1	13	1	4	46
miR-350_1	75	86	83	63	71	64	442
miR-18	233	22	133	80	461	26	955
miR-133a-3p_1	23	14	66	36	5	10	154
miR-503_3	33	19	28	20	13	20	133
miR-455	4	3	6	4	3	4	24
miR-29b_1	11	4	12	6	16	8	57
miR-141_2	70	49	1602	515	196	1063	3495
miR-424-5p	49	38	15	59	10	45	216
miR-340_2	7	39	59	10	28	27	170
miR-191_1	38	148	116	93	57	46	498
miR-212-5p	8	12	10	6	14	0	50
miR-382	5	18	12	24	13	8	80
miR-129a-3p	2	0	2	5	19	3	31
miR-335-5p	0	0	1	0	1	1	3
miR-152-5p	1	8	0	1	0	0	10
miR-361-3p_2	169	155	102	118	201	115	860
miR-331-5p	28	23	27	28	11	9	126
miR-1306-3p	7	9	8	3	22	3	52
miR-133a-1-5p	9	13	8	9	0	0	39
miR-1306-3p_1	13	3	13	8	6	20	63
miR-221-5p_3	12	153	10	35	6	32	248
miR-107_2	20	114	6	722	136	158	1156
miR-154a_1	12	5	2	3	3	3	28
miR-758	7	4	3	3	0	5	22
miR-15a_1	4	38	16	19	32	11	120
miR-874	5	38	8	2	22	2	77
miR-29c-5p	9	22	2	3	5	26	67
miR-335-3p	5	2	1	1	0	0	9
miR-140-5p_3	22	103	62	6	356	63	612
miR-487a-3p	1	3	1	0	1	1	7
miR-375	94	81	147	720	199	274	1515
miR-29b-3p_1	16	95	14	23	8	27	183
miR-497-3p	19	13	90	17	100	87	326
miR-185_1	45	6	32	6	20	21	130
miR-181a-3-3p_1	0	2	7	10	2	1	22
miR-582	4	4	4	4	7	7	30
miR-874_1	13	2	18	35	29	11	108
miR-204-3p_1	1	3	0	4	1	5	14
miR-19	970	2084	1113	38	798	98	5101
miR-135	0	0	2	79	0	2	83
miR-183	48	104	82	54	36	49	373
miR-30c-3p_1	29	26	6	79	4	26	170
miR-181c_1	1	2	2	1	16	4	26
miR-500_2	3	2	3	4	9	2	23
miR-450b-5p	9	68	65	3	4	13	162
miR-106a	11	22	12	1	9	1	56
miR-30d-3p_2	18	43	16	17	7	11	112
miR-27b-5p_2	0	56	7	0	14	3	80
miR-19b-1-5p	84	73	62	543	91	617	1470
miR-130b_1	6	9	3	4	8	4	34
miR-1306	10	2	4	1	9	5	31
miR-221	81	30	97	44	96	129	477
miR-15a-5p	41	32	13	6	39	28	159
miR-301-5p_1	4	9	3	3	1	1	21
miR-340-3p_1	21	4	27	5	25	31	113
miR-505_2	670	1646	1160	616	1280	622	5994
miR-190a-5p_1	0	3	1	4	0	0	8
miR-197	11	17	6	9	5	8	56
miR-502-5p	7	6	4	2	5	5	29
miR-181c	18	37	0	12	2	5	74
miR-491_1	22	9	6	7	5	6	55
miR-216	0	1	2	0	0	0	3
miR-362-3p_1	5	4	4	5	5	4	27
miR-130b-5p_2	0	0	9	1	2	3	15
miR-148b-5p_1	2	44	30	30	74	16	196
miR-106	10	170	171	102	85	134	672
miR-301-3p	6	7	9	1	12	10	45
miR-377	4	1	4	1	5	1	16
miR-182-5p	21	149	22	10	7	8	217
miR-129-3p_2	24	25	5	7	6	22	89
miR-672	38	131	88	57	87	37	438
miR-539	0	0	0	0	0	1	1
miR-15a	16	13	37	21	16	4	107
miR-9-5p_1	3	40	53	32	39	1	168
miR-409a	0	0	1	0	0	0	1
miR-1291a	14	15	14	9	17	11	80
miR-541-5p	3	0	0	0	3	0	6
miR-190a	2	4	3	0	0	7	16
miR-487a-5p_1	0	0	0	0	1	0	1
miR-30c-1-3p	42	10	5	7	7	7	78
miR-450-3p	7	0	9	3	7	2	28
miR-135a-3p_2	5	0	0	1	0	83	89
miR-365-5p_2	39	59	80	139	284	191	792
miR-20a_1	666	162	170	458	95	111	1662
miR-19a-5p_1	11	44	37	9	31	10	142
miR-129-3p_1	7	0	5	2	0	1	15
miR-31_3	9	17	11	12	5	10	64
miR-9-5p	3	3	4	62	11	1	84
miR-133b-3p	2	1	4	0	7	1	15
miR-1306-5p	3	10	3	6	1	4	27
miR-107_3	22	36	20	248	867	102	1295
miR-376a_1	2	1	1	1	0	0	5
miR-449a-5p	2	2	3	0	0	1	8
miR-539-3p	1	0	2	1	1	0	5
miR-221-5p_1	100	24	42	112	30	48	356
miR-3578	15	4	16	5	2	1	43
miR-142-3p_1	1189	626	491	647	1381	48	4382
miR-1248	0	0	1	0	1	0	2
miR-376d	8	3	0	4	2	3	20
miR-324	19	7	24	4	7	7	68
miR-204	1	0	1	4	0	4	10
miR-133-5p	4	5	2	5	2	1	19
miR-138	3	15	21	30	43	11	123
miR-539-3p_1	2	1	2	1	0	4	10
miR-106a_2	23	59	499	173	8	310	1072
miR-487a_1	2	1	3	0	0	1	7
miR-375_2	463	667	502	104	285	414	2435
miR-214-5p	25	5	23	17	4	1	75
miR-383-5p	2	0	0	2	0	0	4
miR-137a-3p	13	9	17	18	62	10	129
miR-29b-3p	18	16	16	52	13	60	175
miR-212-3p	3	2	3	2	2	11	23
miR-187-3p	5	1	2	5	4	1	18
miR-323_2	4	1	8	5	11	6	35
miR-223-5p_2	7	5	6	3	15	5	41
miR-562	4	1	2	0	2	1	10
miR-190a-5p	3	3	0	3	2	6	17
miR-542	14	16	29	30	92	10	191
miR-106a_1	2	2	3	5	8	6	26
miR-1224_1	1	1	2	1	1	0	6
miR-9-3p_3	3	0	0	0	0	0	3
miR-1224_2	1	0	0	1	1	2	5
miR-335	0	0	1	0	1	0	2
miR-128b-5p	5	8	1	9	9	8	40
miR-491-5p	9	13	11	6	16	10	65
miR-383-5p_1	0	1	0	0	0	1	2
miR-29b-1-5p	7	9	2	0	0	6	24
miR-137a	15	7	12	6	100	12	152
miR-181f	83	46	46	31	242	168	616
miR-30c_2	10	50	12	28	21	77	198
miR-487b	0	0	0	1	0	0	1
miR-190b_1	2	5	7	5	8	4	31
miR-9-3p	0	0	1	2	0	3	6
miR-21-3p_3	0	3	3	0	0	0	6
miR-3064	9	4	3	1	3	6	26
miR-34c	35	75	58	13	32	40	253
miR-96_1	4	30	16	14	12	12	88
miR-760-3p	3	1	1	2	1	1	9
miR-20b-5p	1	1	23	0	5	0	30
miR-204_1	3	0	1	1	16	0	21
miR-490	3	1	1	4	1	4	14
miR-9	50	3	1	3	1	2	60
miR-15a-3p	48	5	16	24	10	9	112
miR-376e-3p	2	2	0	0	0	0	4
miR-24_1	5	5	4	8	3	22	47
miR-301b_1	0	1	2	2	1	0	6
miR-1343-5p	0	3	4	3	2	0	12
miR-542-3p	6	25	2	1	100	61	195
miR-30d_1	45	37	39	90	62	25	298
miR-182-3p	5	24	22	10	27	31	119
miR-137_1	11	27	16	13	25	6	98
miR-135a-3p	63	75	5	3	103	2	251
miR-363-5p	3	1	0	0	0	0	4
miR-2424	5	0	0	2	3	3	13
miR-217-3p_1	1	0	0	0	0	0	1
miR-1307_2	27	19	15	10	18	18	107
miR-383_1	6	0	0	1	0	0	7
miR-193a	1	16	6	10	10	7	50
miR-187	5	1	1	2	2	2	13
miR-137a-5p	12	24	9	7	18	11	81
miR-542-5p	1	0	0	0	1	1	3
miR-129-5p	1	5	31	4	12	4	57
miR-214-5p_1	2	2	2	1	0	2	9
miR-101-1-5p	3	2	1	2	2	0	10
miR-885	240	294	223	173	288	189	1407
miR-205	5	0	1	1	0	2	9
miR-129-3p	2	0	1	3	0	0	6
miR-138b	15	24	12	20	17	18	106
miR-223-5p	4	7	9	4	25	20	69
miR-33-3p	4	25	3	4	1	20	57
miR-542-5p_2	0	0	2	0	0	1	3
miR-487b-5p	0	0	1	0	0	0	1
miR-147_1	4	14	2	2	10	0	32
miR-205-5p	1	3	0	1	0	0	5
miR-124a-5p_1	2	0	1	0	3	2	8
let-7g-3p_1	0	1	0	0	2	0	3
miR-24-5p	0	2	4	0	4	1	11
miR-34a-3p_1	3	6	1	3	5	5	23
miR-449a	1	0	0	3	2	0	6
miR-632	2	4	2	0	0	4	12
miR-7-3p_1	3	0	0	0	0	0	3
miR-33a_1	32	10	24	30	22	21	139
miR-24-1-5p_1	16	7	30	7	17	12	89
miR-767_1	0	4	0	0	0	1	5
miR-18a	0	1	4	1	9	2	17
miR-7_3	1	0	0	5	0	0	6
miR-1902	0	0	0	1	0	0	1
miR-208-3p	0	1	0	0	0	0	1
miR-138_2	33	19	13	16	28	9	118
miR-107-5p	18	7	12	13	8	5	63
miR-105b-3p	0	1	0	0	0	0	1
miR-182-3p_1	37	13	35	49	34	12	180
let-7g-3p	2	2	0	0	0	0	4
miR-1298	0	0	0	1	1	0	2
miR-874-5p	0	1	0	0	0	0	1
miR-1346	1	0	1	1	0	1	4
miR-376a-5p	1	0	0	1	3	1	6
miR-219-5p	10	3	4	7	6	9	39
miR-4286	1	5	0	0	0	1	7
miR-29a-1-5p_1	1	0	0	1	1	1	4
miR-181b-3p	3	0	0	1	1	0	5
miR-34a-5p	39	14	7	63	92	24	239
miR-147b_1	0	29	12	0	11	3	55
miR-181c_2	2	19	3	18	24	18	84
miR-19a-5p	28	12	8	4	16	1	69
miR-105a	1	0	0	0	1	2	4
miR-124a-5p	0	0	2	1	0	0	3
miR-29a-5p	1	3	1	4	2	0	11
miR-153-3p	2	1	1	5	0	5	14
miR-135b-3p	3	2	4	3	4	2	18
miR-346	0	0	0	0	0	1	1
miR-384	0	0	0	0	1	0	1
miR-138a	32	12	9	14	22	47	136
miR-4657	0	3	1	1	1	0	6
miR-103-1-5p	2	0	1	0	0	0	3
miR-9a-3p	0	1	2	0	5	2	10
miR-16-1-3p	7	1	0	1	0	0	9
miR-29a-1-5p	1	0	2	0	0	0	3
miR-21-3p_1	3	1	15	0	0	0	19
miR-101-2-5p	10	12	4	5	6	15	52
miR-21-3p_2	9	9	3	0	8	0	29
miR-29b-5p_1	1	1	25	4	4	2	37
miR-18b-5p	0	0	1	0	0	0	1
miR-33-5p	14	4	7	1	11	2	39
miR-3613_1	3	5	0	0	0	0	8
miR-34b-3p_1	7	0	2	0	2	0	11
miR-135a	16	21	163	0	1	29	230
miR-216b_1	0	0	1	0	0	0	1
miR-539-5p	1	0	0	0	0	0	1
miR-367_1	0	0	1	0	0	0	1
miR-490_1	5	0	0	0	0	1	6
miR-290-3p	0	1	0	0	0	0	1
miR-3141	0	1	2	0	0	0	3
miR-302b-5p	1	0	0	0	0	0	1
miR-16a-3p_1	1	7	0	1	0	1	10
miR-592	0	0	2	0	1	0	3
miR-9087	0	0	0	1	0	0	1
miR-124	0	0	2	0	0	0	2
miR-1893	1	2	0	0	0	2	5
miR-2374	0	2	0	0	0	0	2
miR-302b	0	1	0	0	0	1	2
miR-34b-5p_2	0	5	8	0	16	2	31
miR-205_1	0	0	1	4	0	3	8
miR-2355-5p	0	0	0	0	1	1	2
miR-504_1	0	0	0	1	0	0	1
miR-584	0	0	0	0	1	0	1
miR-103-5p	4	0	2	1	5	3	15
miR-181b-2-3p_1	0	0	0	0	1	0	1
miR-760-5p	0	1	0	0	0	0	1
miR-18b_1	0	0	0	0	2	0	2
miR-124a	0	2	0	1	0	0	3
miR-34b	0	2	0	6	1	0	9
miR-302a	0	0	0	0	0	5	5
miR-8915_1	2	0	0	3	0	1	6
miR-2881	0	0	0	0	1	0	1
miR-130a	1	0	0	0	0	0	1
miR-33a	4	34	2	9	1	1	51
