# Supplementary material for: Combined analysis of differentially expressed lncRNAs and miRNAs in liver tissues of high-fat fed rabbits by transcriptome sequencing
Source: Front Genet. 2022 Oct 7;13:1000574. doi: 10.3389/fgene.2022.1000574 (PMC9585185; doi:10.3389/fgene.2022.1000574)
Supplement: Supplementary file 2 [file Table4.XLS]

Ontology	Class	number_of_CON-L-VS-HFD-L.wego	genes_of_CON-L-VS-HFD-L.wego
biological_process	behavior	9	XM_002711960.3;XM_008258043.2;XM_008265706.2;XM_017339448.1;XM_017346475.1;XM_017346476.1;XM_017346477.1;XM_017346479.1;XM_017348388.1
biological_process	biological adhesion	10	XM_008262350.2;XM_008262351.2;XM_017343277.1;XM_008255688.2;XM_017344813.1;XM_017349708.1;XM_017349709.1;XM_002711960.3;XM_002718435.2;XR_001795679.1
biological_process	biological regulation	67	XM_002711960.3;XM_002713495.3;XM_002718435.2;XM_017343981.1;XM_017343982.1;XM_008255807.2;NM_001300931.1;XM_017339448.1;XM_017350898.1;XM_008262350.2;XM_008262351.2;XM_017343277.1;XM_017344813.1;XM_017349708.1;XM_017349709.1;XM_002710940.3;XM_002712781.3;XM_002712836.3;XM_008257974.2;XM_008259830.2;XM_008259831.2;XM_008259832.2;XM_008259833.2;XM_008259834.2;XM_008259835.2;XM_008259837.2;XM_008259…
biological_process	cellular component organization or biogenesis	36	XM_008249307.2;XM_008268780.2;XM_008251543.1;XM_017343277.1;XM_002713495.3;XM_017343981.1;XM_017343982.1;XM_008265706.2;XM_017346475.1;XM_017346476.1;XM_017346477.1;XM_017346479.1;XM_002714075.3;XM_017344771.1;XM_017348357.1;XM_017348358.1;XM_017348359.1;XM_002716008.3;XM_017339763.1;XM_017348360.1;XM_017350898.1;XM_002718435.2;XM_002719250.3;XM_002723897.3;XM_008252995.1;XM_008262350.2;XM_008262…
biological_process	cellular process	85	XM_002711960.3;XM_002713495.3;XM_002718435.2;XM_017343981.1;XM_017343982.1;XM_008265416.2;XM_017346388.1;XM_008249307.2;XM_008268780.2;XM_008252995.1;XM_008262932.2;XM_017344813.1;XM_008255807.2;XM_002718801.3;XM_008256556.2;XM_008256559.2;XM_008256561.2;NM_001300931.1;XM_008262350.2;XM_008262351.2;XM_017343277.1;XM_008251543.1;XM_017339448.1;XM_017349708.1;XM_017349709.1;XM_002719250.3;XM_017341…
biological_process	developmental process	37	XM_002711960.3;XM_002712836.3;XM_002718435.2;XM_002719250.3;XM_008250107.2;XM_008262350.2;XM_008262351.2;XM_008265706.2;XM_017343277.1;XM_017344813.1;XM_017346475.1;XM_017346476.1;XM_017346477.1;XM_017346479.1;XM_008262932.2;XM_002713495.3;XM_017343981.1;XM_017343982.1;XM_017350646.1;XM_002711500.3;XM_008252995.1;XM_008255688.2;XM_008258043.2;XM_017342205.1;XM_017348357.1;XM_017348358.1;XM_017348…
biological_process	growth	5	XM_008250200.2;XM_008255688.2;XR_001795679.1;XM_002718435.2;XM_002719250.3
biological_process	immune system process	8	XM_017349708.1;XM_017349709.1;XM_002714306.3;XM_008262544.2;XM_017344971.1;XM_002722026.3;XM_008255688.2;XM_017344813.1
biological_process	localization	41	XM_002711960.3;XM_002713495.3;XM_002718435.2;XM_017343981.1;XM_017343982.1;XM_017349708.1;XM_017349709.1;XM_008255807.2;NM_001300931.1;XM_017339448.1;XM_017350898.1;XM_008262350.2;XM_008262351.2;XM_017343277.1;XM_008251543.1;XM_017344813.1;XM_002710874.2;XM_002712781.3;XM_002723897.3;XM_008259830.2;XM_008259831.2;XM_008259832.2;XM_008259833.2;XM_008259834.2;XM_008259835.2;XM_008259837.2;XM_008259…
biological_process	locomotion	16	XM_002711960.3;XM_002713495.3;XM_002718435.2;XM_017343981.1;XM_017343982.1;XM_002719250.3;XM_008265706.2;XM_017346475.1;XM_017346476.1;XM_017346477.1;XM_017346479.1;XM_017346618.1;XM_017349708.1;XM_017349709.1;XM_002710940.3;XM_017339448.1
biological_process	metabolic process	68	XM_008265416.2;XM_017346388.1;XM_002708098.3;XM_002710940.3;XM_002712375.3;XM_002712781.3;XM_002719250.3;XM_002722797.2;XM_008249307.2;XM_008251543.1;XM_008252995.1;XM_008253851.2;XM_008256556.2;XM_008256559.2;XM_008256561.2;XM_008257737.2;XM_008257948.2;XM_008259830.2;XM_008259831.2;XM_008259832.2;XM_008259833.2;XM_008259834.2;XM_008259835.2;XM_008259837.2;XM_008259840.2;XM_008259841.2;XM_008259…
biological_process	multi-organism process	3	XM_002718435.2;XM_002722026.3;XM_008252995.1
biological_process	multicellular organismal process	60	XM_002711960.3;XM_002718435.2;XM_002712836.3;XM_002719250.3;XM_008250107.2;XM_008262350.2;XM_008262351.2;XM_008265706.2;XM_017343277.1;XM_017344813.1;XM_017346475.1;XM_017346476.1;XM_017346477.1;XM_017346479.1;XM_008262932.2;NM_001300931.1;XM_002711500.3;XM_008252995.1;XM_008255688.2;XM_008258043.2;XM_017339448.1;XM_017342205.1;XM_017346618.1;XM_017348357.1;XM_017348358.1;XM_017348359.1;XM_017348…
biological_process	negative regulation of biological process	45	XM_002711960.3;XM_002713495.3;XM_002718435.2;XM_017343981.1;XM_017343982.1;XM_002710940.3;XM_002712781.3;XM_002718801.3;XM_002719250.3;XM_008250200.2;XM_008252995.1;XM_008253851.2;XM_008255807.2;XM_008259830.2;XM_008259831.2;XM_008259832.2;XM_008259833.2;XM_008259834.2;XM_008259835.2;XM_008259837.2;XM_008259840.2;XM_008259841.2;XM_008259842.2;XM_008259843.2;XM_008259844.2;XM_008259845.2;XM_008259…
biological_process	positive regulation of biological process	24	XM_002718435.2;XM_008255807.2;NM_001300931.1;XM_017344813.1;XM_017350898.1;XM_002722026.3;XM_008253972.1;XM_008265416.2;XM_017346388.1;XM_017346618.1;XM_002719250.3;XM_008252995.1;XM_002711960.3;XM_008255688.2;XM_008262932.2;XM_008265706.2;XM_017346475.1;XM_017346476.1;XM_017346477.1;XM_017346479.1;XM_002710940.3;XM_002712836.3;XM_017349708.1;XM_017349709.1
biological_process	regulation of biological process	66	XM_002711960.3;XM_002713495.3;XM_002718435.2;XM_017343981.1;XM_017343982.1;XM_008255807.2;NM_001300931.1;XM_017339448.1;XM_017350898.1;XM_008262350.2;XM_008262351.2;XM_017343277.1;XM_017344813.1;XM_017349708.1;XM_017349709.1;XM_002710940.3;XM_002712781.3;XM_002712836.3;XM_008257974.2;XM_008259830.2;XM_008259831.2;XM_008259832.2;XM_008259833.2;XM_008259834.2;XM_008259835.2;XM_008259837.2;XM_008259…
biological_process	reproduction	6	XM_002711960.3;XM_002718435.2;XM_008262932.2;XM_002719250.3;XM_008265416.2;XM_017346388.1
biological_process	reproductive process	6	XM_002711960.3;XM_002718435.2;XM_008262932.2;XM_002719250.3;XM_008265416.2;XM_017346388.1
biological_process	response to stimulus	63	XM_002711960.3;XM_002718801.3;XM_008252995.1;XM_008256556.2;XM_008256559.2;XM_008256561.2;XM_017344813.1;XM_017349708.1;XM_017349709.1;XM_017348357.1;XM_017348358.1;XM_017348359.1;XM_002713495.3;XM_017343981.1;XM_017343982.1;XM_002710940.3;XM_002712781.3;XM_002712836.3;XM_002718435.2;XM_008255807.2;XM_008257974.2;XM_008259830.2;XM_008259831.2;XM_008259832.2;XM_008259833.2;XM_008259834.2;XM_008259…
biological_process	signaling	54	XM_017349708.1;XM_017349709.1;XM_002713495.3;XM_017343981.1;XM_017343982.1;XM_002710940.3;XM_002711960.3;XM_002712781.3;XM_002712836.3;XM_002718435.2;XM_008255807.2;XM_008257974.2;XM_008259830.2;XM_008259831.2;XM_008259832.2;XM_008259833.2;XM_008259834.2;XM_008259835.2;XM_008259837.2;XM_008259840.2;XM_008259841.2;XM_008259842.2;XM_008259843.2;XM_008259844.2;XM_008259845.2;XM_008259848.2;XM_008265…
biological_process	single-organism process	80	XM_002711960.3;XM_002713495.3;XM_002718435.2;XM_017343981.1;XM_017343982.1;XM_008249307.2;XM_008268780.2;XM_017349708.1;XM_017349709.1;XM_008252995.1;XM_008262932.2;XM_017344813.1;XM_002712836.3;XM_002719250.3;XM_008250107.2;XM_008262350.2;XM_008262351.2;XM_008265706.2;XM_017343277.1;XM_017346475.1;XM_017346476.1;XM_017346477.1;XM_017346479.1;NM_001300931.1;XM_017339448.1;XM_017350898.1;XM_008251…
cellular_component	cell	93	XM_002716008.3;XM_017341214.1;XM_017348483.1;XM_017348484.1;XM_017348485.1;XM_017348486.1;XM_017348487.1;XM_017348488.1;XM_017348489.1;XM_017348490.1;XM_017348491.1;XM_017348492.1;XM_017348493.1;XM_002712375.3;XM_008262350.2;XM_008262351.2;XM_008262932.2;XM_017342790.1;XM_017343277.1;XM_017349003.1;XM_017349708.1;XM_017349709.1;XM_002710874.2;XM_002710940.3;XM_008252995.1;XM_008265706.2;XM_017346…
cellular_component	cell junction	13	XM_002714075.3;XM_008262350.2;XM_008262351.2;XM_017339763.1;XM_017343277.1;XM_017344771.1;XM_017346618.1;XM_017348357.1;XM_017348358.1;XM_017348359.1;XM_017348360.1;XM_017349708.1;XM_017349709.1
cellular_component	cell part	93	XM_002716008.3;XM_017341214.1;XM_017348483.1;XM_017348484.1;XM_017348485.1;XM_017348486.1;XM_017348487.1;XM_017348488.1;XM_017348489.1;XM_017348490.1;XM_017348491.1;XM_017348492.1;XM_017348493.1;XM_002712375.3;XM_008262350.2;XM_008262351.2;XM_008262932.2;XM_017342790.1;XM_017343277.1;XM_017349003.1;XM_017349708.1;XM_017349709.1;XM_002710874.2;XM_002710940.3;XM_008252995.1;XM_008265706.2;XM_017346…
cellular_component	extracellular matrix	4	XM_008249307.2;XM_008268780.2;XM_002711960.3;XR_001795679.1
cellular_component	extracellular matrix component	3	XM_008249307.2;XM_008268780.2;XM_002711960.3
cellular_component	extracellular region	20	XM_008249307.2;XM_008268780.2;XM_002711960.3;XM_002718435.2;XM_008255688.2;XR_001795679.1;XM_002722026.3;XM_008257737.2;XM_008262350.2;XM_008262351.2;XM_017339763.1;XM_017349708.1;XM_017349709.1;XM_002712836.3;XM_008265706.2;XM_017340066.1;XM_017346475.1;XM_017346476.1;XM_017346477.1;XM_017346479.1
cellular_component	extracellular region part	13	XM_008249307.2;XM_008268780.2;XM_002711960.3;XM_002718435.2;XM_008255688.2;XR_001795679.1;XM_002722026.3;XM_008257737.2;XM_008262350.2;XM_008262351.2;XM_017339763.1;XM_017349708.1;XM_017349709.1
cellular_component	macromolecular complex	29	XM_002716008.3;XM_017341214.1;XM_002723897.3;XM_017350898.1;XM_002714306.3;XM_008262544.2;XM_017344971.1;XM_017348483.1;XM_017348484.1;XM_017348485.1;XM_017348486.1;XM_017348487.1;XM_017348488.1;XM_017348489.1;XM_017348490.1;XM_017348491.1;XM_017348492.1;XM_017348493.1;XM_008254788.2;XM_008254789.2;XR_516334.2;XM_002719250.3;XM_008252995.1;XM_008262932.2;XM_008265416.2;XM_017339448.1;XM_017344813…
cellular_component	membrane	59	XM_017348483.1;XM_017348484.1;XM_017348485.1;XM_017348486.1;XM_017348487.1;XM_017348488.1;XM_017348489.1;XM_017348490.1;XM_017348491.1;XM_017348492.1;XM_017348493.1;XM_002713495.3;XM_017339448.1;XM_017339763.1;XM_017343981.1;XM_017343982.1;XM_002723897.3;XM_017350898.1;XM_002714075.3;XM_008262350.2;XM_008262351.2;XM_017344771.1;XM_017348357.1;XM_017348358.1;XM_017348359.1;XM_017348360.1;XM_002708…
cellular_component	membrane part	46	XM_002723897.3;XM_017350898.1;XM_002714306.3;XM_008262544.2;XM_017344971.1;XM_017348483.1;XM_017348484.1;XM_017348485.1;XM_017348486.1;XM_017348487.1;XM_017348488.1;XM_017348489.1;XM_017348490.1;XM_017348491.1;XM_017348492.1;XM_017348493.1;XM_017348357.1;XM_017348358.1;XM_017348359.1;XM_017348360.1;XM_002712375.3;XM_017342790.1;XM_002714075.3;XM_008262350.2;XM_008262351.2;XM_017339763.1;XM_017344…
cellular_component	membrane-enclosed lumen	15	XM_002716008.3;XM_008252504.2;XM_008252995.1;XM_008255807.2;XM_008256556.2;XM_008256559.2;XM_008256561.2;XM_008257974.2;XM_008262932.2;XM_008265416.2;XM_017339763.1;XM_017343277.1;XM_017344813.1;XM_017346388.1;XM_017349003.1
cellular_component	organelle	59	XM_002708098.3;XM_002710874.2;XM_002711960.3;XM_002712375.3;XM_002713495.3;XM_002714075.3;XM_002716008.3;XM_002718801.3;XM_002719250.3;XM_002722026.3;XM_008249307.2;XM_008250107.2;XM_008252504.2;XM_008252995.1;XM_008253972.1;XM_008255807.2;XM_008256556.2;XM_008256559.2;XM_008256561.2;XM_008257737.2;XM_008257974.2;XM_008258043.2;XM_008262350.2;XM_008262351.2;XM_008262932.2;XM_008265416.2;XM_008268…
cellular_component	organelle part	36	XM_017348483.1;XM_017348484.1;XM_017348485.1;XM_017348486.1;XM_017348487.1;XM_017348488.1;XM_017348489.1;XM_017348490.1;XM_017348491.1;XM_017348492.1;XM_017348493.1;XM_002713495.3;XM_017339448.1;XM_017339763.1;XM_017343981.1;XM_017343982.1;XM_002716008.3;XM_008257974.2;XM_008252504.2;XM_008252995.1;XM_008255807.2;XM_008256556.2;XM_008256559.2;XM_008256561.2;XM_008262350.2;XM_008262351.2;XM_008262…
cellular_component	supramolecular fiber	3	XM_008262350.2;XM_008262351.2;XM_017343277.1
cellular_component	synapse	4	XM_002711960.3;XM_017346476.1;XM_017346477.1;XM_017346479.1
molecular_function	binding	76	XM_002711960.3;XR_001795679.1;XM_002712781.3;XM_002718801.3;XM_008250200.2;XM_008253851.2;XM_008259830.2;XM_008259831.2;XM_008259832.2;XM_008259833.2;XM_008259834.2;XM_008259835.2;XM_008259837.2;XM_008259840.2;XM_008259841.2;XM_008259842.2;XM_008259843.2;XM_008259844.2;XM_008259845.2;XM_008259848.2;XM_008262350.2;XM_008262351.2;XM_008262932.2;XM_008265416.2;XM_017343277.1;XM_017343442.1;XM_017343…
molecular_function	catalytic activity	40	XM_002712781.3;XM_008254788.2;XM_008254789.2;XM_008255807.2;XM_008259830.2;XM_008259831.2;XM_008259832.2;XM_008259833.2;XM_008259834.2;XM_008259835.2;XM_008259837.2;XM_008259840.2;XM_008259841.2;XM_008259842.2;XM_008259843.2;XM_008259844.2;XM_008259845.2;XM_008259848.2;XM_008265706.2;XM_017343442.1;XM_017343443.1;XM_017346475.1;XM_017346476.1;XM_017346477.1;XM_017346479.1;XR_516334.2;XM_002708098…
molecular_function	molecular function regulator	25	XM_002712781.3;XM_008259830.2;XM_008259831.2;XM_008259832.2;XM_008259833.2;XM_008259834.2;XM_008259835.2;XM_008259837.2;XM_008259840.2;XM_008259841.2;XM_008259842.2;XM_008259843.2;XM_008259844.2;XM_008259845.2;XM_008259848.2;XM_017343442.1;XM_017343443.1;XM_008253972.1;XM_017349708.1;XM_017349709.1;XM_008265416.2;XM_017346388.1;XM_002711960.3;XM_002718435.2;XM_017346618.1
molecular_function	molecular transducer activity	10	XM_002710940.3;XM_008257948.2;XM_008265706.2;XM_017338343.1;XM_017339448.1;XM_017346475.1;XM_017346476.1;XM_017346477.1;XM_017346479.1;XM_017347251.1
molecular_function	nucleic acid binding transcription factor activity	5	XM_002718801.3;XM_017350646.1;XM_002719250.3;XM_008255504.2;XM_017344813.1
molecular_function	signal transducer activity	11	XM_002710940.3;XM_002718435.2;XM_008265706.2;XM_017338343.1;XM_017339448.1;XM_017346475.1;XM_017346476.1;XM_017346477.1;XM_017346479.1;XM_017346618.1;XM_017347251.1
molecular_function	structural molecule activity	5	XM_008250200.2;XM_017343277.1;XM_008262350.2;XM_008262351.2;XM_017341214.1
molecular_function	transcription factor activity, protein binding	3	XM_002719250.3;XM_008252995.1;XM_017344813.1
molecular_function	transporter activity	4	XM_002710874.2;XM_017350898.1;XM_002723897.3;XM_017339448.1
