# Supplementary material for: Combined analysis of differentially expressed lncRNAs and miRNAs in liver tissues of high-fat fed rabbits by transcriptome sequencing
Source: Front Genet. 2022 Oct 7;13:1000574. doi: 10.3389/fgene.2022.1000574 (PMC9585185; doi:10.3389/fgene.2022.1000574)
Supplement: Supplementary file 3 [file Table9.XLSX]

## Sheet: Sheet1
CON1	0.2001	0.2118	0.1974		空白1	0.0953		校准1	0.1393
CON2	0.1604	0.1452	0.1943		空白2	0.0972		校准2	0.1338
CON3	0.1525	0.1531	0.1576		空白3	0.0966		校准3	0.1356
HFD1	0.2562	0.2251	0.249
HFD2	0.304	0.3073	0.2815					校准浓度	2.26
HFD3	0.2793	0.3696	0.2009
CON1浓度	126.715			结果
CON2浓度	106.121				0.116446	0.0937883	0.111201
CON3浓度	77.5635			HFD	0.117568	0.119436	0.104828
HFD1浓度	77.811				0.217852	0.325389	0.124487
HFD2浓度	100.117				0.0464074	0.0516416	0.0451995
HFD3浓度	47.6025			SND	0.0342059	0.0260862	0.0523149
					0.0410263	0.0414648	0.0447537
