# Supplementary material for: Combined analysis of differentially expressed lncRNAs and miRNAs in liver tissues of high-fat fed rabbits by transcriptome sequencing
Source: Front Genet. 2022 Oct 7;13:1000574. doi: 10.3389/fgene.2022.1000574 (PMC9585185; doi:10.3389/fgene.2022.1000574)
Supplement: Supplementary file 4 [file Table3.XLS]

Ontology	Class	number_of_CON-L-VS-HFD-L.wego	genes_of_CON-L-VS-HFD-L.wego
biological_process	biological regulation	36	XM_002716582.3;XM_008266253.2;XM_017346813.1;XM_002711549.3;XM_008257363.2;XM_008257364.2;XM_008257366.2;XM_008257368.2;XM_008257369.2;XM_002717696.3;XM_008268734.2;XM_008268735.2;XM_017347891.1;NM_001167342.1;NM_001167348.1;XM_008256100.2;XM_017350509.1;XM_002723496.3;XM_008251397.2;XM_017339228.1;XM_017339229.1;XM_017339582.1;XM_008268031.2;XM_017339413.1;XM_017339414.1;XR_001792668.1;XR_001792…
biological_process	cellular component organization or biogenesis	12	XM_002711549.3;XM_008257363.2;XM_008257364.2;XM_008257366.2;XM_008257368.2;XM_008257369.2;XM_002716008.3;XM_017348728.1;XM_017350509.1;XM_002717291.3;XM_017346703.1;XM_008268031.2
biological_process	cellular process	46	XM_002716582.3;XM_008266253.2;XM_017346813.1;XM_002711549.3;XM_008252728.2;XM_008257363.2;XM_008257364.2;XM_008257366.2;XM_008257368.2;XM_008257369.2;XM_002717696.3;XM_008268734.2;XM_008268735.2;XM_017347891.1;NM_001167342.1;NM_001167348.1;XM_008256100.2;XM_017350509.1;XM_008268031.2;XM_017339413.1;XM_017339414.1;XR_001792668.1;XR_001792830.1;XM_002717291.3;XM_017346703.1;XM_017348728.1;XM_008251…
biological_process	developmental process	24	XM_002717696.3;XM_008268734.2;XM_008268735.2;XM_017339413.1;XM_017339414.1;XM_017347891.1;XR_001792668.1;XR_001792830.1;XM_017349105.1;XM_017349106.1;XM_017349107.1;XM_017349111.1;XM_008263315.2;XR_001792670.1;XM_002723496.3;XM_008268031.2;XM_017339582.1;XM_017350509.1;XM_002711549.3;XM_008257363.2;XM_008257364.2;XM_008257366.2;XM_008257368.2;XM_008257369.2
biological_process	immune system process	3	XM_002723496.3;XM_017339582.1;XM_017350509.1
biological_process	localization	7	XM_008250292.2;XM_017338574.1;XM_017350373.1;XM_002717291.3;XM_008268031.2;XM_017350509.1;XM_008256100.2
biological_process	locomotion	3	XM_008256100.2;XM_008268031.2;XM_017350373.1
biological_process	metabolic process	31	XM_002709684.3;XM_002711168.3;XM_002711549.3;XM_002716582.3;XM_002723496.3;XM_008252728.2;XM_008257363.2;XM_008257364.2;XM_008257366.2;XM_008257368.2;XM_008257369.2;XM_008266253.2;XM_017339582.1;XM_017346813.1;XM_017348728.1;XM_017350509.1;XM_008251397.2;XM_008256100.2;XM_017339228.1;XM_017339229.1;XM_008268031.2;XM_017339413.1;XM_017339414.1;XR_001792668.1;XR_001792830.1;XM_017344494.1;XM_017344…
biological_process	multicellular organismal process	20	XM_002717696.3;XM_008263315.2;XM_008268734.2;XM_008268735.2;XM_017339413.1;XM_017339414.1;XM_017347891.1;XR_001792668.1;XR_001792670.1;XR_001792830.1;XM_002723496.3;XM_008268031.2;XM_017339582.1;XM_017350509.1;XM_002711549.3;XM_008257363.2;XM_008257364.2;XM_008257366.2;XM_008257368.2;XM_008257369.2
biological_process	negative regulation of biological process	18	XM_002711549.3;XM_008257363.2;XM_008257364.2;XM_008257366.2;XM_008257368.2;XM_008257369.2;XM_002717696.3;XM_008268734.2;XM_008268735.2;XM_017347891.1;XM_017344494.1;XM_017344495.1;XM_017344496.1;XM_017344506.1;XM_017344507.1;XM_008256100.2;XM_017350509.1;XM_008268031.2
biological_process	positive regulation of biological process	25	XM_002716582.3;XM_008266253.2;XM_017346813.1;XM_002711549.3;XM_008257363.2;XM_008257364.2;XM_008257366.2;XM_008257368.2;XM_008257369.2;XM_002723496.3;XM_008251397.2;XM_008256100.2;XM_017339228.1;XM_017339229.1;XM_017339582.1;XM_008268031.2;XM_017339413.1;XM_017339414.1;XM_017350509.1;XR_001792668.1;XR_001792830.1;XM_002717696.3;XM_008268734.2;XM_008268735.2;XM_017347891.1
biological_process	regulation of biological process	35	XM_002716582.3;XM_008266253.2;XM_017346813.1;XM_002711549.3;XM_008257363.2;XM_008257364.2;XM_008257366.2;XM_008257368.2;XM_008257369.2;XM_002717696.3;XM_008268734.2;XM_008268735.2;XM_017347891.1;NM_001167342.1;NM_001167348.1;XM_008256100.2;XM_017350509.1;XM_002723496.3;XM_008251397.2;XM_017339228.1;XM_017339229.1;XM_017339582.1;XM_008268031.2;XM_017339413.1;XM_017339414.1;XR_001792668.1;XR_001792…
biological_process	response to stimulus	22	XM_002711549.3;XM_008257363.2;XM_008257364.2;XM_008257366.2;XM_008257368.2;XM_008257369.2;NM_001167342.1;NM_001167348.1;XM_008256100.2;XM_017350509.1;XM_002717291.3;XM_008251397.2;XM_008268031.2;XM_017339228.1;XM_017339229.1;XM_002717696.3;XM_008250292.2;XM_008268734.2;XM_008268735.2;XM_017338574.1;XM_017347891.1;XM_017343428.1
biological_process	signaling	15	XM_002711549.3;XM_008257363.2;XM_008257364.2;XM_008257366.2;XM_008257368.2;XM_008257369.2;NM_001167342.1;NM_001167348.1;XM_008256100.2;XM_017350509.1;XM_002717291.3;XM_008251397.2;XM_008268031.2;XM_017339228.1;XM_017339229.1
biological_process	single-organism process	44	XM_008250292.2;XM_017338574.1;XM_017350373.1;XM_002717696.3;XM_008263315.2;XM_008268734.2;XM_008268735.2;XM_017339413.1;XM_017339414.1;XM_017347891.1;XR_001792668.1;XR_001792670.1;XR_001792830.1;XM_002711549.3;XM_008257363.2;XM_008257364.2;XM_008257366.2;XM_008257368.2;XM_008257369.2;NM_001167342.1;NM_001167348.1;XM_008256100.2;XM_017350509.1;XM_002723496.3;XM_008268031.2;XM_017339582.1;XM_002717…
cellular_component	cell	48	XM_002711549.3;XM_002716008.3;XM_008257363.2;XM_008257364.2;XM_008257366.2;XM_008257368.2;XM_008257369.2;XM_017349105.1;XM_017349106.1;XM_017349107.1;XM_017349111.1;XM_002709497.3;XM_002714781.3;XM_017345334.1;XM_017345335.1;XM_017345336.1;XM_017345337.1;XM_002709684.3;XM_002716582.3;XM_008266253.2;XM_017346813.1;XM_002723496.3;XM_008252728.2;XM_008263315.2;XM_017344494.1;XM_017344495.1;XM_017344…
cellular_component	cell part	48	XM_002711549.3;XM_002716008.3;XM_008257363.2;XM_008257364.2;XM_008257366.2;XM_008257368.2;XM_008257369.2;XM_017349105.1;XM_017349106.1;XM_017349107.1;XM_017349111.1;XM_002709497.3;XM_002714781.3;XM_017345334.1;XM_017345335.1;XM_017345336.1;XM_017345337.1;XM_002709684.3;XM_002716582.3;XM_008266253.2;XM_017346813.1;XM_002723496.3;XM_008252728.2;XM_008263315.2;XM_017344494.1;XM_017344495.1;XM_017344…
cellular_component	extracellular region	11	XM_002711549.3;XM_008257363.2;XM_008257364.2;XM_008257366.2;XM_008257368.2;XM_008257369.2;XM_002709684.3;XM_002719421.3;XM_002723496.3;XM_017339582.1;XM_017350373.1
cellular_component	extracellular region part	11	XM_002711549.3;XM_008257363.2;XM_008257364.2;XM_008257366.2;XM_008257368.2;XM_008257369.2;XM_002709684.3;XM_002719421.3;XM_002723496.3;XM_017339582.1;XM_017350373.1
cellular_component	macromolecular complex	12	XM_002711549.3;XM_002716008.3;XM_008257363.2;XM_008257364.2;XM_008257366.2;XM_008257368.2;XM_008257369.2;XM_017349105.1;XM_017349106.1;XM_017349107.1;XM_017349111.1;XM_017350509.1
cellular_component	membrane	29	XM_002711549.3;XM_008257363.2;XM_008257364.2;XM_008257366.2;XM_008257368.2;XM_008257369.2;XM_002709684.3;XM_008250292.2;XM_008268031.2;XM_017338574.1;XM_017343428.1;XM_017346703.1;XM_017350373.1;XM_017350509.1;XM_002716008.3;NM_001167342.1;NM_001167348.1;XM_002714842.3;XM_002717291.3;XM_002719421.3;XM_008256100.2;XM_017338474.1;XM_017338475.1;XM_017344494.1;XM_017344495.1;XM_017344496.1;XM_017344…
cellular_component	membrane part	13	NM_001167342.1;NM_001167348.1;XM_002714842.3;XM_002717291.3;XM_002719421.3;XM_008250292.2;XM_008268031.2;XM_017338474.1;XM_017338475.1;XM_017338574.1;XM_017343428.1;XM_017350373.1;XM_017350509.1
cellular_component	organelle	30	XM_002709497.3;XM_002709684.3;XM_002711549.3;XM_002714781.3;XM_002716008.3;XM_002716582.3;XM_002719421.3;XM_002723496.3;XM_008252728.2;XM_008257363.2;XM_008257364.2;XM_008257366.2;XM_008257368.2;XM_008257369.2;XM_008263315.2;XM_008266253.2;XM_017339582.1;XM_017344494.1;XM_017344495.1;XM_017344496.1;XM_017344506.1;XM_017344507.1;XM_017345334.1;XM_017345335.1;XM_017345336.1;XM_017345337.1;XM_017346…
cellular_component	organelle part	14	XM_002711549.3;XM_008257363.2;XM_008257364.2;XM_008257366.2;XM_008257368.2;XM_008257369.2;XM_002709684.3;XM_002716008.3;XM_002709497.3;XM_002714781.3;XM_017345334.1;XM_017345335.1;XM_017345336.1;XM_017345337.1
molecular_function	binding	25	XM_002723496.3;XM_017339582.1;XM_017348728.1;XM_017350509.1;XM_002709684.3;XM_002711549.3;XM_002716008.3;XM_008257363.2;XM_008257364.2;XM_008257366.2;XM_008257368.2;XM_008257369.2;XM_008263315.2;XM_017344494.1;XM_017344495.1;XM_017344496.1;XM_017344506.1;XM_017344507.1;XM_017349105.1;XM_017349106.1;XM_017349107.1;XM_017349111.1;XM_002711168.3;XM_008252728.2;XM_008268031.2
molecular_function	catalytic activity	14	XM_002711549.3;XM_008257363.2;XM_008257364.2;XM_008257366.2;XM_008257368.2;XM_008257369.2;XM_008252728.2;XM_017350509.1;XM_002709684.3;XM_002711168.3;XM_002716582.3;XM_008266253.2;XM_017346813.1;XM_017348728.1
molecular_function	molecular function regulator	9	XM_017344494.1;XM_017344495.1;XM_017344496.1;XM_017344506.1;XM_017344507.1;XM_008251397.2;XM_008256100.2;XM_017339228.1;XM_017339229.1
molecular_function	molecular transducer activity	4	NM_001167342.1;NM_001167348.1;XM_002717291.3;XM_017350373.1
molecular_function	signal transducer activity	3	NM_001167342.1;NM_001167348.1;XM_002717291.3
molecular_function	structural molecule activity	6	XM_002711549.3;XM_008257363.2;XM_008257364.2;XM_008257366.2;XM_008257368.2;XM_008257369.2
molecular_function	transporter activity	4	XM_008250292.2;XM_017338574.1;XM_017350373.1;XM_017346703.1
