# Supplementary material for: Combined analysis of differentially expressed lncRNAs and miRNAs in liver tissues of high-fat fed rabbits by transcriptome sequencing
Source: Front Genet. 2022 Oct 7;13:1000574. doi: 10.3389/fgene.2022.1000574 (PMC9585185; doi:10.3389/fgene.2022.1000574)
Supplement: Supplementary file 5 [file Table6.XLS]

Pathway	DEGs annotation in term	DEGs with KEGG annotation	Genes annotation in term	All genes with KEGG annotation	Pvalue	FDR	Enrichment factor	Pathway ID	Level 1	Level 2	Genes	KOs
Protein processing in endoplasmic reticulum	13	124	420	33430	8.636e-09	6.649720e-07	8.34466205837174	ko04141	Genetic Information Processing	Folding, sorting and degradation	XM_008270356.2;XM_008270357.2;XM_017348483.1;XM_017348484.1;XM_017348485.1;XM_017348486.1;XM_017348487.1;XM_017348488.1;XM_017348489.1;XM_017348490.1;XM_017348491.1;XM_017348492.1;XM_017348493.1	K14005
Salmonella infection	8	124	183	33430	5.964e-07	2.296140e-05	11.7856513308655	ko05132	Human Diseases	Infectious diseases: Bacterial	XM_008269782.1;XM_008272584.2;XM_017348357.1;XM_017348358.1;XM_017348359.1;XM_017348360.1;XM_017349708.1;XM_017349709.1	K05701+K05747
Tight junction	11	124	589	33430	1.491e-05	3.826900e-04	5.03491428884386	ko04530	Cellular Processes	Cellular community - eukaryotes	XM_002714075.3;XM_008269782.1;XM_008272584.2;XM_017344513.1;XM_017344771.1;XM_017348357.1;XM_017348358.1;XM_017348359.1;XM_017348360.1;XM_017349708.1;XM_017349709.1	K17291+K05701+K05747+K20479
Adherens junction	8	124	314	33430	2.767e-05	5.326475e-04	6.86870762276556	ko04520	Cellular Processes	Cellular community - eukaryotes	XM_008269782.1;XM_008272584.2;XM_017348357.1;XM_017348358.1;XM_017348359.1;XM_017348360.1;XM_017349708.1;XM_017349709.1	K05701+K05747
Vibrio cholerae infection	5	124	121	33430	0.0001086	1.672440e-03	11.1403625699813	ko05110	Human Diseases	Infectious diseases: Bacterial	XM_008269782.1;XM_017348357.1;XM_017348358.1;XM_017348359.1;XM_017348360.1	K05701
Epithelial cell signaling in Helicobacter pylori infection	5	124	156	33430	0.0003398	4.360767e-03	8.64092224979322	ko05120	Human Diseases	Infectious diseases: Bacterial	XM_008269782.1;XM_017348357.1;XM_017348358.1;XM_017348359.1;XM_017348360.1	K05701
Gap junction	5	124	195	33430	0.0009078	9.985800e-03	6.91273779983457	ko04540	Cellular Processes	Cellular community - eukaryotes	XM_008269782.1;XM_017348357.1;XM_017348358.1;XM_017348359.1;XM_017348360.1	K05701
Graft-versus-host disease	3	124	88	33430	0.004723	4.545887e-02	9.1907991202346	ko05332	Human Diseases	Immune diseases	XM_002714306.3;XM_008262544.2;XM_017344971.1	K06751
Base excision repair	3	124	93	33430	0.005481	4.689300e-02	8.69667013527575	ko03410	Genetic Information Processing	Replication and repair	XM_008256556.2;XM_008256559.2;XM_008256561.2	K10800
Allograft rejection	3	124	110	33430	0.008584	6.609680e-02	7.35263929618768	ko05330	Human Diseases	Immune diseases	XM_002714306.3;XM_008262544.2;XM_017344971.1	K06751
Notch signaling pathway	3	124	123	33430	0.01153	7.273538e-02	6.57553107789142	ko04330	Environmental Information Processing	Signal transduction	XM_008257972.2;XM_008257974.2;XM_008257976.2	K06058
Type I diabetes mellitus	3	124	124	33430	0.01178	7.273538e-02	6.52250260145682	ko04940	Human Diseases	Endocrine and metabolic diseases	XM_002714306.3;XM_008262544.2;XM_017344971.1	K06751
Autoimmune thyroid disease	3	124	126	33430	0.01228	7.273538e-02	6.4189708141321	ko05320	Human Diseases	Immune diseases	XM_002714306.3;XM_008262544.2;XM_017344971.1	K06751
Pathogenic Escherichia coli infection	3	124	132	33430	0.01387	7.443333e-02	6.12719941348974	ko05130	Human Diseases	Infectious diseases: Bacterial	XM_008272584.2;XM_017349708.1;XM_017349709.1	K05747
Regulation of actin cytoskeleton	7	124	684	33430	0.0145	7.443333e-02	2.75903131484626	ko04810	Cellular Processes	Cell motility	XM_002712836.3;XM_008253590.1;XM_008272584.2;XM_017339233.1;XM_017340428.1;XM_017349708.1;XM_017349709.1	K04358+K13710+K05747+K02085
HTLV-I infection	6	124	607	33430	0.0266	1.280125e-01	2.66487750438433	ko05166	Human Diseases	Infectious diseases: Viral	XM_002714306.3;XM_008262544.2;XM_008265416.2;XM_017339233.1;XM_017344971.1;XM_017346388.1	K06751+K03363+K02085
Endocytosis	7	124	800	33430	0.03055	1.312422e-01	2.35897177419355	ko04144	Cellular Processes	Transport and catabolism	XM_002714306.3;XM_008253972.1;XM_008262544.2;XM_008272584.2;XM_017344971.1;XM_017349708.1;XM_017349709.1	K06751+K12493+K05747
Epstein-Barr virus infection	5	124	465	33430	0.03068	1.312422e-01	2.89889004509192	ko05169	Human Diseases	Infectious diseases: Viral	XM_002714306.3;XM_002722026.3;XM_008250107.2;XM_008262544.2;XM_017344971.1	K06751+K06468+K03006
Antigen processing and presentation	3	124	197	33430	0.03828	1.380978e-01	4.10553463238906	ko04612	Organismal Systems	Immune system	XM_002714306.3;XM_008262544.2;XM_017344971.1	K06751
Shigellosis	3	124	201	33430	0.04021	1.380978e-01	4.02383245064998	ko05131	Human Diseases	Infectious diseases: Bacterial	XM_008272584.2;XM_017349708.1;XM_017349709.1	K05747
Viral carcinogenesis	5	124	502	33430	0.04039	1.380978e-01	2.6852268345971	ko05203	Human Diseases	Cancers: Overview	XM_002714306.3;XM_008262544.2;XM_008265416.2;XM_017344971.1;XM_017346388.1	K06751+K03363
Arrhythmogenic right ventricular cardiomyopathy (ARVC)	3	124	202	33430	0.0407	1.380978e-01	4.003912488023	ko05412	Human Diseases	Cardiovascular diseases	XM_008262350.2;XM_008262351.2;XM_017343277.1	K10381+K12642
Axon guidance	5	124	505	33430	0.04125	1.380978e-01	2.66927499201533	ko04360	Organismal Systems	Development	XM_008265706.2;XM_017346475.1;XM_017346476.1;XM_017346477.1;XM_017346479.1	K05111
Viral myocarditis	3	124	237	33430	0.05974	1.916658e-01	3.41261739485504	ko05416	Human Diseases	Cardiovascular diseases	XM_002714306.3;XM_008262544.2;XM_017344971.1	K06751
Fc gamma R-mediated phagocytosis	3	124	255	33430	0.07089	2.099435e-01	3.17172675521822	ko04666	Organismal Systems	Immune system	XM_008272584.2;XM_017349708.1;XM_017349709.1	K05747
Bacterial invasion of epithelial cells	3	124	255	33430	0.07089	2.099435e-01	3.17172675521822	ko05100	Human Diseases	Infectious diseases: Bacterial	XM_008272584.2;XM_017349708.1;XM_017349709.1	K05747
Ubiquitin mediated proteolysis	4	124	427	33430	0.07621	2.173396e-01	2.52549671375689	ko04120	Genetic Information Processing	Folding, sorting and degradation	XM_008255807.2;XM_008262932.2;XM_008265416.2;XM_017346388.1	K10593+K10613+K03363
Herpes simplex infection	4	124	434	33430	0.07977	2.193675e-01	2.48476289579307	ko05168	Human Diseases	Infectious diseases: Viral	XM_002714306.3;XM_008250107.2;XM_008262544.2;XM_017344971.1	K06751+K03006
Choline metabolism in cancer	3	124	281	33430	0.08851	2.350093e-01	2.87825737573183	ko05231	Human Diseases	Cancers: Overview	XM_008272584.2;XM_017349708.1;XM_017349709.1	K05747
Cell cycle	3	124	319	33430	0.1172	3.008133e-01	2.53539286075437	ko04110	Cellular Processes	Cell growth and death	XM_008265416.2;XM_008271629.2;XM_017346388.1	K03363+K06629
TGF-beta signaling pathway	2	124	195	33430	0.1651	4.100871e-01	2.76509511993383	ko04350	Environmental Information Processing	Signal transduction	XM_002718435.2;XM_008250107.2	K04666+K19383+K19553
Phagosome	3	124	386	33430	0.1746	4.201313e-01	2.09531171653017	ko04145	Cellular Processes	Transport and catabolism	XM_002714306.3;XM_008262544.2;XM_017344971.1	K06751
Cell adhesion molecules (CAMs)	3	124	422	33430	0.2082	4.858000e-01	1.91656474545177	ko04514	Environmental Information Processing	Signaling molecules and interaction	XM_002714306.3;XM_008262544.2;XM_017344971.1	K06751
Chemokine signaling pathway	3	124	430	33430	0.2158	4.887235e-01	1.88090772693173	ko04062	Organismal Systems	Immune system	XM_008272584.2;XM_017349708.1;XM_017349709.1	K05747
RNA polymerase	1	124	73	33430	0.2399	4.978658e-01	3.69310649580203	ko03020	Genetic Information Processing	Transcription	XM_008250107.2	K03006
Hippo signaling pathway	3	124	455	33430	0.2401	4.978658e-01	1.77756114852889	ko04390	Environmental Information Processing	Signal transduction	XM_008250200.2;XM_017339233.1;XR_001795679.1	K16685+K02085+K06827
Glyoxylate and dicarboxylate metabolism	1	124	74	33430	0.2427	4.978658e-01	3.64319965126417	ko00630	Metabolism	Carbohydrate metabolism	XM_002708098.3	K00281
Hematopoietic cell lineage	2	124	255	33430	0.2457	4.978658e-01	2.11448450347881	ko04640	Organismal Systems	Immune system	XM_002722026.3;XM_008255688.2	K06468+K05431
Sphingolipid signaling pathway	2	124	281	33430	0.2812	5.378732e-01	1.91883825048789	ko04071	Environmental Information Processing	Signal transduction	XM_017338630.1;XM_017338631.1	K18953
Starch and sucrose metabolism	1	124	89	33430	0.2837	5.378732e-01	3.02917723812976	ko00500	Metabolism	Carbohydrate metabolism	XM_008275444.2	K00688
Glycine, serine and threonine metabolism	1	124	90	33430	0.2864	5.378732e-01	2.99551971326165	ko00260	Metabolism	Amino acid metabolism	XM_002708098.3	K00281
Hippo signaling pathway - multiple species	1	124	98	33430	0.3072	5.615978e-01	2.7509874917709	ko04392	Environmental Information Processing	Signal transduction	XM_008250200.2	K16685
Oocyte meiosis	2	124	313	33430	0.3247	5.615978e-01	1.72266309388849	ko04114	Cellular Processes	Cell growth and death	XM_008265416.2;XM_017346388.1	K03363
Homologous recombination	1	124	106	33430	0.3275	5.615978e-01	2.54336579427876	ko03440	Genetic Information Processing	Replication and repair	XM_002710874.2	K10877
Breast cancer	2	124	316	33430	0.3288	5.615978e-01	1.70630869742752	ko05224	Human Diseases	Cancers: Specific types	XM_002712836.3;XM_017339233.1	K04358+K02085
Signaling pathways regulating pluripotency of stem cells	2	124	321	33430	0.3355	5.615978e-01	1.67973068033363	ko04550	Cellular Processes	Cellular community - eukaryotes	XM_002718435.2;XM_017339233.1	K04666+K02085
Basal cell carcinoma	1	124	125	33430	0.3734	6.026854e-01	2.15677419354839	ko05217	Human Diseases	Cancers: Specific types	XM_017339233.1	K02085
Endometrial cancer	1	124	126	33430	0.3757	6.026854e-01	2.13965693804403	ko05213	Human Diseases	Cancers: Specific types	XM_017339233.1	K02085
Melanoma	1	124	137	33430	0.4007	6.296714e-01	1.96785966564634	ko05218	Human Diseases	Cancers: Specific types	XM_002712836.3	K04358
MicroRNAs in cancer	2	124	443	33430	0.4911	7.562940e-01	1.2171411927474	ko05206	Human Diseases	Cancers: Overview	NM_001300931.1;XM_017339233.1	K12035+K02085
Toll-like receptor signaling pathway	1	124	194	33430	0.5152	7.778510e-01	1.38967409378118	ko04620	Organismal Systems	Immune system	XM_008263730.2	K05404
Colorectal cancer	1	124	231	33430	0.5777	8.425627e-01	1.16708560256947	ko05210	Human Diseases	Cancers: Specific types	XM_017339233.1	K02085
Glucagon signaling pathway	1	124	241	33430	0.5931	8.425627e-01	1.11865881408111	ko04922	Organismal Systems	Endocrine system	XM_008275444.2	K00688
Insulin resistance	1	124	249	33430	0.6051	8.425627e-01	1.08271796864879	ko04931	Human Diseases	Endocrine and metabolic diseases	XM_008275444.2	K00688
Thyroid hormone signaling pathway	1	124	253	33430	0.6109	8.425627e-01	1.06559989799822	ko04919	Organismal Systems	Endocrine system	XM_017337832.1	K08231
Pyrimidine metabolism	1	124	259	33430	0.6195	8.425627e-01	1.04091418607548	ko00240	Metabolism	Nucleotide metabolism	XM_008250107.2	K03006
Hippo signaling pathway - fly	1	124	265	33430	0.628	8.425627e-01	1.0173463177115	ko04391	Environmental Information Processing	Signal transduction	XM_008250200.2	K16685
Carbon metabolism	1	124	271	33430	0.6362	8.425627e-01	0.994822044994643	ko01200	Metabolism	Global and overview maps	XM_002708098.3	K00281
Measles	1	124	278	33430	0.6456	8.425627e-01	0.969772569041541	ko05162	Human Diseases	Infectious diseases: Viral	XM_008263730.2	K05404
Jak-STAT signaling pathway	1	124	311	33430	0.6867	8.615072e-01	0.866870656570895	ko04630	Environmental Information Processing	Signal transduction	XM_008255688.2	K05431
MAPK signaling pathway	2	124	669	33430	0.7122	8.615072e-01	0.805969429577125	ko04010	Environmental Information Processing	Signal transduction	XM_002712836.3;XM_008253851.2	K04358+K04459
Apelin signaling pathway	1	124	344	33430	0.7231	8.615072e-01	0.783711552888222	ko04371	Environmental Information Processing	Signal transduction	XR_001795679.1	K06827
Wnt signaling pathway	1	124	361	33430	0.7401	8.615072e-01	0.746805468680189	ko04310	Environmental Information Processing	Signal transduction	XM_017339233.1	K02085
Pathways in cancer	3	124	1043	33430	0.7467	8.615072e-01	0.775446138619986	ko05200	Human Diseases	Cancers: Overview	XM_002712836.3;XM_017339233.1;XM_017346618.1	K04358+K02085+K19464
Ribosome	1	124	375	33430	0.7534	8.615072e-01	0.718924731182796	ko03010	Genetic Information Processing	Translation	XM_017341214.1	K02890
Autophagy - animal	1	124	376	33430	0.7543	8.615072e-01	0.717012697323267	ko04140	Cellular Processes	Transport and catabolism	XM_008251543.1	K08342
Huntington's disease	1	124	388	33430	0.7651	8.615072e-01	0.694837046890589	ko05016	Human Diseases	Neurodegenerative diseases	XM_008250107.2	K03006
Insulin signaling pathway	1	124	394	33430	0.7703	8.615072e-01	0.684255772064844	ko04910	Organismal Systems	Endocrine system	XM_008275444.2	K00688
Influenza A	1	124	396	33430	0.772	8.615072e-01	0.680799934832193	ko05164	Human Diseases	Infectious diseases: Viral	XM_008263730.2	K05404
PI3K-Akt signaling pathway	2	124	785	33430	0.7909	8.699900e-01	0.686870762276556	ko04151	Environmental Information Processing	Signal transduction	XM_002712836.3;XM_008255688.2	K04358+K05431
Cytokine-cytokine receptor interaction	1	124	464	33430	0.8234	8.840028e-01	0.581027530589544	ko04060	Environmental Information Processing	Signaling molecules and interaction	XM_008255688.2	K05431
Purine metabolism	1	124	469	33430	0.8266	8.840028e-01	0.574833207235711	ko00230	Metabolism	Nucleotide metabolism	XM_008250107.2	K03006
Neuroactive ligand-receptor interaction	1	124	547	33430	0.8707	9.184096e-01	0.492864303827328	ko04080	Environmental Information Processing	Signaling molecules and interaction	XM_002710940.3	K04220
Rap1 signaling pathway	1	124	649	33430	0.912	9.269382e-01	0.415403350067101	ko04015	Environmental Information Processing	Signal transduction	XM_002712836.3	K04358
Olfactory transduction	2	124	1079	33430	0.912	9.269382e-01	0.49971598553021	ko04740	Organismal Systems	Sensory system	XM_017338343.1;XM_017347251.1	K04257
Ras signaling pathway	1	124	658	33430	0.9149	9.269382e-01	0.409721541327581	ko04014	Environmental Information Processing	Signal transduction	XM_002712836.3	K04358
Metabolic pathways	3	124	3215	33430	0.9996	9.996000e-01	0.251567751969096	ko01100	Metabolism	Global and overview maps	XM_002708098.3;XM_008250107.2;XM_008275444.2	K00281+K03006+K00688
