# Supplementary material for: Combined analysis of differentially expressed lncRNAs and miRNAs in liver tissues of high-fat fed rabbits by transcriptome sequencing
Source: Front Genet. 2022 Oct 7;13:1000574. doi: 10.3389/fgene.2022.1000574 (PMC9585185; doi:10.3389/fgene.2022.1000574)
Supplement: Supplementary file 6 [file Table1.XLSX]

## Sheet: sRNA_annot.stat
Sample	Type	Total	Mapped Genome	Percentage(%)	miRNA	precursor	rRNA	sRNA	snRNA	snoRNA	tRNA	UnAnnot	UnMap
CON-L1	Reads	10473567	9837843	93.93	9121967	438619	16112	5464	159	18564	2304	135971	111306
CON-L1	Tags	196872	127168	64.59	19006	11696	5681	1240	98	2277	812	10890	44706
CON-L2	Reads	10224598	9613871	94.03	8590722	393420	31555	6249	206	13170	1976	158438	117685
CON-L2	Tags	270940	198848	73.39	18998	11550	6928	1324	138	1865	728	14881	46089
CON-L3	Reads	10312663	9671513	93.78	9060088	399256	27663	6280	235	24711	2375	102522	123021
CON-L3	Tags	235377	162918	69.22	18204	11991	7934	1405	144	2569	966	12534	45877
HFD-L1	Reads	10424133	9833170	94.33	9439855	414319	15333	3987	186	14489	2020	82532	81277
HFD-L1	Tags	157306	101439	64.49	16866	11604	5264	1086	120	2010	644	8351	33257
HFD-L2	Reads	10611101	9911000	93.4	9129172	445770	23378	6413	148	13679	2223	75342	130231
HFD-L2	Tags	224230	144312	64.36	19943	12208	6178	1370	108	2054	678	12872	53027
HFD-L3	Reads	10403641	9761633	93.83	8985083	413847	25086	5283	138	18623	2211	105824	120978
HFD-L3	Tags	224088	148740	66.38	18711	11899	6749	1280	100	2351	630	12633	49526
