# Supplementary material for: Combined analysis of differentially expressed lncRNAs and miRNAs in liver tissues of high-fat fed rabbits by transcriptome sequencing
Source: Front Genet. 2022 Oct 7;13:1000574. doi: 10.3389/fgene.2022.1000574 (PMC9585185; doi:10.3389/fgene.2022.1000574)
Supplement: Supplementary file 7 [file Table8.XLS]

GeneID	Means-CON-L	Means-HFD-L	log2FC(HFD-L/CON-L)	Up-Down-Regulation(HFD-L/CON-L)	FDR	Symbol	transcript_id(s)	Description	Type	KEGG-ID	KEGG-Annot	GO-BP	GO-CC	GO-MF	NR-ID	NR-Annot
100349374	0	0	0	Down	1	LOC100349374	XM_008252326.2	olfactory receptor 18-like	mRNA	ocu:100349374	olfactory receptor 18-like; K04257 olfactory receptor	GO:0050911 detection of chemical stimulus involved in sensory perception of smell | GO:0007186 G-protein coupled receptor signaling pathway	GO:0004930 G-protein coupled receptor activity | GO:0004984 olfactory receptor activity	GO:0005886 plasma membrane | GO:0016021 integral component of membrane	gi|655897397|ref|XP_008250548.1|	LOW QUALITY PROTEIN: olfactory receptor 18-like, partial [Oryctolagus cuniculus]
103347310	15.5216060001445	20.0786093082173	0.371381509286461	Up	0.746035100162962	LOC103347310	XM_008253802.2	glutamate receptor ionotropic%2C NMDA 2A-like	mRNA	myd:102771313	GRIN2A; glutamate ionotropic receptor NMDA type subunit 2A; K05209 glutamate receptor ionotropic, NMDA 2A	GO:0034220 ion transmembrane transport | GO:0035235 ionotropic glutamate receptor signaling pathway	GO:0005234 extracellular-glutamate-gated ion channel activity | GO:0004970 ionotropic glutamate receptor activity	GO:0045211 postsynaptic membrane | GO:0030054 cell junction | GO:0016021 integral component of membrane	gi|655902069|ref|XP_008252024.1|	glutamate receptor ionotropic, NMDA 2A-like, partial [Oryctolagus cuniculus]
100341141	12.3729315629799	12.3924612948215	0.00227538915130319	Up	0.99909949826171	HIPK4	XM_002723261.3	homeodomain interacting protein kinase 4	mRNA	ocu:100341141	HIPK4; homeodomain interacting protein kinase 4; K08826 homeodomain interacting protein kinase [EC:2.7.11.1]	GO:0018105 peptidyl-serine phosphorylation | GO:0046777 protein autophosphorylation | GO:0016572 histone phosphorylation | GO:1901796 regulation of signal transduction by p53 class mediator	GO:0004672 protein kinase activity | GO:0005524 ATP binding	GO:0005737 cytoplasm | GO:0005634 nucleus	gi|291414111|ref|XP_002723307.1|	homeodomain-interacting protein kinase 4 [Oryctolagus cuniculus]
MSTRG.486	970.704552430946	1290.05771720883	0.410331450236691	Up	0.215416244966993
100348015	205.376681674723	295.033905421541	0.522608370762676	Up	0.22545700675373	STXBP6	XM_002718111.3,XM_017348233.1,XM_017348234.1	syntaxin binding protein 6%2C transcript variant X3	mRNA	chx:102177755	STXBP6; syntaxin binding protein 6; K08519 syntaxin-binding protein 6	GO:0045920 negative regulation of exocytosis | GO:0035542 regulation of SNARE complex assembly | GO:0051601 exocyst localization | GO:0006893 Golgi to plasma membrane transport	GO:0005546 phosphatidylinositol-4,5-bisphosphate binding | GO:0017049 GTP-Rho binding	GO:0016021 integral component of membrane | GO:0000145 exocyst | GO:0005886 plasma membrane	gi|1012174835|ref|XP_016005782.1|	syntaxin-binding protein 6 isoform X1 [Rousettus aegyptiacus]
108175753	6.12950094305907	6.76535563786329	0.14239615895227	Up	0.959849113041586	LOC108175753	XR_001792413.1	uncharacterized LOC108175753	ncRNA	--	--	--	--	--	--	--
100347062	0	0	0	Down	1	MCIDAS	XM_008262214.2	multiciliate differentiation and DNA synthesis associated cell cycle protein	mRNA	ocu:100347062	MCIDAS; multiciliate differentiation and DNA synthesis associated cell cycle protein; K10749 geminin	GO:0044458 motile cilium assembly | GO:0006275 regulation of DNA replication | GO:1903506 regulation of nucleic acid-templated transcription | GO:0007346 regulation of mitotic cell cycle	GO:0042802 identical protein binding | GO:0003713 transcription coactivator activity	GO:0005634 nucleus	gi|655839124|ref|XP_008260436.1|	LOW QUALITY PROTEIN: multicilin [Oryctolagus cuniculus]
100008894	36.2182858617404	36.2730283345958	0.00217892888279688	Up	0.99911225773078	DBN1	NM_001082149.1	drebrin 1	mRNA	tgu:100224486	DBN1; drebrin 1; K20520 drebrin-like protein	GO:0032507 maintenance of protein location in cell | GO:0007015 actin filament organization | GO:0061351 neural precursor cell proliferation | GO:0010644 cell communication by electrical coupling | GO:0010643 cell communication by chemical coupling | GO:0048699 generation of neurons	GO:0003779 actin binding	GO:0005921 gap junction | GO:0015629 actin cytoskeleton | GO:0030426 growth cone | GO:0005886 plasma membrane	gi|126723177|ref|NP_001075618.1|	[Oryctolagus cuniculus] >gi|37727736|gb|AAO41860.1| drebrin 1 isoform a [Oryctolagus cuniculus]
100339957	3.35295263526143	2.90206659352919	-0.208351478153805	Down	0.859877585999634	LOC100339957	XM_017340069.1	uncharacterized LOC100339957	mRNA	ocu:100339957	IGHM, IGHVDJ, IgH, VH; uncharacterized LOC100339957; K05700 vinculin	GO:0030336 negative regulation of cell migration | GO:0030032 lamellipodium assembly | GO:0007160 cell-matrix adhesion | GO:0070527 platelet aggregation | GO:0090136 epithelial cell-cell adhesion | GO:0006936 muscle contraction | GO:0034394 protein localization to cell surface | GO:0034333 adherens junction assembly | GO:0048675 axon extension | GO:0002009 morphogenesis of an epithelium | GO:0043…	GO:0005198 structural molecule activity | GO:0045296 cadherin binding | GO:0045294 alpha-catenin binding | GO:0003779 actin binding | GO:0031625 ubiquitin protein ligase binding | GO:0002162 dystroglycan binding | GO:0008013 beta-catenin binding	GO:0005925 focal adhesion | GO:0045121 membrane raft | GO:1990357 terminal web | GO:0043034 costamere | GO:0005915 zonula adherens | GO:0005829 cytosol | GO:0090637 inner dense plaque of desmosome | GO:0043234 protein complex | GO:0005903 brush border | GO:0090636 outer dense plaque of desmosome | GO:0070062 extracellular exosome | GO:0005916 fascia adherens | GO:0005886 plasma membrane	gi|655899246|ref|XP_008251101.1|	LOW QUALITY PROTEIN: uncharacterized protein LOC100339957 [Oryctolagus cuniculus]
100310999	0	0	0	Down	1	ORYCUNV1R1531	NM_001167220.1	vomeronasal 1 receptor oryCunV1R1531	mRNA	ocu:100310999	vomeronasal 1 receptor oryCunV1R1531; K04614 vomeronasal1 receptor	GO:0007186 G-protein coupled receptor signaling pathway	GO:0016503 pheromone receptor activity	GO:0016021 integral component of membrane	gi|295054507|ref|NP_001160692.1|	1 receptor oryCunV1R1531 [Oryctolagus cuniculus]
100339166	403.94778467405	386.785908791193	-0.0626335824095995	Down	0.965697405536242	INTS10	XM_002716862.3,XM_008267261.2,XM_008267262.2,XM_008267263.2,XM_017347276.1,XM_017347277.1	integrator complex subunit 10%2C transcript variant X4	mRNA	ptr:464492	INTS10; integrator complex subunit 10; K13147 integrator complex subunit 10	GO:0016180 snRNA processing	--	GO:0032039 integrator complex	gi|655855993|ref|XP_008265483.1|	integrator complex subunit 10 isoform X1 [Oryctolagus cuniculus]
100342208	69.1383467589353	53.6267132686531	-0.366534271551676	Down	0.617835752054349	PIGM	XM_008264242.2	phosphatidylinositol glycan anchor biosynthesis class M	mRNA	ocu:100342208	PIGM; phosphatidylinositol glycan anchor biosynthesis class M; K05284 phosphatidylinositol glycan, class M [EC:2.4.1.-]	GO:0006501 C-terminal protein lipidation | GO:0016254 preassembly of GPI anchor in ER membrane	GO:0016758 transferase activity, transferring hexosyl groups	GO:0016021 integral component of membrane | GO:0005789 endoplasmic reticulum membrane	gi|655845915|ref|XP_008262464.1|	GPI mannosyltransferase 1 [Oryctolagus cuniculus]
100354831	128.842747316091	130.888513528647	0.0227271665065488	Up	0.989133512642006	ZNF574	XM_002722300.3	zinc finger protein 574	mRNA	fpg:101912657	uncharacterized LOC101912657; K05205 glutamate receptor, ionotropic kainate 5	--	--	--	gi|291412129|ref|XP_002722346.1|	zinc finger protein 574 [Oryctolagus cuniculus]
100351794	0	0	0	Down	1	VSTM2B	XM_017350638.1	V-set and transmembrane domain containing 2B	mRNA	tgu:100231396	POP4; POP4 homolog, ribonuclease P/MRP subunit; K03538 ribonuclease P protein subunit POP4 [EC:3.1.26.5]	--	--	--	gi|655882731|ref|XP_008272825.1|	V-set and transmembrane domain-containing protein 2B [Oryctolagus cuniculus]
100344253	11.1049547824703	13.1526055749097	0.244145112034026	Up	0.897213898395338	LGI1	XM_002718517.3,XM_008270219.2,XM_017348429.1	leucine rich glioma inactivated 1%2C transcript variant X1	mRNA	lcm:102367021	LGI1; leucine rich glioma inactivated 1; K19999 leucine-rich repeat LGI family member 3	GO:0030307 positive regulation of cell growth | GO:0007411 axon guidance	GO:0005102 receptor binding	GO:0005615 extracellular space	gi|472386540|ref|XP_004412621.1|	leucine-rich glioma-inactivated protein 1 isoform X1 [Odobenus rosmarus divergens]
103347451	3.17003123920714	3.71608634722706	0.229286967132877	Up	0.814221675989091	LOC103347451	XM_008253976.2	inaD-like protein	mRNA	ocu:100356380	PATJ, INADL; PATJ, crumbs cell polarity complex component; K06092 InaD-like protein	--	--	--	gi|655849105|ref|XP_002715624.2|	inaD-like protein [Oryctolagus cuniculus]
100328591	339.942499439122	237.578697413644	-0.516885256032855	Down	0.313035748658029	SLC12A2	XM_002710086.3	solute carrier family 12 member 2	mRNA	oas:101105242	SLC12A2; solute carrier family 12 member 2; K10951 solute carrier family 12 (sodium/potassium/chloride transporter), member 2	GO:0072488 ammonium transmembrane transport | GO:0030321 transepithelial chloride transport | GO:1902476 chloride transmembrane transport | GO:0070634 transepithelial ammonium transport	GO:0015377 cation:chloride symporter activity | GO:0008519 ammonium transmembrane transporter activity	GO:0016021 integral component of membrane | GO:0070062 extracellular exosome	gi|655637024|ref|XP_002710132.2|	LOW QUALITY PROTEIN: solute carrier family 12 member 2 [Oryctolagus cuniculus]
108176636	1087.10318641662	1722.58756987864	0.664088440391789	Up	0.10637753041458	LOC108176636	XR_001793311.1,XR_001793312.1,XR_001793313.1,XR_001793314.1,XR_001793315.1	uncharacterized LOC108176636%2C transcript variant X1	ncRNA	--	--	--	--	--	--	--
100348108	115.977767984558	66.9905584652061	-0.791818594656851	Down	0.0736362904070588	LOC100348108	XM_002722524.3	GTPase IMAP family member 5	mRNA	mgp:104914585	zinc finger protein 568-like; K09228 KRAB domain-containing zinc finger protein	--	GO:0005525 GTP binding	GO:0016021 integral component of membrane	gi|655890648|ref|XP_002722570.2|	GTPase IMAP family member 5-like [Oryctolagus cuniculus]
100342280	0	0	0	Down	1	LOC100342280	XM_008256587.1	olfactory receptor 9K2-like	mRNA	ocu:100342280	olfactory receptor 9K2-like; K04257 olfactory receptor	GO:0050911 detection of chemical stimulus involved in sensory perception of smell | GO:0007186 G-protein coupled receptor signaling pathway	GO:0004930 G-protein coupled receptor activity | GO:0004984 olfactory receptor activity	GO:0005886 plasma membrane | GO:0016021 integral component of membrane	gi|655734644|ref|XP_008254809.1|	LOW QUALITY PROTEIN: olfactory receptor 9K2-like [Oryctolagus cuniculus]
103347442	807.428795404002	465.791209535248	-0.793651625595191	Down	0.0507650039625466	ARFGAP3	XM_008253972.1	ADP ribosylation factor GTPase activating protein 3	mRNA	ocu:103347442	ARFGAP3; ADP ribosylation factor GTPase activating protein 3; K12493 ADP-ribosylation factor GTPase-activating protein 2/3	GO:0043547 positive regulation of GTPase activity | GO:0009306 protein secretion	GO:0005096 GTPase activator activity	GO:0005794 Golgi apparatus | GO:0016020 membrane | GO:0005829 cytosol	gi|655902648|ref|XP_008252194.1|	ADP-ribosylation factor GTPase-activating protein 3, partial [Oryctolagus cuniculus]
100348595	249.696267891199	240.818672897355	-0.0522269961351524	Down	0.965697405536242	STRADA	XM_002719472.3,XM_008271694.2,XM_008271695.2,XM_008271697.2,XM_008271698.2,XM_017349273.1,XM_017349274.1	STE20-related kinase adaptor alpha%2C transcript variant X1	mRNA	ocu:100348595	STRADA; STE20-related kinase adaptor alpha; K08271 STE20-related kinase adapter protein alpha	GO:0008286 insulin receptor signaling pathway | GO:0006611 protein export from nucleus | GO:0032147 activation of protein kinase activity | GO:0007050 cell cycle arrest | GO:0071902 positive regulation of protein serine/threonine kinase activity	GO:0004672 protein kinase activity | GO:0005524 ATP binding | GO:0019900 kinase binding | GO:0043539 protein serine/threonine kinase activator activity	GO:0005654 nucleoplasm | GO:0005829 cytosol	gi|291406351|ref|XP_002719518.1|	STE20-related kinase adapter protein alpha isoform X1 [Oryctolagus cuniculus]
100346307	861.522106324822	767.822173899344	-0.166115591616618	Down	0.8450482518444	CCDC186	XM_008270533.2,XM_008270534.2	coiled-coil domain containing 186%2C transcript variant X1	mRNA	--	--	--	--	--	gi|655868058|ref|XP_008268755.1|	uncharacterized protein C10orf118 homolog isoform X1 [Oryctolagus cuniculus]
103350366	6.84415951211546	11.3959924352003	0.735581279863818	Up	0.18088876658198	LOC103350366	XR_001794578.1,XR_001794579.1	uncharacterized LOC103350366%2C transcript variant X1	ncRNA	--	--	--	--	--	--	--
103347085	50.3226567084022	53.918207611782	0.0995644490743203	Up	0.965697405536242	ZSWIM4	XM_017340408.1	zinc finger SWIM-type containing 4	mRNA	--	--	--	GO:0008270 zinc ion binding	--	gi|655901213|ref|XP_008251773.1|	LOW QUALITY PROTEIN: zinc finger SWIM domain-containing protein 4 [Oryctolagus cuniculus]
100347371	0	0	0	Down	1	DRD2	XM_008261218.2,XM_008261225.1	dopamine receptor D2%2C transcript variant X2	mRNA	csab:103248489	DRD2; dopamine receptor D2; K04145 dopamine receptor D2	GO:0048169 regulation of long-term neuronal synaptic plasticity | GO:0021984 adenohypophysis development | GO:0007628 adult walking behavior | GO:0060158 phospholipase C-activating dopamine receptor signaling pathway | GO:0040018 positive regulation of multicellular organism growth | GO:0051898 negative regulation of protein kinase B signaling | GO:0042417 dopamine metabolic process | GO:0007409 …	GO:0035240 dopamine binding | GO:0001591 dopamine neurotransmitter receptor activity, coupled via Gi/Go | GO:0042802 identical protein binding | GO:0008144 drug binding	GO:0030424 axon | GO:0060170 ciliary membrane | GO:0031513 nonmotile primary cilium | GO:0005829 cytosol | GO:0005887 integral component of plasma membrane | GO:0030425 dendrite	gi|655601559|ref|XP_008259447.1|	D(2) dopamine receptor isoform X2 [Oryctolagus cuniculus]
100328873	0	0	0	Down	1	OR52D1_1	NM_001171466.1	olfactory receptor 52D1	mRNA	ocu:100328873	OR52D1_1; olfactory receptor 52D1; K04257 olfactory receptor	GO:0050911 detection of chemical stimulus involved in sensory perception of smell | GO:0007186 G-protein coupled receptor signaling pathway	GO:0004930 G-protein coupled receptor activity | GO:0004984 olfactory receptor activity	GO:0005886 plasma membrane | GO:0016021 integral component of membrane	gi|284005292|ref|NP_001164937.1|	receptor 52D1 [Oryctolagus cuniculus]
100352568	805.936356245256	1062.89537964118	0.399261779375563	Up	0.427313043015313	LOC100352568	XM_017340532.1	soluble calcium-activated nucleotidase 1	mRNA	ocu:100352568	CANT1; soluble calcium-activated nucleotidase 1; K12304 soluble calcium-activated nucleotidase 1 [EC:3.6.1.6]	GO:0043123 positive regulation of I-kappaB kinase/NF-kappaB signaling | GO:0030166 proteoglycan biosynthetic process	GO:0004871 signal transducer activity | GO:0005509 calcium ion binding | GO:0016462 pyrophosphatase activity	GO:0070062 extracellular exosome	gi|655902046|ref|XP_008252017.1|	LOW QUALITY PROTEIN: soluble calcium-activated nucleotidase 1 [Oryctolagus cuniculus]
100343779	5.64398462421497	4.15679362042059	-0.441242935893084	Down	0.518013719688975	PDCD1	XM_017339811.1	programmed cell death 1	mRNA	ocu:100343779	PDCD1; programmed cell death 1; K06744 programmed cell death protein 1	GO:0031295 T cell costimulation | GO:0070234 positive regulation of T cell apoptotic process | GO:0002644 negative regulation of tolerance induction | GO:0006959 humoral immune response | GO:0007165 signal transduction | GO:0043066 negative regulation of apoptotic process	GO:0004871 signal transducer activity | GO:0005515 protein binding	GO:0016021 integral component of membrane | GO:0009897 external side of plasma membrane	gi|291415058|ref|XP_002723773.1|	programmed cell death protein 1 [Oryctolagus cuniculus]
MSTRG.2035	1160.78620203004	1327.76776399536	0.193900555478427	Up	0.696686976203597
100343167	3341.98766632536	5413.35245429618	0.695815913451188	Up	0.00470027578624223	MSMO1	XM_002720556.3	methylsterol monooxygenase 1	mRNA	ocu:100343167	MSMO1; methylsterol monooxygenase 1; K07750 methylsterol monooxygenase [EC:1.14.13.72]	GO:0006633 fatty acid biosynthetic process | GO:0055114 oxidation-reduction process	GO:0016491 oxidoreductase activity | GO:0005506 iron ion binding	GO:0016021 integral component of membrane	gi|291408627|ref|XP_002720602.1|	methylsterol monooxygenase 1 [Oryctolagus cuniculus]
100349109	43.518540205526	33.5792500576471	-0.374060153155972	Down	0.711642292672802	IRF4	XM_002721631.3,XM_008248487.2,XM_008248489.2,XM_017337683.1	interferon regulatory factor 4%2C transcript variant X1	mRNA	ocu:100349109	IRF4; interferon regulatory factor 4; K09445 interferon regulatory factor 4	GO:0045082 positive regulation of interleukin-10 biosynthetic process | GO:0045368 positive regulation of interleukin-13 biosynthetic process | GO:0072540 T-helper 17 cell lineage commitment | GO:0018022 peptidyl-lysine methylation | GO:0043966 histone H3 acetylation | GO:0045404 positive regulation of interleukin-4 biosynthetic process | GO:0045944 positive regulation of transcription from RNA p…	GO:0000978 RNA polymerase II core promoter proximal region sequence-specific DNA binding | GO:0001077 transcriptional activator activity, RNA polymerase II core promoter proximal region sequence-specific binding | GO:0016279 protein-lysine N-methyltransferase activity	GO:0005654 nucleoplasm | GO:0005737 cytoplasm | GO:0000788 nuclear nucleosome | GO:0016020 membrane	gi|291410817|ref|XP_002721677.1|	interferon regulatory factor 4 isoform X1 [Oryctolagus cuniculus]
103351032	0	0	0	Down	1	LOC103351032	XM_017347597.1	plasma membrane calcium-transporting ATPase 4-like	mRNA	ocu:100353865	ATP2B4; ATPase plasma membrane Ca2+ transporting 4; K05850 Ca2+ transporting ATPase, plasma membrane [EC:3.6.3.8]	GO:0070588 calcium ion transmembrane transport | GO:0008152 metabolic process	GO:0005388 calcium-transporting ATPase activity | GO:0046872 metal ion binding | GO:0005524 ATP binding	GO:0016021 integral component of membrane	gi|291402583|ref|XP_002717626.1|	plasma membrane calcium-transporting ATPase 4 [Oryctolagus cuniculus]
103345887	0.652454052245476	0.65580617248364	0.0073931741347125	Up	0.996584494405823	MSX1	XM_017339086.1	msh homeobox 1	mRNA	ocu:103345887	MSX1; msh homeobox 1; K09341 homeobox protein MSX	GO:0090427 activation of meiosis | GO:0023019 signal transduction involved in regulation of gene expression | GO:0003198 epithelial to mesenchymal transition involved in endocardial cushion formation | GO:0010463 mesenchymal cell proliferation | GO:0001701 in utero embryonic development | GO:0051154 negative regulation of striated muscle cell differentiation | GO:0009952 anterior/posterior patter…	GO:0002039 p53 binding | GO:0000982 transcription factor activity, RNA polymerase II core promoter proximal region sequence-specific binding | GO:0001227 transcriptional repressor activity, RNA polymerase II transcription regulatory region sequence-specific binding | GO:0001228 transcriptional activator activity, RNA polymerase II transcription regulatory region sequence-specific binding | GO:000…	GO:0005654 nucleoplasm | GO:0005737 cytoplasm	gi|655894145|ref|XP_008249450.1|	homeobox protein MSX-1 [Oryctolagus cuniculus]
100353923	0	0	0	Down	1	DCT	NM_001297493.1,XM_017343251.1	dopachrome tautomerase	mRNA	ocu:100353923	DCT, TRP-2; dopachrome tautomerase; K01827 dopachrome tautomerase [EC:5.3.3.12]	GO:0021847 ventricular zone neuroblast division | GO:0055114 oxidation-reduction process | GO:0048066 developmental pigmentation | GO:0002052 positive regulation of neuroblast proliferation | GO:0006583 melanin biosynthetic process from tyrosine	GO:0046872 metal ion binding | GO:0004167 dopachrome isomerase activity | GO:0016491 oxidoreductase activity	GO:0005829 cytosol | GO:0016021 integral component of membrane | GO:0042470 melanosome	gi|655832584|ref|XP_008258320.1|	L-dopachrome tautomerase [Oryctolagus cuniculus]
100349504	27.4141732127852	20.5178809143562	-0.418040226712347	Down	0.649015114391422	LOC100349504	XM_002714672.3	triggering receptor expressed on myeloid cells 1	mRNA	ocu:100349504	TREM1; triggering receptor expressed on myeloid cells 1; K14362 triggering receptor expressed on myeloid cells 1	GO:0070945 neutrophil mediated killing of gram-negative bacterium | GO:0098792 xenophagy | GO:0002374 cytokine secretion involved in immune response | GO:0050755 chemokine metabolic process | GO:0072672 neutrophil extravasation | GO:0098779 mitophagy in response to mitochondrial depolarization | GO:0002230 positive regulation of defense response to virus by host | GO:0030593 neutrophil chemotaxis	GO:0097110 scaffold protein binding	GO:0016021 integral component of membrane | GO:0005623 cell	gi|291396186|ref|XP_002714718.1|	triggering receptor expressed on myeloid cells 1 isoform X2 [Oryctolagus cuniculus]
103347840	424.816479244299	424.545713573503	-0.00091982503350525	Down	0.99934388624335	LOC103347840	XM_008254827.2	cytosolic Fe-S cluster assembly factor NUBP2-like	mRNA	xma:102220473	nubpl; nucleotide binding protein like; K03593 ATP-binding protein involved in chromosome partitioning	GO:0016226 iron-sulfur cluster assembly	GO:0046872 metal ion binding | GO:0005524 ATP binding | GO:0051539 4 iron, 4 sulfur cluster binding	GO:0005737 cytoplasm | GO:0005815 microtubule organizing center | GO:0005634 nucleus	gi|655630699|ref|XP_008253049.1|	LOW QUALITY PROTEIN: cytosolic Fe-S cluster assembly factor NUBP2-like, partial [Oryctolagus cuniculus]
100358822	1009.70420508226	811.925700730903	-0.314513096768392	Down	0.298496889054182	STK4	XM_002721229.3,XM_017350754.1	serine/threonine kinase 4%2C transcript variant X1	mRNA	ocu:100358822	STK4; serine/threonine kinase 4; K04411 serine/threonine kinase 4	GO:0001569 patterning of blood vessels | GO:0031098 stress-activated protein kinase signaling cascade | GO:0097284 hepatocyte apoptotic process | GO:0032092 positive regulation of protein binding | GO:0001841 neural tube formation | GO:0007417 central nervous system development | GO:0046621 negative regulation of organ growth | GO:0033138 positive regulation of peptidyl-serine phosphorylation | G…	GO:0004674 protein serine/threonine kinase activity | GO:0000287 magnesium ion binding | GO:0042803 protein homodimerization activity | GO:0008134 transcription factor binding | GO:0005524 ATP binding | GO:0043539 protein serine/threonine kinase activator activity	GO:0005829 cytosol | GO:0043234 protein complex | GO:0005634 nucleus	gi|291409915|ref|XP_002721275.1|	serine/threonine-protein kinase 4 [Oryctolagus cuniculus]
100338660	179.834871018101	193.991481780321	0.109320509801897	Up	0.938425824482009	ORC3	XM_002714568.3,XM_008263192.2,XM_008263193.2,XM_008263194.2,XM_017345277.1	origin recognition complex subunit 3%2C transcript variant X3	mRNA	ocu:100338660	ORC3; origin recognition complex subunit 3; K02605 origin recognition complex subunit 3	GO:0006260 DNA replication | GO:0061351 neural precursor cell proliferation	GO:0003677 DNA binding	GO:0005654 nucleoplasm | GO:0005664 nuclear origin of replication recognition complex | GO:0000784 nuclear chromosome, telomeric region	gi|291396592|ref|XP_002714614.1|	origin recognition complex subunit 3 isoform X3 [Oryctolagus cuniculus]
100342214	1.27702675169165	1.39861963676689	0.131214918495363	Up	0.901941928127884	CLRN1	XM_002716269.3	clarin 1	mRNA	--	--	GO:0060088 auditory receptor cell stereocilium organization | GO:0050885 neuromuscular process controlling balance | GO:0007605 sensory perception of sound	--	GO:0016021 integral component of membrane | GO:0032420 stereocilium | GO:0005874 microtubule | GO:0045178 basal part of cell | GO:0030140 trans-Golgi network transport vesicle	gi|291399990|ref|XP_002716315.1|	clarin-1 [Oryctolagus cuniculus]
100358166	690.265852488484	746.250082700842	0.112507070459835	Up	0.924727320103128	PRKAA1	XM_017344701.1	protein kinase AMP-activated catalytic subunit alpha 1	mRNA	pps:100975618	PRKAA1; protein kinase AMP-activated catalytic subunit alpha 1; K07198 5'-AMP-activated protein kinase, catalytic alpha subunit [EC:2.7.11.11]	GO:0014823 response to activity | GO:0042752 regulation of circadian rhythm | GO:0050995 negative regulation of lipid catabolic process | GO:0042149 cellular response to glucose starvation | GO:0048643 positive regulation of skeletal muscle tissue development | GO:0032007 negative regulation of TOR signaling | GO:0010332 response to gamma radiation | GO:0070301 cellular response to hydrogen perox…	GO:0035174 histone serine kinase activity | GO:0047322 [hydroxymethylglutaryl-CoA reductase (NADPH)] kinase activity | GO:0019900 kinase binding | GO:0046872 metal ion binding | GO:0004691 cAMP-dependent protein kinase activity | GO:0050321 tau-protein kinase activity | GO:0008022 protein C-terminus binding | GO:0004679 AMP-activated protein kinase activity | GO:0005524 ATP binding | GO:0050405 […	GO:0016324 apical plasma membrane | GO:0031588 nucleotide-activated protein kinase complex | GO:0005654 nucleoplasm | GO:0005829 cytosol	gi|831231145|ref|XP_003793001.2|	5'-AMP-activated protein kinase catalytic subunit alpha-1 [Otolemur garnettii]
MSTRG.8590	176.232783931925	190.163438241151	0.109757564770932	Up	0.948173092561061
100352081	1443.94123002439	1817.99087086467	0.332332930816666	Up	0.378954758546397	ELMO1	XM_002713762.3,XM_008261649.2,XM_008261650.2,XM_008261651.2,XM_017344430.1,XM_017344431.1	engulfment and cell motility 1%2C transcript variant X4	mRNA	ssc:100522109	ELMO1; engulfment and cell motility 1; K12366 engulfment and cell motility protein 1	GO:0016601 Rac protein signal transduction | GO:0016477 cell migration | GO:0006911 phagocytosis, engulfment | GO:0030036 actin cytoskeleton organization	GO:0017124 SH3 domain binding	GO:0005737 cytoplasm | GO:0005886 plasma membrane | GO:0032045 guanyl-nucleotide exchange factor complex	gi|970711232|ref|XP_006201961.2|	engulfment and cell motility protein 1 isoform X1 [Vicugna pacos]
100009196	153.431992387616	141.999511241168	-0.111713369192669	Down	0.959789333549985	SLC9A3R1	NM_001082345.1	SLC9A3 regulator 1	mRNA	ocu:100009196	SLC9A3R1; SLC9A3 regulator 1; K13365 Na(+)/H(+) exchange regulatory cofactor NHE-RF1	GO:0019933 cAMP-mediated signaling | GO:0006461 protein complex assembly | GO:0007191 adenylate cyclase-activating dopamine receptor signaling pathway | GO:0010642 negative regulation of platelet-derived growth factor receptor signaling pathway | GO:0060088 auditory receptor cell stereocilium organization | GO:0045198 establishment of epithelial cell apical/basal polarity | GO:0030336 negative re…	GO:0032947 protein complex scaffold | GO:0031698 beta-2 adrenergic receptor binding | GO:0008013 beta-catenin binding | GO:0019902 phosphatase binding | GO:0032403 protein complex binding | GO:0043621 protein self-association | GO:0050780 dopamine receptor binding | GO:0017081 chloride channel regulator activity | GO:0030165 PDZ domain binding | GO:0070851 growth factor receptor binding	GO:0031526 brush border membrane | GO:0016324 apical plasma membrane | GO:0097225 sperm midpiece | GO:0032426 stereocilium tip | GO:0015629 actin cytoskeleton | GO:0012505 endomembrane system | GO:0045121 membrane raft | GO:0030175 filopodium | GO:0070062 extracellular exosome | GO:0048471 perinuclear region of cytoplasm | GO:0031528 microvillus membrane | GO:0005634 nucleus | GO:0005813 centroso…	gi|126723664|ref|NP_001075814.1|	exchange regulatory cofactor NHE-RF1 [Oryctolagus cuniculus] >gi|41688575|sp|Q28619.3|NHRF1_RABIT RecName: Full=Na(+)/H(+) exchange regulatory cofactor NHE-RF1; Short=NHERF-1; AltName: Full=Ezrin-radixin-moesin-binding phosphoprotein 50; Short=EBP50; AltName: Full=Regulatory cofactor of Na(+)/H(+) exchanger; AltName: Full=Sodium-hydrogen exchanger regulatory factor 1; AltName: Full=Solute carrier…
103349416	0.617621627546092	0.64583392115067	0.0644399446292957	Up	0.959840515421735	LOC103349416	XR_517584.2	uncharacterized LOC103349416	ncRNA	--	--	--	--	--	--	--
103347585	0	0	0	Down	1	LOC103347585	XM_008254100.1	ral guanine nucleotide dissociation stimulator-like	mRNA	ocu:103347585	ral guanine nucleotide dissociation stimulator-like; K08732 ral guanine nucleotide dissociation stimulator	--	--	--	gi|655903070|ref|XP_008252322.1|	ral guanine nucleotide dissociation stimulator-like [Oryctolagus cuniculus]
100353339	236.942282787945	209.259774894823	-0.179240657955655	Down	0.893551157213489	YIF1B	XM_002711498.3,XM_008257245.2,XM_008257246.2,XM_008257248.2	Yip1 interacting factor homolog B%2C membrane trafficking protein%2C transcript variant X2	mRNA	ocu:100353339	YIF1B; Yip1 interacting factor homolog B, membrane trafficking protein; K20362 protein transport protein YIF1	--	--	GO:0016021 integral component of membrane	gi|655776873|ref|XP_008255467.1|	protein YIF1B isoform X1 [Oryctolagus cuniculus]
108176511	11.5717399650675	17.8033957818567	0.621546634872112	Up	0.3404315408458	LOC108176511	XR_001793166.1	uncharacterized LOC108176511	ncRNA	--	--	--	--	--	--	--
100345637	0	0	0	Down	1	LOC100345637	XM_008249313.1	olfactory receptor 7A10-like	mRNA	ocu:100345637	olfactory receptor 7A10-like; K04257 olfactory receptor	GO:0050911 detection of chemical stimulus involved in sensory perception of smell | GO:0007186 G-protein coupled receptor signaling pathway	GO:0004930 G-protein coupled receptor activity | GO:0004984 olfactory receptor activity	GO:0005886 plasma membrane | GO:0016021 integral component of membrane	gi|655888183|ref|XP_008247535.1|	olfactory receptor 7A10-like [Oryctolagus cuniculus]
103346417	2.59615553689872	2.61103496945808	0.00824496125679045	Up	0.996584494405823	LOC103346417	XR_515820.2	uncharacterized LOC103346417	ncRNA	ocu:100357777	SFTPD; surfactant protein D; K10068 pulmonary surfactant-associated protein D	--	--	--	gi|403297946|ref|XP_003939804.1|	pulmonary surfactant-associated protein D [Saimiri boliviensis boliviensis]
100347450	17.901521726294	14.1432140913129	-0.339972215056277	Down	0.790547500181749	SLC16A5	XM_017338941.1,XM_017338942.1	solute carrier family 16 member 5%2C transcript variant X1	mRNA	ocu:100347450	SLC16A5; solute carrier family 16 member 5; K08182 MFS transporter, MCP family, solute carrier family 16 (monocarboxylic acid transporters), member 5	GO:0035879 plasma membrane lactate transport	GO:0015129 lactate transmembrane transporter activity	GO:0005887 integral component of plasma membrane	gi|655893376|ref|XP_008249197.1|	LOW QUALITY PROTEIN: monocarboxylate transporter 6 [Oryctolagus cuniculus]
100355639	2.64571501305396	2.5612494183173	-0.0468099164550293	Down	0.967223883994322	TMPRSS11A	XM_008267797.2	transmembrane protease%2C serine 11A	mRNA	ocu:100355639	TMPRSS11A; transmembrane protease, serine 11A; K09750 transmembrane protease serine 11A [EC:3.4.21.-]	GO:0006508 proteolysis	GO:0004252 serine-type endopeptidase activity	GO:0005576 extracellular region | GO:0005887 integral component of plasma membrane	gi|655857964|ref|XP_008266019.1|	transmembrane protease serine 11A isoform X1 [Oryctolagus cuniculus]
100343119	0.662569677625518	0.695802397692726	0.0706054701384299	Up	0.95059094844725	PNMA2	XM_008249350.2	paraneoplastic Ma antigen 2	mRNA	pale:102891604	CCDC8; coiled-coil domain containing 8; K17561 coiled-coil domain-containing protein 8	GO:0042981 regulation of apoptotic process	--	GO:0005730 nucleolus	gi|655604894|ref|XP_008247572.1|	paraneoplastic antigen Ma2 [Oryctolagus cuniculus]
100342307	0.158168455926904	0.15617644143845	-0.0182850615264236	Down	0.965697405536242	DAZL	XM_008266045.1,XM_017346734.1	deleted in azoospermia like%2C transcript variant X1	mRNA	rno:291615	Pabpc2; poly(A) binding protein, cytoplasmic 2; K13126 polyadenylate-binding protein	GO:0007147 female meiosis II | GO:0045836 positive regulation of meiotic nuclear division | GO:0045948 positive regulation of translational initiation | GO:0001556 oocyte maturation	GO:0000166 nucleotide binding | GO:0003730 mRNA 3'-UTR binding | GO:0042802 identical protein binding | GO:0008494 translation activator activity	GO:0005844 polysome | GO:0005737 cytoplasm	gi|655852060|ref|XP_008264267.1|	deleted in azoospermia-like [Oryctolagus cuniculus]
MSTRG.4392	0	0	0	Down	1
100356742	0.354659445037866	0.34530230886445	-0.0385743881253458	Down	0.960255852778266	C19H17orf105	XM_002719426.3	chromosome 19 open reading frame%2C human C17orf105	mRNA	bfo:BRAFLDRAFT_79014	hypothetical protein; K10590 E3 ubiquitin-protein ligase TRIP12 [EC:2.3.2.26]	--	--	--	gi|291406209|ref|XP_002719472.1|	uncharacterized protein C17orf105 homolog [Oryctolagus cuniculus]
100342923	0	0	0	Down	1	LOC100342923	XM_008249320.1	olfactory receptor 2Z1	mRNA	ocu:100342923	olfactory receptor 2Z1; K04257 olfactory receptor	GO:0050911 detection of chemical stimulus involved in sensory perception of smell | GO:0007186 G-protein coupled receptor signaling pathway	GO:0004930 G-protein coupled receptor activity | GO:0004984 olfactory receptor activity	GO:0005886 plasma membrane | GO:0016021 integral component of membrane	gi|291411749|ref|XP_002722134.1|	olfactory receptor 2Z1-like [Oryctolagus cuniculus] >gi|655888209|ref|XP_008247542.1| PREDICTED: olfactory receptor 2Z1-like [Oryctolagus cuniculus]
MSTRG.11064	9.06545341168624	8.889865702353	-0.0282175539713509	Down	0.992449502919747
103352400	37.0795261153058	81.68379892952	1.13942715815939	Up	0.00549207381157676	LOC103352400	XM_008274850.2	tigger transposable element-derived protein 1-like	mRNA	--	--	--	--	--	gi|655883493|ref|XP_008273072.1|	tigger transposable element-derived protein 1-like [Oryctolagus cuniculus]
100354757	728.736594250377	534.450787408643	-0.447340329192257	Down	0.0637373692622298	RBM14	XM_002709233.3,XM_008273628.2,XM_008273632.2,XM_008273635.2	RNA binding motif protein 14%2C transcript variant X1	mRNA	ecb:100058651	RBM14; RNA binding motif protein 14; K13189 RNA-binding protein 14	--	--	--	gi|953869352|ref|XP_005614909.2|	LOW QUALITY PROTEIN: RNA-binding protein 14 [Equus caballus]
100340841	0	0	0	Down	1	LOC100340841	XM_002714371.1	olfactory receptor 14J1	mRNA	ocu:100340841	olfactory receptor 14J1; K04257 olfactory receptor	GO:0050911 detection of chemical stimulus involved in sensory perception of smell | GO:0007186 G-protein coupled receptor signaling pathway	GO:0004930 G-protein coupled receptor activity | GO:0004984 olfactory receptor activity	GO:0005886 plasma membrane | GO:0016021 integral component of membrane	gi|291395880|ref|XP_002714417.1|	olfactory receptor 14J1 [Oryctolagus cuniculus]
100351764	0	0	0	Down	1	LOC100351764	XM_002715519.2	cornifin alpha	mRNA	--	--	--	--	--	--	--
103351975	0.311519135587463	0.303300189178167	-0.0385743881253458	Down	0.960255852778266	LOC103351975	XM_008273232.2	protein FAM122A	mRNA	--	--	--	--	--	gi|655878027|ref|XP_008271454.1|	protein FAM122C [Oryctolagus cuniculus]
103346591	24.2126299396096	27.4067453677448	0.178771222799728	Up	0.943908901760767	LOC103346591	XM_017340056.1	nephrocystin-4	mRNA	ocu:103346591	nephrocystin-4; K16478 nephrocystin-4	GO:0030317 sperm motility | GO:0090090 negative regulation of canonical Wnt signaling pathway | GO:0045494 photoreceptor cell maintenance | GO:0060041 retina development in camera-type eye | GO:0035845 photoreceptor cell outer segment organization	--	GO:0035869 ciliary transition zone | GO:0005813 centrosome | GO:0097546 ciliary base | GO:0005911 cell-cell junction | GO:0032391 photoreceptor connecting cilium | GO:0005737 cytoplasm | GO:0097470 ribbon synapse	gi|655899154|ref|XP_008251073.1|	nephrocystin-4, partial [Oryctolagus cuniculus]
100345920	1175.9653728073	1317.42980056522	0.163880510150033	Up	0.790391469332498	REV1	XM_002709938.3,XM_008253412.2,XM_008253416.2,XM_008253423.2,XM_008253431.2,XM_008253436.2,XM_008253439.2,XM_008253449.2,XM_017339616.1,XM_017339618.1,XM_017339619.1,XM_017339620.1	REV1%2C DNA directed polymerase%2C transcript variant X3	mRNA	ocu:100345920	REV1; REV1, DNA directed polymerase; K03515 DNA repair protein REV1 [EC:2.7.7.-]	GO:0042276 error-prone translesion synthesis | GO:0009411 response to UV	GO:0017125 deoxycytidyl transferase activity | GO:0003684 damaged DNA binding	GO:0005634 nucleus	gi|655605733|ref|XP_008251634.1|	DNA repair protein REV1 isoform X1 [Oryctolagus cuniculus]
100340598	491.564127535071	927.513412676293	0.915988507348802	Up	8.10948702136759e-05	PPP1R3C	XM_002718505.3	protein phosphatase 1 regulatory subunit 3C	mRNA	ocu:100340598	PPP1R3C; protein phosphatase 1 regulatory subunit 3C; K07189 protein phosphatase 1 regulatory subunit 3A/B/C/D/E	GO:0005978 glycogen biosynthetic process | GO:0050790 regulation of catalytic activity	GO:0019888 protein phosphatase regulator activity | GO:0019903 protein phosphatase binding	--	gi|655866937|ref|XP_002718551.2|	protein phosphatase 1 regulatory subunit 3C [Oryctolagus cuniculus]
MSTRG.2574	374.108869368537	361.185506455207	-0.0507181677488101	Down	0.965697405536242
108178743	80.5981885648045	150.414452108469	0.900123870754329	Up	0.0344442901140381	LOC108178743	XR_001795469.1,XR_001795470.1,XR_001795471.1	uncharacterized LOC108178743%2C transcript variant X1	ncRNA	--	--	--	--	--	--	--
103349967	3.81364387750296	3.42176911579512	-0.156427712278236	Down	0.938158748591894	LOC103349967	XM_008263791.2	uncharacterized LOC103349967	mRNA	--	--	--	--	GO:0016021 integral component of membrane	gi|655844449|ref|XP_008262013.1|	uncharacterized protein LOC103349967 [Oryctolagus cuniculus]
100340591	0.319204793592697	0.319648557248671	0.00200426507249858	Up	0.996584494405823	LDLRAD2	XM_017346487.1	low density lipoprotein receptor class A domain containing 2	mRNA	--	--	--	--	--	gi|655851254|ref|XP_008264024.1|	low-density lipoprotein receptor class A domain-containing protein 2 [Oryctolagus cuniculus]
100342001	28.1914358612757	30.3295749419577	0.105468319359244	Up	0.965697405536242	TRPM3	XM_002708201.3,XM_008256297.2,XM_008256302.2,XM_008256307.2,XM_008256312.2,XM_008256325.2,XM_008256328.2,XM_008256332.2,XM_017341771.1,XM_017341779.1	transient receptor potential cation channel subfamily M member 3%2C transcript variant X6	mRNA	hgl:101714096	Trpm3; transient receptor potential cation channel subfamily M member 3; K04978 transient receptor potential cation channel subfamily M member 3	GO:0016048 detection of temperature stimulus | GO:0050951 sensory perception of temperature stimulus | GO:0051262 protein tetramerization | GO:0098655 cation transmembrane transport	GO:0005227 calcium activated cation channel activity	GO:0016021 integral component of membrane	gi|655600565|ref|XP_008254519.1|	transient receptor potential cation channel subfamily M member 3 isoform X1 [Oryctolagus cuniculus]
103347083	0	0	0	Down	1	LOC103347083	XM_017340405.1	ubiquitin carboxyl-terminal hydrolase 6	mRNA	ocu:103347083	ubiquitin carboxyl-terminal hydrolase 6; K20133 USP6 N-terminal-like protein	--	--	--	gi|655901204|ref|XP_008251771.1|	USP6 N-terminal-like protein [Oryctolagus cuniculus]
100358977	475.860044003354	501.078955217164	0.0745006249259591	Up	0.959849113041586	HPS1	XM_008270316.2,XM_008270317.1	HPS1%2C biogenesis of lysosomal organelles complex 3 subunit 1%2C transcript variant X1	mRNA	csab:103216361	HPS1; HPS1, biogenesis of lysosomal organelles complex 3 subunit 1; K20193 Hermansky-Pudlak syndrome 1 protein	--	--	--	gi|655867354|ref|XP_008268539.1|	Hermansky-Pudlak syndrome 1 protein isoform X2 [Oryctolagus cuniculus]
100347609	487.792612724967	477.190552160761	-0.0317024301332001	Down	0.970035012306567	POLR2G	XM_002720997.3	polymerase (RNA) II subunit G	mRNA	ssc:100620235	POLR2G; RNA polymerase II subunit G; K03015 DNA-directed RNA polymerase II subunit RPB7	GO:0031047 gene silencing by RNA | GO:0006367 transcription initiation from RNA polymerase II promoter | GO:0006370 7-methylguanosine mRNA capping | GO:0034587 piRNA metabolic process | GO:0006283 transcription-coupled nucleotide-excision repair | GO:0006915 apoptotic process | GO:0045948 positive regulation of translational initiation | GO:0035019 somatic stem cell population maintenance | GO:00…	GO:0003899 DNA-directed RNA polymerase activity | GO:0003697 single-stranded DNA binding | GO:0003727 single-stranded RNA binding | GO:0031369 translation initiation factor binding	GO:0005665 DNA-directed RNA polymerase II, core complex | GO:0000932 cytoplasmic mRNA processing body	gi|625226524|ref|XP_003514346.2|	DNA-directed RNA polymerase II subunit RPB7 isoform X1 [Cricetulus griseus]
100348839	2.98681538756815	2.90419652930269	-0.0404689837281727	Down	0.972010859902904	PPM1J	XM_017345970.1,XM_017345971.1	protein phosphatase%2C Mg2+/Mn2+ dependent 1J%2C transcript variant X1	mRNA	ocu:100348839	PPM1J; protein phosphatase, Mg2+/Mn2+ dependent 1J; K17504 protein phosphatase 1J [EC:3.1.3.16]	GO:0006470 protein dephosphorylation	GO:0004722 protein serine/threonine phosphatase activity	--	gi|655847372|ref|XP_008262874.1|	LOW QUALITY PROTEIN: protein phosphatase 1J [Oryctolagus cuniculus]
MSTRG.16773	11.6094513467248	10.472419185871	-0.148705042033916	Down	0.959849113041586
108177081	181.370682651709	213.867749659181	0.237777673886524	Up	0.723214010083025	LOC108177081	XR_001793796.1	uncharacterized LOC108177081	ncRNA	--	--	--	--	--	--	--
103348180	54.929485285813	58.7082057508451	0.0959813922803779	Up	0.965697405536242	LOC103348180	XR_001793244.1,XR_001793245.1,XR_001793246.1,XR_001793247.1	uncharacterized LOC103348180%2C transcript variant X1	ncRNA	--	--	--	--	--	--	--
100350726	115.104081418188	90.9844171850984	-0.339247607612134	Down	0.598321645097245	CNNM4	XM_002710030.3,XM_017339876.1	cyclin and CBS domain divalent metal cation transport mediator 4%2C transcript variant X2	mRNA	ocu:100350726	CNNM4; cyclin and CBS domain divalent metal cation transport mediator 4; K16302 metal transporter CNNM	GO:0050896 response to stimulus | GO:0070166 enamel mineralization | GO:0015693 magnesium ion transport | GO:0035725 sodium ion transmembrane transport | GO:0007601 visual perception | GO:0010960 magnesium ion homeostasis | GO:1903830 magnesium ion transmembrane transport	GO:0015095 magnesium ion transmembrane transporter activity | GO:0015081 sodium ion transmembrane transporter activity	GO:0016021 integral component of membrane | GO:0016323 basolateral plasma membrane	gi|291386261|ref|XP_002710076.1|	metal transporter CNNM4 [Oryctolagus cuniculus]
100343459	255.231271252026	278.946494571112	0.128183320907103	Up	0.913929242923087	LOC100343459	XM_017342420.1,XM_017342421.1,XM_017342422.1	zinc finger protein 14 homolog%2C transcript variant X1	mRNA	tup:102485145	ZNF566; zinc finger protein 566; K09228 KRAB domain-containing zinc finger protein	--	--	--	gi|640822541|ref|XP_008068262.1|	zinc finger protein 566 isoform X2 [Tarsius syrichta]
100338208	6.85206885003437	5.84184849765925	-0.230114703950422	Down	0.888136820277706	FOSL1	XM_002709251.3	FOS like 1%2C AP-1 transcription factor subunit	mRNA	ocu:100338208	FOSL1; FOS like 1, AP-1 transcription factor subunit; K04502 fos-like antigen 1	GO:0060674 placenta blood vessel development | GO:0007296 vitellogenesis | GO:0006357 regulation of transcription from RNA polymerase II promoter | GO:0031668 cellular response to extracellular stimulus | GO:0001701 in utero embryonic development | GO:2000144 positive regulation of DNA-templated transcription, initiation	GO:0000977 RNA polymerase II regulatory region sequence-specific DNA binding | GO:0003700 transcription factor activity, sequence-specific DNA binding	GO:0005634 nucleus	gi|291385435|ref|XP_002709297.1|	fos-related antigen 1 [Oryctolagus cuniculus]
100008688	1788.87835523216	1466.76177492972	-0.286420712842397	Down	0.508003729277632	CCT6A	NM_001082039.1	chaperonin containing TCP1 subunit 6A	mRNA	ocu:100008688	CCT6A, CCT6, CCT6B; chaperonin containing TCP1 subunit 6A; K09498 T-complex protein 1 subunit zeta	GO:0051086 chaperone mediated protein folding independent of cofactor	GO:0005524 ATP binding | GO:0051082 unfolded protein binding | GO:0044822 poly(A) RNA binding	GO:0005832 chaperonin-containing T-complex | GO:0070062 extracellular exosome | GO:0005874 microtubule	gi|126723227|ref|NP_001075508.1|	protein 1 subunit zeta [Oryctolagus cuniculus] >gi|6094438|sp|O77622.3|TCPZ_RABIT RecName: Full=T-complex protein 1 subunit zeta; Short=TCP-1-zeta; AltName: Full=CCT-zeta >gi|3201994|gb|AAC19379.1| chaperonin Cct6 [Oryctolagus cuniculus]
100342375	28.0473309074765	15.4564121150489	-0.859658018479035	Down	0.0858142939899759	DLGAP1	XM_002713593.3,XM_008261105.1,XM_008261107.2,XM_008261109.2,XM_008261110.1,XM_008261112.2,XM_017344051.1,XM_017344052.1	DLG associated protein 1%2C transcript variant X3	mRNA	ocu:100342375	DLGAP1; DLG associated protein 1; K15008 discs, large-associated protein 1	GO:0007268 synaptic transmission	--	GO:0097481 neuronal postsynaptic density	gi|291394142|ref|XP_002713639.1|	disks large-associated protein 1 isoform X1 [Oryctolagus cuniculus] >gi|655835932|ref|XP_008259325.1| PREDICTED: disks large-associated protein 1 isoform X1 [Oryctolagus cuniculus] >gi|655835934|ref|XP_008259326.1| PREDICTED: disks large-associated protein 1 isoform X1 [Oryctolagus cuniculus] >gi|655835936|ref|XP_008259327.1| PREDICTED: disks large-associated protein 1 isoform X1 [Oryctolagus cun…
103346342	12.0632391972833	10.4671768375683	-0.204744971732581	Down	0.921583348963764	SMIM18	XM_008252345.2	small integral membrane protein 18	mRNA	--	--	--	--	GO:0016021 integral component of membrane	gi|829862817|ref|XP_012639591.1|	small integral membrane protein 18 isoform X1 [Microcebus murinus]
100346132	0	0	0	Down	1	LOC100346132	XM_002718022.1	olfactory receptor 4F15-like	mRNA	ocu:100346132	olfactory receptor 4F15-like; K04257 olfactory receptor	GO:0050911 detection of chemical stimulus involved in sensory perception of smell | GO:0007186 G-protein coupled receptor signaling pathway	GO:0004930 G-protein coupled receptor activity | GO:0004984 olfactory receptor activity	GO:0005886 plasma membrane | GO:0016021 integral component of membrane	gi|291403361|ref|XP_002718068.1|	putative olfactory receptor GPCRLTM7 [Oryctolagus cuniculus]
100351843	0	0	0	Down	1	TRAM1L1	XM_002717102.3	translocation associated membrane protein 1-like 1	mRNA	lav:100665601	TRAM1L1; translocation associated membrane protein 1-like 1; K14010 translocating chain-associated membrane protein 1	GO:0015031 protein transport	--	GO:0016021 integral component of membrane	gi|291401241|ref|XP_002717148.1|	translocating chain-associated membrane protein 1-like 1 [Oryctolagus cuniculus]
100353883	113.548395363966	113.708411597154	0.00203166336200217	Up	0.998551826776924	NAIF1	XM_002722976.3	nuclear apoptosis inducing factor 1	mRNA	phd:102328328	TSNARE1; t-SNARE domain containing 1; K13814 t-SNARE domain-containing protein 1	GO:0030308 negative regulation of cell growth | GO:1902108 regulation of mitochondrial membrane permeability involved in apoptotic process	--	GO:0005654 nucleoplasm | GO:0005886 plasma membrane | GO:0005739 mitochondrion	gi|291413531|ref|XP_002723022.1|	nuclear apoptosis-inducing factor 1 [Oryctolagus cuniculus] >gi|655893493|ref|XP_008249239.1| PREDICTED: nuclear apoptosis-inducing factor 1 [Oryctolagus cuniculus]
100343160	96.2314015715506	124.782006267755	0.374830264349566	Up	0.555412399475431	LOC100343160	XM_002717957.3	serine/threonine-protein kinase MARK2-like	mRNA	ocu:100343160	serine/threonine-protein kinase MARK2-like; K08798 MAP/microtubule affinity-regulating kinase [EC:2.7.11.1]	GO:0006468 protein phosphorylation	GO:0004672 protein kinase activity | GO:0005524 ATP binding	--	gi|291403756|ref|XP_002718003.1|	serine/threonine-protein kinase MARK2-like [Oryctolagus cuniculus]
103347978	3.72994637206176	3.50569269622186	-0.089455350885762	Down	0.965697405536242	LOC103347978	XM_008255402.2	divergent paired-related homeobox-like	mRNA	tup:106734973	divergent paired-related homeobox-like; K09337 cone-rod homeobox protein	GO:0006355 regulation of transcription, DNA-templated	GO:0043565 sequence-specific DNA binding	GO:0005634 nucleus	gi|655895448|ref|XP_002723387.2|	divergent paired-related homeobox isoform X1 [Oryctolagus cuniculus]
103345799	0.365280968844512	0.365839709142432	0.0022050860771801	Up	0.996584494405823	LOC103345799	XM_017338976.1	CUB and sushi domain-containing protein 2-like	mRNA	ocu:103345799	CUB and sushi domain-containing protein 2-like; K17495 CUB and sushi domain-containing protein	--	--	--	gi|655879818|ref|XP_008271940.1|	LOW QUALITY PROTEIN: CUB and sushi domain-containing protein 2 [Oryctolagus cuniculus]
100348550	45.2242673655181	66.2314664734603	0.550419670889682	Up	0.299648313953688	CHAC2	XM_002709870.3	ChaC cation transport regulator homolog 2	mRNA	csab:103245806	CHAC1; ChaC glutathione specific gamma-glutamylcyclotransferase 1; K07232 cation transport protein ChaC	--	--	--	gi|752384825|ref|XP_002914099.2|	putative glutathione-specific gamma-glutamylcyclotransferase 2 isoform X1 [Ailuropoda melanoleuca]
100348818	4.14093138112228	4.16800459879656	0.0094015732455822	Up	0.996584494405823	LOC100348818	XM_008257609.2	C-type lectin domain family 18 member A	mRNA	spu:574641	probable G-protein coupled receptor 128; K10401 kinesin family member 18/19	--	--	--	gi|655797389|ref|XP_008255831.1|	C-type lectin domain family 18 member A-like [Oryctolagus cuniculus]
108176703	93.8157655600388	118.992773850853	0.342971674372721	Up	0.748324992250539	LOC108176703	XR_001793423.1	uncharacterized LOC108176703	ncRNA	--	--	--	--	--	--	--
MSTRG.17410	56.4643950807736	72.6759883201054	0.364137355904184	Up	0.626017632811271
103349420	118.104830802618	124.57498553107	0.0769464304402699	Up	0.965697405536242	LOC103349420	XR_001794022.1	uncharacterized LOC103349420	ncRNA	--	--	--	--	--	--	--
100341678	1118.45119588184	1159.106069999	0.0515102885335523	Up	0.965697405536242	ANKRD46	XM_002710715.3,XM_008255795.2	ankyrin repeat domain 46%2C transcript variant X2	mRNA	crg:105338501	protein phosphatase 1 regulatory subunit 16A-like; K17458 protein phosphatase 1 regulatory subunit 16A	--	GO:0035091 phosphatidylinositol binding	GO:0016021 integral component of membrane	gi|927117156|ref|XP_013852025.1|	ankyrin repeat domain-containing protein 46 isoform X1 [Sus scrofa]
100348711	6.66485528419157	4.90865530526083	-0.441245688445482	Down	0.576207576218487	LOC100348711	XM_008252077.2,XM_017339667.1,XM_017339668.1	leukocyte immunoglobulin-like receptor subfamily A member 5%2C transcript variant X2	mRNA	ocu:103346238	leukocyte immunoglobulin-like receptor subfamily A member 5; K06512 leukocyte immunoglobulin-like receptor	--	--	--	gi|655896730|ref|XP_008250318.1|	LOW QUALITY PROTEIN: uncharacterized protein LOC103346252 [Oryctolagus cuniculus]
103347602	0.318547081261356	0.31014271346935	-0.0385743881253458	Down	0.960255852778266	LOC103347602	XM_008254114.2	uncharacterized LOC103347602	mRNA	ocu:103347585	ral guanine nucleotide dissociation stimulator-like; K08732 ral guanine nucleotide dissociation stimulator	--	--	--	gi|655903122|ref|XP_008252336.1|	ral guanine nucleotide dissociation stimulator-like [Oryctolagus cuniculus]
100358428	780.076186115391	1013.15979567034	0.377174797366816	Up	0.233563141556377	FER	XM_002713959.3,XM_017344635.1,XM_017344636.1,XM_017344637.1	FER tyrosine kinase%2C transcript variant X4	mRNA	ocu:100358428	FER; FER tyrosine kinase; K08889 tyrosine-protein kinase Fer [EC:2.7.10.2]	GO:0033007 negative regulation of mast cell activation involved in immune response | GO:0042058 regulation of epidermal growth factor receptor signaling pathway | GO:0030838 positive regulation of actin filament polymerization | GO:0038083 peptidyl-tyrosine autophosphorylation | GO:0034614 cellular response to reactive oxygen species | GO:0001932 regulation of protein phosphorylation | GO:0036119…	GO:0005154 epidermal growth factor receptor binding | GO:0008289 lipid binding | GO:0008157 protein phosphatase 1 binding | GO:0005524 ATP binding | GO:0004715 non-membrane spanning protein tyrosine kinase activity	GO:0000790 nuclear chromatin | GO:0030027 lamellipodium | GO:0015629 actin cytoskeleton | GO:0030054 cell junction | GO:0031234 extrinsic component of cytoplasmic side of plasma membrane | GO:0005938 cell cortex | GO:0015630 microtubule cytoskeleton	gi|655838395|ref|XP_002714005.2|	tyrosine-protein kinase Fer [Oryctolagus cuniculus]
100356492	276.869371792993	252.026918850423	-0.135627631443868	Down	0.901244053409388	WDR45	XM_008272605.2,XM_017349755.1	WD repeat domain 45%2C transcript variant X2	mRNA	tsp:Tsp_06600	putative ATP-dependent RNA helicase DDX56; K14810 ATP-dependent RNA helicase DDX56/DBP9 [EC:3.6.4.13]	GO:0000045 autophagosome assembly | GO:0044804 nucleophagy | GO:0034497 protein localization to pre-autophagosomal structure | GO:0006497 protein lipidation | GO:0000422 mitophagy	GO:0032266 phosphatidylinositol-3-phosphate binding | GO:0080025 phosphatidylinositol-3,5-bisphosphate binding	GO:0005829 cytosol | GO:0034045 pre-autophagosomal structure membrane | GO:0019898 extrinsic component of membrane	gi|511867415|ref|XP_004755137.1|	WD repeat domain phosphoinositide-interacting protein 4 isoform X1 [Mustela putorius furo]
100347053	1342.50453367464	1456.89196936262	0.117966943214181	Up	0.907663185146502	WASL	XM_002712090.3	Wiskott-Aldrich syndrome like	mRNA	ocu:100347053	WASL; Wiskott-Aldrich syndrome like; K05747 Wiskott-Aldrich syndrome protein	GO:0034629 cellular protein complex localization | GO:0010324 membrane invagination | GO:0007067 mitotic nuclear division | GO:1903526 negative regulation of membrane tubulation | GO:2000370 positive regulation of clathrin-mediated endocytosis | GO:0006900 membrane budding | GO:0009617 response to bacterium | GO:2000402 negative regulation of lymphocyte migration | GO:0051301 cell division | GO:0…	GO:0003779 actin binding | GO:0042802 identical protein binding	GO:0016023 cytoplasmic, membrane-bounded vesicle | GO:0030027 lamellipodium | GO:0000139 Golgi membrane | GO:0030478 actin cap | GO:0005829 cytosol | GO:0070062 extracellular exosome | GO:0005634 nucleus	gi|291391187|ref|XP_002712136.1|	neural Wiskott-Aldrich syndrome protein [Oryctolagus cuniculus]
100345689	10.1173793340765	9.55160007015807	-0.0830213059831116	Down	0.965697405536242	LOC100345689	XM_002714828.3,XM_008263532.2,XM_008263535.2,XM_017345379.1	vascular non-inflammatory molecule 2%2C transcript variant X3	mRNA	ocu:100345689	VNN2; vascular non-inflammatory molecule 2; K08069 pantetheine hydrolase [EC:3.5.1.92]	GO:0006768 biotin metabolic process | GO:0007417 central nervous system development | GO:0015939 pantothenate metabolic process | GO:0006928 movement of cell or subcellular component	GO:0017159 pantetheine hydrolase activity	GO:0005886 plasma membrane | GO:0031225 anchored component of membrane	gi|291397002|ref|XP_002714874.1|	vascular non-inflammatory molecule 2 [Oryctolagus cuniculus] >gi|655843552|ref|XP_008261754.1| PREDICTED: vascular non-inflammatory molecule 2 [Oryctolagus cuniculus] >gi|655843555|ref|XP_008261755.1| PREDICTED: vascular non-inflammatory molecule 2 [Oryctolagus cuniculus] >gi|655843558|ref|XP_008261756.1| PREDICTED: vascular non-inflammatory molecule 2 [Oryctolagus cuniculus] >gi|655843562|ref|XP…
100008839	549.213457541988	676.71656970601	0.301184737302124	Up	0.706486724665278	AQP1	XM_017344416.1	aquaporin 1 (Colton blood group)	mRNA	ocu:100008839	AQP1; aquaporin 1 (Colton blood group); K09864 aquaporin-1	GO:0044241 lipid digestion | GO:0048593 camera-type eye morphogenesis | GO:0072232 metanephric proximal convoluted tubule segment 2 development | GO:0051458 corticotropin secretion | GO:0070295 renal water absorption | GO:0033363 secretory granule organization | GO:0042060 wound healing | GO:0071805 potassium ion transmembrane transport | GO:0021670 lateral ventricle development | GO:0085018 main…	GO:0005372 water transmembrane transporter activity | GO:0046875 ephrin receptor binding | GO:0015079 potassium ion transmembrane transporter activity	GO:0016323 basolateral plasma membrane | GO:0020003 symbiont-containing vacuole | GO:0030424 axon | GO:0005903 brush border | GO:0016021 integral component of membrane | GO:0070062 extracellular exosome | GO:0016324 apical plasma membrane	gi|291394621|ref|XP_002713783.1|	aquaporin-1 [Oryctolagus cuniculus]
100352022	319.050369249099	258.379495069455	-0.304292621040701	Down	0.566572921195478	HACD2	XM_002716611.3	3-hydroxyacyl-CoA dehydratase 2	mRNA	ocu:100352022	HACD2, PTPLB; 3-hydroxyacyl-CoA dehydratase 2; K10703 very-long-chain (3R)-3-hydroxyacyl-CoA dehydratase [EC:4.2.1.134]	GO:0030148 sphingolipid biosynthetic process | GO:0042761 very long-chain fatty acid biosynthetic process | GO:0030497 fatty acid elongation	GO:0018812 3-hydroxyacyl-CoA dehydratase activity | GO:0019899 enzyme binding	GO:0016021 integral component of membrane | GO:0005783 endoplasmic reticulum	gi|511842037|ref|XP_004745495.1|	very-long-chain (3R)-3-hydroxyacyl-CoA dehydratase 2 [Mustela putorius furo]
100348512	5.74351847491746	6.0083646176939	0.065037563909322	Up	0.965697405536242	INA	XM_008270440.2	internexin neuronal intermediate filament protein alpha	mRNA	ocu:100348512	INA; internexin neuronal intermediate filament protein alpha; K07608 internexin neuronal intermediate filament protein, alpha	--	--	--	gi|655867747|ref|XP_008268662.1|	LOW QUALITY PROTEIN: alpha-internexin [Oryctolagus cuniculus]
103351072	47.5279261226393	52.1307133438375	0.133358150424755	Up	0.959849113041586	NR2E3	XM_008268779.2	nuclear receptor subfamily 2 group E member 3	mRNA	hsa:10002	NR2E3, ESCS, PNR, RNR, RP37, rd7; nuclear receptor subfamily 2 group E member 3; K08546 nuclear receptor subfamily 2 group E member 3	GO:0006367 transcription initiation from RNA polymerase II promoter | GO:0000122 negative regulation of transcription from RNA polymerase II promoter | GO:0007602 phototransduction | GO:0008285 negative regulation of cell proliferation | GO:0060041 retina development in camera-type eye | GO:0042462 eye photoreceptor cell development | GO:0007601 visual perception | GO:0043401 steroid hormone medi…	GO:0005515 protein binding | GO:0008270 zinc ion binding | GO:0003707 steroid hormone receptor activity | GO:0004879 RNA polymerase II transcription factor activity, ligand-activated sequence-specific DNA binding | GO:0043565 sequence-specific DNA binding	GO:0005654 nucleoplasm | GO:0005667 transcription factor complex	gi|7657395|ref|NP_055064.1|	nuclear receptor isoform b [Homo sapiens] >gi|8928275|sp|Q9Y5X4.1|NR2E3_HUMAN RecName: Full=Photoreceptor-specific nuclear receptor; AltName: Full=Nuclear receptor subfamily 2 group E member 3; AltName: Full=Retina-specific nuclear receptor >gi|4726075|gb|AAD28301.1|AF121129_1 photoreceptor-specific nuclear receptor [Homo sapiens] >gi|7329721|emb|CAB82769.1| photoreceptor-specific nuclear recepto…
103347867	9.0056147350466	8.44191143122006	-0.0932550664839919	Down	0.965697405536242	CCNI2	XM_017341039.1	cyclin I family member 2	mRNA	--	--	--	--	--	gi|655639493|ref|XP_008253219.1|	cyclin-I2 [Oryctolagus cuniculus]
100355228	301.541379664302	298.980891639134	-0.0123027102848719	Down	0.996451579990446	HEATR6	XM_002719074.3	HEAT repeat containing 6	mRNA	--	--	--	GO:0044822 poly(A) RNA binding	--	gi|291405631|ref|XP_002719120.1|	HEAT repeat-containing protein 6 [Oryctolagus cuniculus]
100340095	0.176099358937485	0.173881518013673	-0.0182850615264236	Down	0.965697405536242	ZNF703	XM_008274000.2	zinc finger protein 703	mRNA	--	--	--	--	--	gi|655880776|ref|XP_008272222.1|	zinc finger protein 703, partial [Oryctolagus cuniculus]
100348776	3.92485297204371	3.80666228694511	-0.0441120255828637	Down	0.971234348347892	LOC100348776	XM_002719246.3	C-C motif chemokine 3-like 1	mRNA	ocu:100348776	CCL3; C-C motif chemokine 3-like 1; K05408 C-C motif chemokine 3	GO:0006955 immune response | GO:0060326 cell chemotaxis	GO:0008009 chemokine activity	GO:0005615 extracellular space	gi|574486292|gb|AHG30666.1|	motif chemokine 3, partial [Oryctolagus cuniculus algirus]
103346702	20.4250350247752	24.853410894052	0.283105309234665	Up	0.858827173235301	LOC103346702	XM_008252998.2	solute carrier family 2%2C facilitated glucose transporter member 11	mRNA	ocu:103346702	solute carrier family 2, facilitated glucose transporter member 11; K08148 MFS transporter, SP family, solute carrier family 2 (facilitated glucose transporter), member 11	--	--	--	gi|655899502|ref|XP_008251220.1|	solute carrier family 2, facilitated glucose transporter member 11-like, partial [Oryctolagus cuniculus]
100350300	0.992658951588888	1.08523184820623	0.128633251577522	Up	0.877994916664413	CFAP99	XM_008249861.2	cilia and flagella associated protein 99	mRNA	--	--	--	--	--	gi|655889995|ref|XP_008248083.1|	LOW QUALITY PROTEIN: trichohyalin [Oryctolagus cuniculus]
100338056	19.5674704837777	25.8825651763597	0.403523338762552	Up	0.687682162533881	MST1R	XM_008260666.2	macrophage stimulating 1 receptor	mRNA	ocu:100338056	MST1R; macrophage stimulating 1 receptor; K05100 macrophage-stimulating 1 receptor [EC:2.7.10.1]	GO:0009615 response to virus | GO:0007169 transmembrane receptor protein tyrosine kinase signaling pathway | GO:0043406 positive regulation of MAP kinase activity | GO:0018108 peptidyl-tyrosine phosphorylation | GO:0051897 positive regulation of protein kinase B signaling	GO:0004714 transmembrane receptor protein tyrosine kinase activity | GO:0019899 enzyme binding | GO:0005524 ATP binding	GO:0005773 vacuole | GO:0009986 cell surface | GO:0016021 integral component of membrane | GO:0001725 stress fiber | GO:0005886 plasma membrane	gi|655834569|ref|XP_008258888.1|	LOW QUALITY PROTEIN: macrophage-stimulating protein receptor [Oryctolagus cuniculus]
100009161	111387.622421437	134266.872205567	0.269514464233876	Up	0.557505989249406	RBP4	NM_001082321.1,XM_008269906.2	retinol binding protein 4	mRNA	csab:103216280	RBP4; retinol binding protein 4; K18271 retinol-binding protein 4	--	--	--	gi|635055166|ref|XP_007961780.1|	retinol-binding protein 4 isoform X1 [Chlorocebus sabaeus]
100349354	473.261884732118	377.044096378934	-0.327905475241853	Down	0.388693036896681	CSTF1	XM_008274149.2	cleavage stimulation factor subunit 1	mRNA	chx:102170798	CSTF1; cleavage stimulation factor subunit 1; K14406 cleavage stimulation factor subunit 1	--	--	--	gi|548490423|ref|XP_005688379.1|	cleavage stimulation factor subunit 1 isoform X1 [Capra hircus]
100358444	598.904958499074	509.677832771366	-0.232741468826962	Down	0.559122620182565	PIGV	XM_017346562.1	phosphatidylinositol glycan anchor biosynthesis class V	mRNA	ocu:100358444	PIGV; phosphatidylinositol glycan anchor biosynthesis class V; K07542 phosphatidylinositol glycan, class V [EC:2.4.1.-]	GO:0006506 GPI anchor biosynthetic process | GO:0097502 mannosylation	GO:0004584 dolichyl-phosphate-mannose-glycolipid alpha-mannosyltransferase activity	GO:0016021 integral component of membrane | GO:0005789 endoplasmic reticulum membrane	gi|655851601|ref|XP_008264120.1|	LOW QUALITY PROTEIN: GPI mannosyltransferase 2 [Oryctolagus cuniculus]
100354877	0	0	0	Down	1	LOC100354877	XM_017345560.1	small proline-rich protein 3	mRNA	--	--	--	--	--	--	--
100357778	428.051400363902	342.151711136692	-0.323147883227496	Down	0.401518615632869	DDX27	XM_002721226.3,XR_001795717.1	DEAD-box helicase 27%2C transcript variant X2	mRNA	ocu:100357778	DDX27; DEAD-box helicase 27; K13181 ATP-dependent RNA helicase DDX27 [EC:3.6.4.13]	GO:0010501 RNA secondary structure unwinding | GO:0006364 rRNA processing	GO:0004004 ATP-dependent RNA helicase activity | GO:0005524 ATP binding | GO:0044822 poly(A) RNA binding | GO:0005515 protein binding	GO:0005730 nucleolus	gi|291409987|ref|XP_002721272.1|	probable ATP-dependent RNA helicase DDX27 isoform X2 [Oryctolagus cuniculus]
100357310	12.9024245883113	12.0324495302533	-0.100711826453007	Down	0.965697405536242	FAAP24	XM_002711510.3,XM_008257268.2,XM_017342213.1	Fanconi anemia core complex associated protein 24%2C transcript variant X1	mRNA	ocu:100357310	FAAP24, C5H19orf40; Fanconi anemia core complex associated protein 24; K10898 fanconi anemia-associated protein	GO:0006281 DNA repair	GO:0003682 chromatin binding	GO:0043240 Fanconi anaemia nuclear complex	gi|291390089|ref|XP_002711556.1|	Fanconi anemia-associated protein of 24 kDa isoform X1 [Oryctolagus cuniculus]
100352129	225.650527968924	229.900841796708	0.0269215944664833	Up	0.984885000231892	CCDC82	XM_017343773.1	coiled-coil domain containing 82	mRNA	--	--	--	--	--	gi|291384027|ref|XP_002708660.1|	coiled-coil domain-containing protein 82 [Oryctolagus cuniculus]
100344940	74.7236542867006	53.1884296645122	-0.490452566902287	Down	0.369412110842652	PSMC3IP	XM_008271511.2	PSMC3 interacting protein	mRNA	ocu:100344940	PSMC3IP; PSMC3 interacting protein; K06695 26S proteasome regulatory subunit, ATPase 3, interacting protein	--	--	--	gi|655871439|ref|XP_008269733.1|	homologous-pairing protein 2 homolog [Oryctolagus cuniculus]
100009372	1764.18529893766	1781.67742897688	0.0142340614461866	Up	0.992680663239718	CCT7	NM_001142260.1	chaperonin containing TCP1 subunit 7	mRNA	ocu:100009372	CCT7; chaperonin containing TCP1 subunit 7; K09499 T-complex protein 1 subunit eta	GO:0051086 chaperone mediated protein folding independent of cofactor | GO:0007339 binding of sperm to zona pellucida | GO:1901998 toxin transport	GO:0042802 identical protein binding | GO:0005524 ATP binding | GO:0051082 unfolded protein binding	GO:0005739 mitochondrion | GO:0005874 microtubule | GO:0044297 cell body | GO:0005832 chaperonin-containing T-complex | GO:0070062 extracellular exosome | GO:0002199 zona pellucida receptor complex	gi|214010129|ref|NP_001135732.1|	protein 1 subunit eta [Oryctolagus cuniculus] >gi|209981449|gb|ACJ05359.1| chaperonin-containing T-complex polypeptide eta subunit [Oryctolagus cuniculus]
MSTRG.6282	1727.72558466357	2035.64118407553	0.236609192734104	Up	0.511080750301573
100337820	186.860712067172	180.233504671902	-0.0520960435258932	Down	0.965697405536242	LMO4	XM_002715878.3	LIM domain only 4	mRNA	bfo:BRAFLDRAFT_232718	hypothetical protein; K15612 rhombotin-2	GO:0033674 positive regulation of kinase activity | GO:0050865 regulation of cell activation | GO:0030334 regulation of cell migration | GO:0042659 regulation of cell fate specification | GO:0021514 ventral spinal cord interneuron differentiation | GO:0031333 negative regulation of protein complex assembly | GO:0021527 spinal cord association neuron differentiation | GO:0001843 neural tube closur…	GO:0008270 zinc ion binding | GO:0001158 enhancer sequence-specific DNA binding | GO:0008134 transcription factor binding | GO:0003700 transcription factor activity, sequence-specific DNA binding	GO:0031252 cell leading edge | GO:0005667 transcription factor complex	gi|528758424|gb|EPY78083.1|	protein CB1_001121003 [Camelus ferus]
103347630	3.48519223364111	3.21586861205499	-0.116029768603173	Down	0.960255852778266	LOC103347630	XR_516209.2	uncharacterized LOC103347630	ncRNA	--	--	--	--	--	--	--
100345439	403.726055454016	298.520623416848	-0.435546093598134	Down	0.29688737454053	UBA5	XM_008266200.2,XM_008266201.2	ubiquitin like modifier activating enzyme 5%2C transcript variant X1	mRNA	ocu:100345439	UBA5; ubiquitin like modifier activating enzyme 5; K12164 ubiquitin-like modifier-activating enzyme 5	GO:1990592 protein K69-linked ufmylation | GO:0033146 regulation of intracellular estrogen receptor signaling pathway | GO:0034976 response to endoplasmic reticulum stress | GO:0061504 cyclic threonylcarbamoyladenosine biosynthetic process	GO:0046872 metal ion binding | GO:0071566 UFM1 activating enzyme activity | GO:0005524 ATP binding | GO:0061503 tRNA threonylcarbamoyladenosine dehydratase	GO:0005829 cytosol | GO:0005634 nucleus	gi|655852401|ref|XP_008264422.1|	ubiquitin-like modifier-activating enzyme 5 isoform X1 [Oryctolagus cuniculus]
100348207	1.33890029916172	1.34607952635188	0.0077151120836826	Up	0.996584494405823	ODF3B	XM_008252743.2	outer dense fiber of sperm tails 3B	mRNA	--	--	--	--	--	gi|655898808|ref|XP_008250965.1|	LOW QUALITY PROTEIN: outer dense fiber protein 3B [Oryctolagus cuniculus]
100354363	529.325341179523	431.810946625043	-0.293754907041987	Down	0.442576195421155	PPP1R11	XM_002714343.3,XM_008262647.2,XM_008262648.2,XM_008262649.2,XM_008262650.2,XM_008262651.2	protein phosphatase 1 regulatory inhibitor subunit 11%2C transcript variant X4	mRNA	ocu:100354363	PPP1R11; protein phosphatase 1 regulatory inhibitor subunit 11; K17553 protein phosphatase 1 regulatory subunit 11	--	--	--	gi|655840421|ref|XP_008260873.1|	protein phosphatase 1 regulatory subunit 11 isoform X6 [Oryctolagus cuniculus]
108176848	14.8760286298946	23.1123680712466	0.635675654913553	Up	0.316896026370645	LOC108176848	XM_017342863.1	translation initiation factor IF-2-like	mRNA	--	--	--	--	--	gi|685576563|ref|XP_009180536.1|	uncharacterized protein C11orf96-like [Papio anubis]
108178426	23.2926965402267	19.5767492060969	-0.250736446786412	Down	0.884795575005654	LOC108178426	XR_001795173.1	uncharacterized LOC108178426	ncRNA	--	--	--	--	--	--	--
100354004	26.1451651970359	28.7006013230563	0.13453677814731	Up	0.921658381077515	ENPP6	XM_002709327.3,XM_017338418.1,XM_017338422.1	ectonucleotide pyrophosphatase/phosphodiesterase 6%2C transcript variant X3	mRNA	csab:103236608	ENPP6; ectonucleotide pyrophosphatase/phosphodiesterase 6; K08743 ectonucleotide pyrophosphatase/phosphodiesterase family member 6 [EC:3.1.4.-]	GO:0006629 lipid metabolic process | GO:0019695 choline metabolic process	GO:0047390 glycerophosphocholine cholinephosphodiesterase activity | GO:0008889 glycerophosphodiester phosphodiesterase activity	GO:0005886 plasma membrane | GO:0070062 extracellular exosome	gi|635045999|ref|XP_007998572.1|	ectonucleotide pyrophosphatase/phosphodiesterase family member 6 isoform X2 [Chlorocebus sabaeus]
100344213	1.33568070634888	1.27575864353812	-0.0662197573410316	Down	0.965697405536242	EFR3B	XM_017340919.1	EFR3 homolog B	mRNA	--	--	--	--	--	gi|744603130|ref|XP_010991256.1|	protein EFR3 homolog B isoform X1 [Camelus dromedarius]
100356348	414.849212441893	372.111387776321	-0.156852505184821	Down	0.860073682583017	ATP10D	XM_002709284.3,XM_008248542.2,XM_008248554.2,XM_017337589.1	ATPase phospholipid transporting 10D (putative)%2C transcript variant X1	mRNA	ocu:100356348	ATP10D; ATPase phospholipid transporting 10D (putative); K01530 phospholipid-translocating ATPase [EC:3.6.3.1]	GO:0045332 phospholipid translocation | GO:0008152 metabolic process	GO:0005524 ATP binding | GO:0000287 magnesium ion binding | GO:0004012 phospholipid-translocating ATPase activity	GO:0016021 integral component of membrane | GO:0005654 nucleoplasm | GO:0005783 endoplasmic reticulum | GO:0005886 plasma membrane	gi|291385742|ref|XP_002709330.1|	probable phospholipid-transporting ATPase VD isoform X1 [Oryctolagus cuniculus]
108176635	0	0	0	Down	1	LOC108176635	XR_001793310.1	uncharacterized LOC108176635	ncRNA	--	--	--	--	--	--	--
100355386	9.27181358684761	9.80574132492021	0.0807751431533404	Up	0.965697405536242	COL24A1	XM_008265612.2	collagen type XXIV alpha 1	mRNA	ocu:100355386	COL24A1; collagen type XXIV alpha 1 chain; K19721 collagen, type V/XI/XXIV/XXVII, alpha	GO:0002244 hematopoietic progenitor cell differentiation | GO:0030198 extracellular matrix organization	GO:0005201 extracellular matrix structural constituent | GO:0005515 protein binding	GO:0005788 endoplasmic reticulum lumen | GO:0005578 proteinaceous extracellular matrix | GO:0005581 collagen trimer	gi|655850645|ref|XP_008263834.1|	collagen alpha-1(XXIV) chain [Oryctolagus cuniculus]
100355572	509.407782895476	422.344576632184	-0.270400476378975	Down	0.871633329508859	LOC100355572	XM_002718057.3	prostaglandin E synthase 3	mRNA	pale:102882880	PTGES3; prostaglandin E synthase 3; K15730 cytosolic prostaglandin-E synthase [EC:5.3.99.3]	GO:0060430 lung saccule development | GO:1900034 regulation of cellular response to heat | GO:0042921 glucocorticoid receptor signaling pathway | GO:0070389 chaperone cofactor-dependent protein refolding | GO:0008283 cell proliferation | GO:0019371 cyclooxygenase pathway | GO:0005978 glycogen biosynthetic process | GO:0000723 telomere maintenance | GO:0006278 RNA-dependent DNA biosynthetic proces…	GO:0050220 prostaglandin-E synthase activity | GO:0003720 telomerase activity | GO:0051082 unfolded protein binding	GO:0000781 chromosome, telomeric region | GO:0005654 nucleoplasm | GO:0005697 telomerase holoenzyme complex | GO:0005829 cytosol | GO:0070062 extracellular exosome	gi|511907519|ref|XP_004773209.1|	prostaglandin E synthase 3 isoform X1 [Mustela putorius furo]
100354632	29.7448627965327	26.0526329912783	-0.191211338770417	Down	0.930657394684756	PCGF2	XM_017348833.1	polycomb group ring finger 2	mRNA	ocu:100354632	PCGF2; polycomb group ring finger 2; K11460 polycomb group RING finger protein 2	GO:0000122 negative regulation of transcription from RNA polymerase II promoter | GO:2001234 negative regulation of apoptotic signaling pathway | GO:0070301 cellular response to hydrogen peroxide | GO:0009952 anterior/posterior pattern specification | GO:0048704 embryonic skeletal system morphogenesis | GO:0001701 in utero embryonic development | GO:0016573 histone acetylation	GO:0008270 zinc ion binding | GO:0003682 chromatin binding	GO:0001739 sex chromatin | GO:0016604 nuclear body | GO:0035102 PRC1 complex	gi|655872835|ref|XP_008270008.1|	polycomb group RING finger protein 2 [Oryctolagus cuniculus]
108176010	0.311519135587463	0.303300189178167	-0.0385743881253458	Down	0.960255852778266	LOC108176010	XM_017339507.1	translation initiation factor IF-2-like	mRNA	--	--	--	--	--	--	--
103350970	2.53863381076265	2.56612445536971	0.0155388357251597	Up	0.996451579990446	LOC103350970	XR_001794902.1,XR_518803.2	uncharacterized LOC103350970%2C transcript variant X2	ncRNA	--	--	--	--	--	--	--
103344989	0.533408909907402	0.567249615605262	0.0887418028118787	Up	0.883933524954231	LOC103344989	XM_017350237.1	adhesion G protein-coupled receptor B2	mRNA	ocu:103344989	adhesion G protein-coupled receptor B2; K04597 brain-specific angiogenesis inhibitor 2	GO:0016525 negative regulation of angiogenesis | GO:0007422 peripheral nervous system development | GO:0007166 cell surface receptor signaling pathway | GO:0007186 G-protein coupled receptor signaling pathway | GO:0051965 positive regulation of synapse assembly	GO:0004930 G-protein coupled receptor activity	GO:0016021 integral component of membrane	gi|655880046|ref|XP_008272006.1|	brain-specific angiogenesis inhibitor 2-like [Oryctolagus cuniculus]
108175797	170.87607407319	243.939952557644	0.513575656319967	Up	0.182603835480319	ZNF775	XM_017338452.1	zinc finger protein 775	mRNA	gja:107111912	ZNF775; zinc finger protein 775; K09228 KRAB domain-containing zinc finger protein	--	GO:0003676 nucleic acid binding | GO:0046872 metal ion binding	--	gi|655890765|ref|XP_008248327.1|	LOW QUALITY PROTEIN: zinc finger protein 775 [Oryctolagus cuniculus]
100338721	0.667441556621393	0.642862466545377	-0.0541313936037074	Down	0.96084320160661	LOC100338721	XM_017340677.1	60S ribosomal protein L7-like	mRNA	csab:103236971	RPL7; ribosomal protein L7; K02937 large subunit ribosomal protein L7e	--	--	GO:0005840 ribosome	gi|635048663|ref|XP_007999065.1|	60S ribosomal protein L7 [Chlorocebus sabaeus] >gi|795661733|ref|XP_011742805.1| PREDICTED: 60S ribosomal protein L7 [Macaca nemestrina]
100348976	72.3450694548907	60.2312734517699	-0.264381934168742	Down	0.859721501770042	E2F5	XM_017341423.1	E2F transcription factor 5	mRNA	ocu:100348976	E2F5; E2F transcription factor 5; K04682 transcription factor E2F4/5	GO:0051726 regulation of cell cycle | GO:0009887 organ morphogenesis | GO:0006355 regulation of transcription, DNA-templated	GO:0003677 DNA binding | GO:0008134 transcription factor binding | GO:0003700 transcription factor activity, sequence-specific DNA binding	GO:0005730 nucleolus | GO:0005667 transcription factor complex | GO:0005737 cytoplasm	gi|511894844|ref|XP_004767041.1|	transcription factor E2F5 [Mustela putorius furo]
100008859	740.554496628553	685.475300021991	-0.111501224043478	Down	0.904871762120352	NFATC3	XM_002711632.3,XM_008257512.2,XM_017342314.1	nuclear factor of activated T-cells 3%2C transcript variant X2	mRNA	ocu:100008859	NFATC3, NFATX; nuclear factor of activated T-cells 3; K17333 nuclear factor of activated T-cells, cytoplasmic 3	GO:0045944 positive regulation of transcription from RNA polymerase II promoter	GO:0001077 transcriptional activator activity, RNA polymerase II core promoter proximal region sequence-specific binding | GO:0000978 RNA polymerase II core promoter proximal region sequence-specific DNA binding	GO:0005730 nucleolus | GO:0005654 nucleoplasm | GO:0005737 cytoplasm	gi|655793011|ref|XP_008255734.1|	nuclear factor of activated T-cells, cytoplasmic 3 isoform X2 [Oryctolagus cuniculus]
103347134	436.757425508471	404.562709122315	-0.110468886750754	Down	0.915354077351775	LOC103347134	XM_008253601.2	serine/threonine-protein kinase OSR1	mRNA	ocu:103347134	serine/threonine-protein kinase OSR1; K08835 serine/threonine-protein kinase OSR1/STK39 [EC:2.7.11.1]	--	--	--	gi|655901403|ref|XP_008251823.1|	serine/threonine-protein kinase OSR1 [Oryctolagus cuniculus]
100347588	0	0	0	Down	1	LOC100347588	XM_002716473.3	transmembrane epididymal protein 1A	mRNA	--	--	--	--	GO:0016021 integral component of membrane	gi|291400319|ref|XP_002716519.1|	transmembrane epididymal protein 1-like [Oryctolagus cuniculus]
103351288	315.004113713261	245.382698022173	-0.360337141329324	Down	0.296277833861336	CHSY1	XM_008269786.2,XM_008269788.2	chondroitin sulfate synthase 1%2C transcript variant X2	mRNA	bom:102281638	CHSY1; chondroitin sulfate synthase 1; K13499 chondroitin sulfate synthase [EC:2.4.1.175 2.4.1.226]	--	--	--	gi|555975755|ref|XP_005899858.1|	chondroitin sulfate synthase 1 [Bos mutus]
100358515	2026.94791348889	2400.35760273655	0.243940336701692	Up	0.456454153348257	CARHSP1	XM_017342598.1	calcium regulated heat stable protein 1	mRNA	tsp:Tsp_04322	tRNA-specific adenosine deaminase 2; K15441 tRNA-specific adenosine deaminase 2 [EC:3.5.4.-]	GO:0010468 regulation of gene expression | GO:0050794 regulation of cellular process	GO:0003676 nucleic acid binding	GO:0036464 cytoplasmic ribonucleoprotein granule	gi|655802413|ref|XP_008255915.1|	calcium-regulated heat stable protein 1 [Oryctolagus cuniculus]
100339735	656.267474657536	663.555709844804	0.0159336610616832	Up	0.992449502919747	RAD17	XM_017344769.1	RAD17 checkpoint clamp loader component	mRNA	ocu:100339735	RAD17; RAD17 checkpoint clamp loader component; K06662 cell cycle checkpoint protein	--	--	--	gi|655839407|ref|XP_008260532.1|	cell cycle checkpoint protein RAD17 [Oryctolagus cuniculus]
100328699	688.318133606538	647.138386846562	-0.0890012606709925	Down	0.959789333549985	SNX3	NM_001171324.1	sorting nexin 3	mRNA	pale:102889713	SNX3; sorting nexin 3; K17918 sorting nexin-3/12	GO:0033572 transferrin transport | GO:0010324 membrane invagination | GO:0051224 negative regulation of protein transport | GO:0030111 regulation of Wnt signaling pathway | GO:0006783 heme biosynthetic process | GO:0009617 response to bacterium | GO:0070676 intralumenal vesicle formation | GO:0022615 protein to membrane docking | GO:0033157 regulation of intracellular protein transport | GO:00465…	GO:0032266 phosphatidylinositol-3-phosphate binding | GO:0070273 phosphatidylinositol-4-phosphate binding | GO:0019903 protein phosphatase binding | GO:0080025 phosphatidylinositol-3,5-bisphosphate binding | GO:0010314 phosphatidylinositol-5-phosphate binding	GO:0030904 retromer complex | GO:0005829 cytosol | GO:0070062 extracellular exosome | GO:0030136 clathrin-coated vesicle | GO:0031901 early endosome membrane | GO:0032009 early phagosome | GO:0019898 extrinsic component of membrane	gi|4507143|ref|NP_003786.1|	nexin-3 isoform a [Homo sapiens] >gi|31560433|ref|NP_059500.2| sorting nexin-3 [Mus musculus] >gi|112983968|ref|NP_001037748.1| sorting nexin-3 [Rattus norvegicus] >gi|119331196|ref|NP_001073246.1| sorting nexin-3 [Bos taurus] >gi|197098284|ref|NP_001126677.1| sorting nexin-3 [Pongo abelii] >gi|281183095|ref|NP_001162458.1| sorting nexin-3 [Papio anubis] >gi|284005568|ref|NP_001164795.1| sorting …
103348461	0	0	0	Down	1	LOC103348461	XR_516852.2	basic proline-rich protein	ncRNA	--	--	--	--	--	gi|640783882|ref|XP_008047626.1|	LOW QUALITY PROTEIN: uncharacterized protein LOC103250850 [Tarsius syrichta]
100355860	295.260184146791	332.008809294229	0.16923469948473	Up	0.831516802368551	HDAC7	XM_017343252.1,XM_017343253.1,XM_017343254.1	histone deacetylase 7%2C transcript variant X1	mRNA	ocu:100355860	HDAC7; histone deacetylase 7; K11406 histone deacetylase 4/5 [EC:3.5.1.98]	GO:0051091 positive regulation of sequence-specific DNA binding transcription factor activity | GO:0070932 histone H3 deacetylation | GO:0090051 negative regulation of cell migration involved in sprouting angiogenesis | GO:0045668 negative regulation of osteoblast differentiation | GO:0045944 positive regulation of transcription from RNA polymerase II promoter | GO:0043393 regulation of protein b…	GO:0033613 activating transcription factor binding | GO:0070491 repressing transcription factor binding | GO:0005080 protein kinase C binding | GO:0001025 RNA polymerase III transcription factor binding | GO:0046872 metal ion binding | GO:0003714 transcription corepressor activity | GO:0032041 NAD-dependent histone deacetylase activity (H3-K14 specific) | GO:0003682 chromatin binding | GO:0001047…	GO:0000118 histone deacetylase complex | GO:0005794 Golgi apparatus	gi|655829978|ref|XP_008257565.1|	histone deacetylase 7 [Oryctolagus cuniculus]
100352237	249.386236758405	339.838430194077	0.446467159818852	Up	0.172536603033444	ADRA2B	XM_008253857.2	adrenoceptor alpha 2B	mRNA	ocu:100352237	ADRA2B, Alpha-2BAR; adrenoceptor alpha 2B; K04139 adrenergic receptor alpha-2B	GO:0030168 platelet activation | GO:0071880 adenylate cyclase-activating adrenergic receptor signaling pathway | GO:0003056 regulation of vascular smooth muscle contraction | GO:0032811 negative regulation of epinephrine secretion | GO:0035625 epidermal growth factor-activated receptor transactivation by G-protein coupled receptor signaling pathway | GO:0032148 activation of protein kinase B acti…	GO:0005515 protein binding | GO:0051379 epinephrine binding | GO:0004938 alpha2-adrenergic receptor activity	GO:0005887 integral component of plasma membrane	gi|655605865|ref|XP_008252079.1|	LOW QUALITY PROTEIN: alpha-2B adrenergic receptor [Oryctolagus cuniculus]
100343225	605.909799292237	942.329921833729	0.637129216129143	Up	0.107455736529114	LOC100343225	XM_008264789.2,XM_008264792.2,XM_008264793.2,XM_008264794.2,XM_008264796.2,XM_008264797.2,XM_008264798.2,XM_017346031.1,XM_017346032.1,XM_017346033.1,XM_017346034.1,XM_017346035.1,XM_017346036.1,XM_017346037.1,XM_017346038.1,XM_017346039.1,XM_017346040.1,XM_017346041.1,XM_017346042.1	pancreatic alpha-amylase%2C transcript variant X3	mRNA	ocu:100343225	pancreatic alpha-amylase; K01176 alpha-amylase [EC:3.2.1.1]	GO:0005975 carbohydrate metabolic process	GO:0004556 alpha-amylase activity | GO:0043169 cation binding	--	gi|291398397|ref|XP_002715869.1|	pancreatic alpha-amylase [Oryctolagus cuniculus] >gi|655847794|ref|XP_008263010.1| PREDICTED: pancreatic alpha-amylase [Oryctolagus cuniculus] >gi|655847796|ref|XP_008263011.1| PREDICTED: pancreatic alpha-amylase [Oryctolagus cuniculus] >gi|655847801|ref|XP_008263013.1| PREDICTED: pancreatic alpha-amylase [Oryctolagus cuniculus] >gi|655847804|ref|XP_008263014.1| PREDICTED: pancreatic alpha-amylas…
100358784	0	0	0	Down	1	GRIP2	XM_017343726.1	glutamate receptor interacting protein 2	mRNA	ocu:100358784	GRIP2; glutamate receptor interacting protein 2; K20251 glutamate receptor-interacting protein	GO:0007219 Notch signaling pathway | GO:0045777 positive regulation of blood pressure | GO:0014824 artery smooth muscle contraction	GO:0030159 receptor signaling complex scaffold activity	--	gi|655833587|ref|XP_008258589.1|	glutamate receptor-interacting protein 2 [Oryctolagus cuniculus]
100351178	2928.98790299453	3384.71271276309	0.208631151342809	Up	0.637572148212289	SLC39A8	XM_008267558.2,XM_008267559.2,XM_008267560.2,XM_008267564.2,XM_017347387.1	solute carrier family 39 member 8%2C transcript variant X1	mRNA	ocu:100351178	SLC39A8; solute carrier family 39 member 8; K14714 solute carrier family 39 (zinc transporter), member 8	GO:0070574 cadmium ion transmembrane transport | GO:0006829 zinc II ion transport	GO:0046873 metal ion transmembrane transporter activity	GO:0005886 plasma membrane | GO:0031090 organelle membrane | GO:0016021 integral component of membrane	gi|291401369|ref|XP_002717265.1|	zinc transporter ZIP8 isoform X1 [Oryctolagus cuniculus] >gi|655857017|ref|XP_008265780.1| PREDICTED: zinc transporter ZIP8 isoform X1 [Oryctolagus cuniculus] >gi|655857022|ref|XP_008265781.1| PREDICTED: zinc transporter ZIP8 isoform X1 [Oryctolagus cuniculus] >gi|655857024|ref|XP_008265782.1| PREDICTED: zinc transporter ZIP8 isoform X1 [Oryctolagus cuniculus] >gi|655857026|ref|XP_008265784.1| PR…
100346721	102.205881245008	90.3539568645347	-0.17781852840472	Down	0.901707584249013	HDDC2	XM_002714715.3,XM_017345356.1	HD domain containing 2%2C transcript variant X1	mRNA	ocu:100346721	HDDC2; HD domain containing 2; K07023 putative hydrolases of HD superfamily	--	--	GO:0070062 extracellular exosome | GO:0005739 mitochondrion	gi|291396916|ref|XP_002714761.1|	HD domain-containing protein 2 [Oryctolagus cuniculus]
100346589	118.566306032765	116.200425428777	-0.0290787348573037	Down	0.98542279503415	RILPL1	XM_002723333.3	Rab interacting lysosomal protein-like 1	mRNA	ocu:100346589	RILPL1; Rab interacting lysosomal protein like 1; K20173 RILP-like protein 1	GO:1903445 protein transport from ciliary membrane to plasma membrane | GO:0003382 epithelial cell morphogenesis | GO:1901214 regulation of neuron death	--	GO:0005813 centrosome | GO:0072372 primary cilium | GO:0005654 nucleoplasm | GO:0005737 cytoplasm | GO:0005886 plasma membrane	gi|291414266|ref|XP_002723379.1|	RILP-like protein 1 [Oryctolagus cuniculus]
103348647	1.11954757129131	1.19672452575219	0.0961752644348801	Up	0.941119624319554	STRA8	XM_008258146.2	stimulated by retinoic acid 8	mRNA	--	--	GO:0001541 ovarian follicle development | GO:0007131 reciprocal meiotic recombination | GO:0009566 fertilization | GO:0007066 female meiosis sister chromatid cohesion | GO:0007283 spermatogenesis | GO:0042138 meiotic DNA double-strand break formation | GO:0071300 cellular response to retinoic acid | GO:0010032 meiotic chromosome condensation | GO:0007129 synapsis | GO:0033315 meiotic DNA replicat…	GO:0046983 protein dimerization activity	GO:0005737 cytoplasm | GO:0005634 nucleus	gi|655816740|ref|XP_008256368.1|	stimulated by retinoic acid gene 8 protein homolog isoform X1 [Oryctolagus cuniculus] >gi|655816795|ref|XP_008256369.1| PREDICTED: stimulated by retinoic acid gene 8 protein homolog isoform X1 [Oryctolagus cuniculus]
100342716	0.189097516234224	0.192042284801562	0.0222935916714208	Up	0.965697405536242	TMEM61	XM_008265200.2	transmembrane protein 61	mRNA	--	--	--	--	GO:0016021 integral component of membrane	gi|655849255|ref|XP_008263422.1|	transmembrane protein 61 isoform X1 [Oryctolagus cuniculus]
100348497	72.1719933125348	73.0610462149228	0.0176633118672324	Up	0.996250269992188	TYW3	XM_002715915.3,XM_017346171.1	tRNA-yW synthesizing protein 3 homolog%2C transcript variant X1	mRNA	ocu:100348497	TYW3; tRNA-yW synthesizing protein 3 homolog; K15450 tRNA wybutosine-synthesizing protein 3 [EC:2.1.1.282]	--	--	--	gi|291398682|ref|XP_002715961.1|	tRNA wybutosine-synthesizing protein 3 homolog [Oryctolagus cuniculus]
100338344	1944.16529373597	2069.27428293531	0.0899740048528457	Up	0.944561400341221	GPHN	XM_017349343.1	gephyrin	mRNA	ocu:100338344	GPHN; gephyrin; K15376 gephyrin [EC:2.10.1.1 2.7.7.75]	GO:0006777 Mo-molybdopterin cofactor biosynthetic process | GO:0072579 glycine receptor clustering | GO:0018315 molybdenum incorporation into molybdenum-molybdopterin complex	GO:0061598 molybdopterin adenylyltransferase activity | GO:0061599 molybdopterin molybdotransferase activity	GO:0005737 cytoplasm	gi|655873144|ref|XP_008270111.1|	gephyrin [Oryctolagus cuniculus]
100341731	203.610020100375	171.210052209829	-0.250041152588858	Down	0.733846201302973	MAP3K9	XM_008248539.2,XM_017337703.1	mitogen-activated protein kinase kinase kinase 9%2C transcript variant X1	mRNA	cjc:100385131	MAP3K9; mitogen-activated protein kinase kinase kinase 9; K04417 mitogen-activated protein kinase kinase kinase 9 [EC:2.7.11.25]	GO:0046777 protein autophosphorylation | GO:0018108 peptidyl-tyrosine phosphorylation | GO:0000186 activation of MAPKK activity	GO:0005524 ATP binding | GO:0004713 protein tyrosine kinase activity | GO:0004709 MAP kinase kinase kinase activity	GO:0005622 intracellular	gi|837802959|ref|XP_012782214.1|	mitogen-activated protein kinase kinase kinase 9 isoform X1 [Ochotona princeps]
100328797	38845.940382266	47498.9570761928	0.290132000043158	Up	0.627251107798074	APOA4	NM_001171410.1	apolipoprotein A4	mRNA	ocu:100328797	APOA4; apolipoprotein A4; K08760 apolipoprotein A-IV	GO:0042744 hydrogen peroxide catabolic process | GO:0035634 response to stilbenoid | GO:0033344 cholesterol efflux | GO:0046470 phosphatidylcholine metabolic process | GO:0051006 positive regulation of lipoprotein lipase activity | GO:0030300 regulation of intestinal cholesterol absorption | GO:0043691 reverse cholesterol transport | GO:0007159 leukocyte cell-cell adhesion | GO:0045723 positive r…	GO:0042803 protein homodimerization activity | GO:0016209 antioxidant activity | GO:0005507 copper ion binding | GO:0031210 phosphatidylcholine binding | GO:0060228 phosphatidylcholine-sterol O-acyltransferase activator activity | GO:0017127 cholesterol transporter activity	GO:0009986 cell surface | GO:0034364 high-density lipoprotein particle | GO:0042627 chylomicron | GO:0072562 blood microparticle | GO:0070062 extracellular exosome | GO:0034361 very-low-density lipoprotein particle	gi|284005104|ref|NP_001164881.1|	A-IV precursor [Oryctolagus cuniculus]
103351863	6.54353052451946	8.24338066660228	0.333166874175791	Up	0.784064786913711	LOC103351863	XR_519516.1	uncharacterized LOC103351863	ncRNA	--	--	--	--	--	--	--
100354912	2.33214519939026	2.08684248841692	-0.160335901288167	Down	0.901941928127884	LOC100354912	XM_017339384.1	zinc finger protein 260-like	mRNA	ocu:100354912	zinc finger protein 260-like; K09228 KRAB domain-containing zinc finger protein	--	--	--	gi|655893265|ref|XP_008249158.1|	LOW QUALITY PROTEIN: zinc finger protein 345-like [Oryctolagus cuniculus]
103350979	25.9049936717796	24.9036509552556	-0.0568729696308262	Down	0.97000015740379	BATF3	XM_017347797.1	basic leucine zipper ATF-like transcription factor 3	mRNA	ocu:103350979	BATF3; basic leucine zipper ATF-like transcription factor 3; K09034 ATF-like basic leucine zipper transcriptional factor	GO:0009615 response to virus | GO:0000122 negative regulation of transcription from RNA polymerase II promoter | GO:0043011 myeloid dendritic cell differentiation	GO:0001078 transcriptional repressor activity, RNA polymerase II core promoter proximal region sequence-specific binding | GO:0000978 RNA polymerase II core promoter proximal region sequence-specific DNA binding	GO:0005634 nucleus	gi|655860328|ref|XP_008266663.1|	basic leucine zipper transcriptional factor ATF-like 3 [Oryctolagus cuniculus]
100340548	302.605003806277	314.246486400373	0.0544607700953036	Up	0.965697405536242	PGM5	XM_002708190.3	phosphoglucomutase 5	mRNA	ocu:100340548	PGM5; phosphoglucomutase 5; K15636 phosphoglucomutase-like protein 5	GO:0005975 carbohydrate metabolic process	GO:0000287 magnesium ion binding | GO:0016868 intramolecular transferase activity, phosphotransferases	GO:0030018 Z disc | GO:0043034 costamere | GO:0042383 sarcolemma | GO:0005925 focal adhesion | GO:0016010 dystrophin-associated glycoprotein complex | GO:0005914 spot adherens junction | GO:0001725 stress fiber | GO:0009898 cytoplasmic side of plasma membrane | GO:0014704 intercalated disc	gi|291383332|ref|XP_002708236.1|	phosphoglucomutase-like protein 5 [Oryctolagus cuniculus]
103345437	284.077778202859	247.481942594605	-0.198962718615112	Down	0.866452102379761	LOC103345437	XM_017338215.1	heat shock protein 75 kDa%2C mitochondrial	mRNA	ocu:103345437	heat shock protein 75 kDa, mitochondrial; K09488 TNF receptor-associated protein 1	GO:0006457 protein folding | GO:0009386 translational attenuation | GO:1901856 negative regulation of cellular respiration | GO:0006950 response to stress	GO:0005524 ATP binding | GO:0044822 poly(A) RNA binding | GO:0019901 protein kinase binding | GO:0051082 unfolded protein binding	GO:0005743 mitochondrial inner membrane | GO:0070062 extracellular exosome | GO:0005759 mitochondrial matrix | GO:0005654 nucleoplasm	gi|655892501|ref|XP_008248879.1|	heat shock protein 75 kDa, mitochondrial [Oryctolagus cuniculus]
100354367	102.094023700771	71.088714739169	-0.52220596057532	Down	0.262884869504363	ODF2L	XM_008264948.2,XM_008264949.2,XM_008264950.2	outer dense fiber of sperm tails 2 like%2C transcript variant X3	mRNA	mdo:100617972	ODF2L; outer dense fiber of sperm tails 2 like; K16479 outer dense fiber protein 2	--	--	GO:0005813 centrosome	gi|655848389|ref|XP_008263170.1|	outer dense fiber protein 2-like isoform X1 [Oryctolagus cuniculus] >gi|655848395|ref|XP_008263172.1| PREDICTED: outer dense fiber protein 2-like isoform X1 [Oryctolagus cuniculus]
100348828	321.726828888528	324.001572815554	0.0101645687245736	Up	0.996584494405823	RNF138	XM_002713490.3,XM_002713491.3,XM_008261181.2,XM_017344099.1	ring finger protein 138%2C transcript variant X1	mRNA	ocu:100348828	RNF138; ring finger protein 138; K10668 E3 ubiquitin-protein ligase RNF138 [EC:2.3.2.27]	GO:0000209 protein polyubiquitination | GO:0000724 double-strand break repair via homologous recombination | GO:0016055 Wnt signaling pathway | GO:0032436 positive regulation of proteasomal ubiquitin-dependent protein catabolic process | GO:0010792 DNA double-strand break processing involved in repair via single-strand annealing	GO:0008270 zinc ion binding | GO:0031624 ubiquitin conjugating enzyme binding | GO:0016874 ligase activity | GO:0061630 ubiquitin protein ligase activity | GO:0019901 protein kinase binding | GO:0003697 single-stranded DNA binding	GO:0035861 site of double-strand break | GO:0005634 nucleus	gi|594061649|ref|XP_006054900.1|	E3 ubiquitin-protein ligase RNF138 isoform X1 [Bubalus bubalis]
100338320	12.43921809458	12.734352435603	0.0338297946049226	Up	0.989133512642006	RNF182	XM_017344916.1	ring finger protein 182	mRNA	ocu:100338320	RNF182; ring finger protein 182; K11983 E3 ubiquitin-protein ligase RNF182 [EC:2.3.2.27]	GO:0016567 protein ubiquitination	GO:0016874 ligase activity | GO:0004842 ubiquitin-protein transferase activity | GO:0005515 protein binding | GO:0008270 zinc ion binding	GO:0005737 cytoplasm | GO:0016021 integral component of membrane	gi|291395567|ref|XP_002714227.1|	E3 ubiquitin-protein ligase RNF182 [Oryctolagus cuniculus]
100349102	158.850326336196	120.790673051072	-0.395158993767199	Down	0.690576131932815	LCK	XM_002720629.3	LCK proto-oncogene%2C Src family tyrosine kinase	mRNA	ocu:100349102	LCK; LCK proto-oncogene, Src family tyrosine kinase; K05856 lymphocyte cell-specific protein tyrosine kinase [EC:2.7.10.2]	GO:0030217 T cell differentiation | GO:0006919 activation of cysteine-type endopeptidase activity involved in apoptotic process | GO:0006882 cellular zinc ion homeostasis | GO:0018108 peptidyl-tyrosine phosphorylation | GO:0042493 response to drug | GO:0050870 positive regulation of T cell activation | GO:0006470 protein dephosphorylation | GO:2001244 positive regulation of intrinsic apoptotic si…	GO:0042609 CD4 receptor binding | GO:0004715 non-membrane spanning protein tyrosine kinase activity | GO:0008022 protein C-terminus binding | GO:0019901 protein kinase binding | GO:0042610 CD8 receptor binding | GO:0043548 phosphatidylinositol 3-kinase binding | GO:0042169 SH2 domain binding | GO:0001948 glycoprotein binding | GO:0051117 ATPase binding | GO:0042802 identical protein binding | GO:…	GO:0045121 membrane raft | GO:0001772 immunological synapse | GO:0000242 pericentriolar material | GO:0070062 extracellular exosome	gi|291408889|ref|XP_002720675.1|	tyrosine-protein kinase Lck [Oryctolagus cuniculus]
100342793	27580.6031743047	24689.1822549729	-0.159774955316803	Down	0.870744136567635	C1R	XM_002712749.3,XM_008259770.2	complement C1r subcomponent%2C transcript variant X2	mRNA	ocu:100342793	C1R; complement C1r; K01330 complement component 1, r subcomponent [EC:3.4.21.41]	--	--	--	gi|655831419|ref|XP_008257992.1|	complement C1r subcomponent isoform X1 [Oryctolagus cuniculus]
100338337	2204.27526542792	2277.73930348282	0.0472982381940346	Up	0.965697405536242	UBR1	XM_008269117.2	ubiquitin protein ligase E3 component n-recognin 1	mRNA	ocu:100338337	UBR1; ubiquitin protein ligase E3 component n-recognin 1; K10625 E3 ubiquitin-protein ligase UBR1 [EC:2.3.2.27]	GO:0032007 negative regulation of TOR signaling | GO:0071233 cellular response to leucine | GO:0016567 protein ubiquitination | GO:0071596 ubiquitin-dependent protein catabolic process via the N-end rule pathway	GO:0008270 zinc ion binding | GO:0070728 leucine binding | GO:0016874 ligase activity | GO:0061630 ubiquitin protein ligase activity	GO:0000502 proteasome complex | GO:0000151 ubiquitin ligase complex | GO:0005737 cytoplasm	gi|655863063|ref|XP_008267339.1|	E3 ubiquitin-protein ligase UBR1 [Oryctolagus cuniculus]
MSTRG.13839	31.3907863060264	30.3634032960478	-0.0480076624041191	Down	0.974833266069539
MSTRG.2019	51.8794889939827	46.2393855315219	-0.166042043105568	Down	0.930210532859636
100351240	121.325707437112	119.749748609916	-0.0188626450040673	Down	0.992568825260888	FAM96B	XM_002711561.3	family with sequence similarity 96 member B	mRNA	tsp:Tsp_09343	putative ELM2 domain protein; K11660 metastasis-associated protein MTA	GO:0007059 chromosome segregation | GO:0016226 iron-sulfur cluster assembly	--	GO:0005654 nucleoplasm | GO:0097361 CIA complex | GO:0071817 MMXD complex	gi|829942125|ref|XP_012598105.1|	mitotic spindle-associated MMXD complex subunit MIP18 [Microcebus murinus]
100009158	142.212399474111	121.443528913709	-0.227761640369941	Down	0.784037139304245	MARCKSL1	NM_001082318.1	MARCKS like 1	mRNA	ocu:100009158	MARCKSL1; MARCKS like 1; K13536 MARCKS-related protein	GO:0008284 positive regulation of cell proliferation	GO:0005516 calmodulin binding | GO:0003779 actin binding	GO:0070062 extracellular exosome | GO:0005737 cytoplasm | GO:0005886 plasma membrane	gi|126723427|ref|NP_001075787.1|	protein [Oryctolagus cuniculus] >gi|547922|sp|P35566.2|MRP_RABIT RecName: Full=MARCKS-related protein; AltName: Full=MARCKS-like protein 1; AltName: Full=Macrophage myristoylated alanine-rich C kinase substrate; Short=Mac-MARCKS; Short=MacMARCKS >gi|255036|gb|AAB23156.1| MacMARCKS [Oryctolagus cuniculus]
103349733	695.305681811722	686.976929156828	-0.0173857291867408	Down	0.986120340284775	SMCO4	XR_001793894.1,XR_001793896.1,XR_001793897.1,XR_001793898.1,XR_001793900.1,XR_001793901.1,XR_001793902.1,XR_001793903.1,XR_001793908.1,XR_517878.2	single-pass membrane protein with coiled-coil domains 4%2C transcript variant X1	ncRNA	--	--	--	--	--	--	--
100342903	323.810838273988	306.928912876062	-0.0772467200112897	Down	0.964392543842596	PPA2	XM_008267534.2,XM_008267535.2	pyrophosphatase (inorganic) 2%2C transcript variant X1	mRNA	ocu:100342903	PPA2; pyrophosphatase (inorganic) 2; K01507 inorganic pyrophosphatase [EC:3.6.1.1]	GO:0006470 protein dephosphorylation	GO:0004722 protein serine/threonine phosphatase activity | GO:0000287 magnesium ion binding | GO:0004427 inorganic diphosphatase activity	GO:0070062 extracellular exosome | GO:0005739 mitochondrion	gi|655856930|ref|XP_008265756.1|	inorganic pyrophosphatase 2, mitochondrial isoform X1 [Oryctolagus cuniculus]
100328731	412.383936003468	426.227601269062	0.0476358858283817	Up	0.965697405536242	EIF4ENIF1	NM_001171353.1,XM_008272127.2,XM_008272128.2,XM_008272129.2,XM_008272130.2	eukaryotic translation initiation factor 4E nuclear import factor 1	mRNA	ocu:100328731	EIF4ENIF1; eukaryotic translation initiation factor 4E nuclear import factor 1; K18728 eukaryotic translation initiation factor 4E transporter	--	--	--	gi|655873892|ref|XP_008270349.1|	eukaryotic translation initiation factor 4E transporter isoform X1 [Oryctolagus cuniculus] >gi|655873895|ref|XP_008270350.1| PREDICTED: eukaryotic translation initiation factor 4E transporter isoform X1 [Oryctolagus cuniculus] >gi|655873898|ref|XP_008270351.1| PREDICTED: eukaryotic translation initiation factor 4E transporter isoform X1 [Oryctolagus cuniculus]
103346170	0	0	0	Down	1	LOC103346170	XR_515696.2,XR_515697.2,XR_515698.2	uncharacterized LOC103346170%2C transcript variant X1	ncRNA	--	--	--	--	--	--	--
100353088	277.738891307336	191.518921407854	-0.536242276971411	Down	0.0549620579232237	SIPA1L3	XM_002711497.3,XM_008257241.2,XM_008257242.2	signal induced proliferation associated 1 like 3%2C transcript variant X2	mRNA	ocu:100353088	SIPA1L3; signal induced proliferation associated 1 like 3; K17703 signal-induced proliferation-associated 1 like protein 3	GO:0001654 eye development | GO:0090162 establishment of epithelial cell polarity | GO:0003382 epithelial cell morphogenesis | GO:0007010 cytoskeleton organization | GO:0002244 hematopoietic progenitor cell differentiation | GO:0043547 positive regulation of GTPase activity | GO:0051056 regulation of small GTPase mediated signal transduction	GO:0005096 GTPase activator activity	GO:0005615 extracellular space	gi|291390060|ref|XP_002711543.1|	signal-induced proliferation-associated 1-like protein 3 isoform X1 [Oryctolagus cuniculus] >gi|655776472|ref|XP_008255463.1| PREDICTED: signal-induced proliferation-associated 1-like protein 3 isoform X1 [Oryctolagus cuniculus]
100349699	158.809934278214	180.610200759846	0.185578215312327	Up	0.835400883571522	KLHL15	XM_002719981.3,XM_017349955.1,XM_017349956.1,XM_017349957.1,XM_017349958.1	kelch like family member 15%2C transcript variant X2	mRNA	ocu:100349699	KLHL15; kelch like family member 15; K10452 kelch-like protein 15	GO:0016567 protein ubiquitination	--	GO:0031463 Cul3-RING ubiquitin ligase complex	gi|829865264|ref|XP_012640049.1|	kelch-like protein 15 isoform X1 [Microcebus murinus]
100339432	178.118710566943	171.088461973399	-0.0580966037389583	Down	0.965697405536242	LOC100339432	XM_008249079.2	general transcription factor II-I repeat domain-containing protein 2B	mRNA	gja:107122456	zinc finger protein 208-like; K09228 KRAB domain-containing zinc finger protein	--	--	--	gi|655887429|ref|XP_008247301.1|	LOW QUALITY PROTEIN: general transcription factor II-I repeat domain-containing protein 2B-like [Oryctolagus cuniculus]
103351322	1.1025750684234	1.18253674756728	0.10100813180478	Up	0.935231393035563	LOC103351322	XR_001795193.1,XR_519114.1	uncharacterized LOC103351322%2C transcript variant X1	ncRNA	--	--	--	--	--	--	--
103345160	1.61263454699716	1.62340700074522	0.00960520610083791	Up	0.996584494405823	LOC103345160	XR_515157.2	uncharacterized LOC103345160	ncRNA	--	--	--	--	--	--	--
100008723	3427.53686409163	1191.45764558307	-1.52444451573115	Down	1.13366495627795e-07	SGK1	NM_001082056.1,XM_017344774.1	serum/glucocorticoid regulated kinase 1	mRNA	hgl:101708117	Sgk1; serum/glucocorticoid regulated kinase 1; K13302 serum/glucocorticoid-regulated kinase 1 [EC:2.7.11.1]	GO:0006468 protein phosphorylation | GO:0006915 apoptotic process | GO:0006974 cellular response to DNA damage stimulus	GO:0004674 protein serine/threonine kinase activity | GO:0004712 protein serine/threonine/tyrosine kinase activity | GO:0005524 ATP binding	GO:0005739 mitochondrion | GO:0005654 nucleoplasm | GO:0005789 endoplasmic reticulum membrane | GO:0005886 plasma membrane	gi|655842681|ref|XP_008261517.1|	serine/threonine-protein kinase Sgk1 isoform X3 [Oryctolagus cuniculus]
MSTRG.8175	0	0	0	Down	1
100351497	775.987541779526	801.871909778702	0.0473383098017385	Up	0.965697405536242	RBM26	XM_002712995.3,XM_002712996.3,XM_008260078.2,XM_008260079.2,XM_008260080.2,XM_008260081.2,XM_008260083.2,XM_008260084.2,XM_008260085.2,XM_008260086.2,XM_008260087.2,XM_008260088.2,XM_008260090.2	RNA binding motif protein 26%2C transcript variant X5	mRNA	ocu:100351497	RBM26; RNA binding motif protein 26; K13192 RNA-binding protein 26	GO:0006397 mRNA processing	GO:0046872 metal ion binding | GO:0003723 RNA binding | GO:0000166 nucleotide binding	--	gi|655832521|ref|XP_008258306.1|	RNA-binding protein 26 isoform X7 [Oryctolagus cuniculus]
103345338	0	0	0	Down	1	LOC103345338	XM_017338014.1	transmembrane protein 132B-like	mRNA	ocu:103345338	transmembrane protein 132B-like; K17599 transmembrane protein 132	--	--	--	gi|655888003|ref|XP_008247473.1|	transmembrane protein 132B-like [Oryctolagus cuniculus]
100356442	357.003975465758	463.839905380874	0.377686804546918	Up	0.294865836226953	ZNF385B	XM_002712320.3,XM_008258797.2,XM_008258798.2,XM_008258799.2,XM_008258801.2	zinc finger protein 385B%2C transcript variant X1	mRNA	mgp:100548830	DHX58; DExH-box helicase 58; K12649 ATP-dependent RNA helicase DHX58 [EC:3.6.3.14]	GO:0072332 intrinsic apoptotic signaling pathway by p53 class mediator	GO:0002039 p53 binding | GO:0003723 RNA binding | GO:0008270 zinc ion binding	GO:0005634 nucleus	gi|291391840|ref|XP_002712366.1|	zinc finger protein 385B isoform X1 [Oryctolagus cuniculus]
103347470	534.510285697119	525.536018215437	-0.0244280659659995	Down	0.983074902828734	PPP1R12C	XM_008253988.1	protein phosphatase 1 regulatory subunit 12C	mRNA	ocu:103347470	PPP1R12C; protein phosphatase 1 regulatory subunit 12C; K17457 protein phosphatase 1 regulatory subunit 12C	--	--	--	gi|655902704|ref|XP_008252210.1|	protein phosphatase 1 regulatory subunit 12C [Oryctolagus cuniculus]
100346989	0	0	0	Down	1	PAX7	XM_008265795.1,XM_017346519.1	paired box 7%2C transcript variant X1	mRNA	ocu:100346989	PAX7; paired box 7; K09381 paired box protein 3/7	GO:0060415 muscle tissue morphogenesis | GO:0043393 regulation of protein binding | GO:0010453 regulation of cell fate commitment | GO:0051216 cartilage development | GO:0031062 positive regulation of histone methylation | GO:0048706 embryonic skeletal system development | GO:0043403 skeletal muscle tissue regeneration | GO:0048663 neuron fate commitment | GO:0021527 spinal cord association neuro…	GO:0043565 sequence-specific DNA binding | GO:0000983 transcription factor activity, RNA polymerase II core promoter sequence-specific	GO:0005634 nucleus	gi|655851230|ref|XP_008264017.1|	paired box protein Pax-7 [Oryctolagus cuniculus]
103351660	0.151189272120377	0.149285155279901	-0.0182850615264236	Down	0.965697405536242	MS4A13	XM_008271893.2,XM_017346764.1	membrane spanning 4-domains A13%2C transcript variant X1	mRNA	--	--	--	--	--	gi|655603914|ref|XP_008270115.1|	membrane-spanning 4-domains subfamily A member 13 isoform X1 [Oryctolagus cuniculus]
100340303	277.898476190501	306.356724242087	0.140654593677772	Up	0.886071226373141	PRMT3	XM_002708975.3,XR_001794343.1	protein arginine methyltransferase 3%2C transcript variant X2	mRNA	ocu:100340303	PRMT3; protein arginine methyltransferase 3; K11436 type I protein arginine methyltransferase [EC:2.1.1.319]	GO:0035246 peptidyl-arginine N-methylation | GO:0031397 negative regulation of protein ubiquitination	GO:0046872 metal ion binding | GO:0016274 protein-arginine N-methyltransferase activity	GO:0005829 cytosol | GO:0005840 ribosome	gi|291384711|ref|XP_002709021.1|	protein arginine N-methyltransferase 3 isoform X1 [Oryctolagus cuniculus]
108176853	35.7389800286048	32.1641575837559	-0.152044557882698	Down	0.959849113041586	LOC108176853	XR_001793584.1	uncharacterized LOC108176853	ncRNA	--	--	--	--	--	gi|732556929|gb|AIZ73304.1|	membrane protein 1, partial [Plasmodium falciparum]
100349278	1885.43101543165	1657.62403906873	-0.185777535368301	Down	0.859877585999634	PNPO	XM_002719325.3	pyridoxamine 5'-phosphate oxidase	mRNA	ocu:100349278	PNPO; pyridoxamine 5'-phosphate oxidase; K00275 pyridoxamine 5'-phosphate oxidase [EC:1.4.3.5]	GO:0055114 oxidation-reduction process | GO:0042823 pyridoxal phosphate biosynthetic process | GO:0008615 pyridoxine biosynthetic process | GO:0098792 xenophagy | GO:0098779 mitophagy in response to mitochondrial depolarization | GO:0002230 positive regulation of defense response to virus by host	GO:0004733 pyridoxamine-phosphate oxidase activity | GO:0010181 FMN binding	GO:0070062 extracellular exosome | GO:0005654 nucleoplasm | GO:0005737 cytoplasm	gi|291405897|ref|XP_002719371.1|	pyridoxine-5'-phosphate oxidase [Oryctolagus cuniculus]
MSTRG.13224	252.531791768704	278.42324779988	0.140814655177324	Up	0.883278389912542
103347438	0	0	0	Down	1	LOC103347438	XR_516156.2	probable ATP-dependent RNA helicase DDX60	ncRNA	ocu:103346374	probable ATP-dependent RNA helicase DDX60; K20103 ATP-dependent RNA helicase DDX60 [EC:3.6.4.13]	--	--	--	gi|655897718|ref|XP_008250651.1|	probable ATP-dependent RNA helicase DDX60 [Oryctolagus cuniculus]
100345120	59.2204138832206	68.1452302078174	0.202518106482666	Up	0.901897707247141	NEK5	XM_008273875.2,XM_008273880.2,XM_008273881.2,XM_017350285.1,XM_017350286.1,XM_017350287.1,XM_017350288.1,XM_017350289.1,XM_017350290.1,XM_017350291.1	NIMA related kinase 5%2C transcript variant X4	mRNA	ocu:100345120	NEK5; NIMA related kinase 5; K08857 NIMA (never in mitosis gene a)-related kinase 1/4/5 [EC:2.7.11.1]	--	--	--	gi|655880352|ref|XP_008272097.1|	serine/threonine-protein kinase Nek5 isoform X1 [Oryctolagus cuniculus] >gi|655880354|ref|XP_008272098.1| PREDICTED: serine/threonine-protein kinase Nek5 isoform X1 [Oryctolagus cuniculus]
108178907	0.151189272120377	0.149285155279901	-0.0182850615264236	Down	0.965697405536242	LOC108178907	XR_001795658.1	uncharacterized LOC108178907	ncRNA	--	--	--	--	--	--	--
100347457	0	0	0	Down	1	LOC100347457	XM_017339654.1	natural cytotoxicity triggering receptor 1-like	mRNA	ocu:100347457	natural cytotoxicity triggering receptor 1-like; K06741 natural cytotoxicity triggering receptor 1	--	--	--	gi|655896734|ref|XP_008250320.1|	LOW QUALITY PROTEIN: natural cytotoxicity triggering receptor 1-like [Oryctolagus cuniculus]
108176157	5.98107346815468	5.6640025515005	-0.0785825236501121	Down	0.965697405536242	RPL3L	XM_017340190.1	ribosomal protein L3 like	mRNA	ocu:108176157	RPL3L; ribosomal protein L3 like; K02925 large subunit ribosomal protein L3e	--	--	--	gi|533154927|ref|XP_005391546.1|	60S ribosomal protein L3-like isoform X1 [Chinchilla lanigera]
100353794	301.393585975588	296.729944090288	-0.0224981932147385	Down	0.984947688690452	UMPS	XM_008266762.2,XM_017347043.1	uridine monophosphate synthetase%2C transcript variant X1	mRNA	ocu:100353794	UMPS; uridine monophosphate synthetase; K13421 uridine monophosphate synthetase [EC:2.4.2.10 4.1.1.23]	GO:0007595 lactation | GO:0035690 cellular response to drug | GO:0044205 'de novo' UMP biosynthetic process | GO:0007565 female pregnancy | GO:0006207 'de novo' pyrimidine nucleobase biosynthetic process	GO:0004590 orotidine-5'-phosphate decarboxylase activity | GO:0004588 orotate phosphoribosyltransferase activity	GO:0005829 cytosol | GO:0005634 nucleus	gi|655854350|ref|XP_008264984.1|	uridine 5'-monophosphate synthase [Oryctolagus cuniculus]
100349524	931.930719258068	827.571532243156	-0.171338688780453	Down	0.71715595048363	PDCD11	XM_002718594.3	programmed cell death 11	mRNA	ocu:100349524	PDCD11; programmed cell death 11; K14792 rRNA biogenesis protein RRP5	GO:0006397 mRNA processing	GO:0008134 transcription factor binding | GO:0044822 poly(A) RNA binding	GO:0005634 nucleus | GO:0005829 cytosol	gi|291404761|ref|XP_002718640.1|	protein RRP5 homolog [Oryctolagus cuniculus]
100349298	137.868746701368	110.90131034973	-0.314019039426895	Down	0.590281763992865	TLE4	XM_017341973.1	transducin like enhancer of split 4	mRNA	dre:30206	tle3a, grg2, gro2, groucho2; transducin-like enhancer of split 3a; K04497 groucho	GO:0000122 negative regulation of transcription from RNA polymerase II promoter | GO:0016055 Wnt signaling pathway	GO:0003705 transcription factor activity, RNA polymerase II distal enhancer sequence-specific binding | GO:0003714 transcription corepressor activity | GO:0070491 repressing transcription factor binding | GO:0003682 chromatin binding	GO:0005634 nucleus	gi|635074261|ref|XP_007967756.1|	transducin-like enhancer protein 4 isoform X3 [Chlorocebus sabaeus]
100351157	48.8883431036339	41.8802752021231	-0.223219588677188	Down	0.893740830260647	C3AR1	XM_002712851.3,XM_008259785.2	complement component 3a receptor 1%2C transcript variant X2	mRNA	ocu:100351157	C3AR1; complement C3a receptor 1; K04009 C3a anaphylatoxin chemotactic receptor	GO:0007186 G-protein coupled receptor signaling pathway | GO:0007204 positive regulation of cytosolic calcium ion concentration | GO:0090023 positive regulation of neutrophil chemotaxis | GO:0010759 positive regulation of macrophage chemotaxis | GO:0045766 positive regulation of angiogenesis | GO:0010575 positive regulation of vascular endothelial growth factor production	GO:0004943 C3a anaphylatoxin receptor activity	GO:0005829 cytosol | GO:0016021 integral component of membrane	gi|291392829|ref|XP_002712897.1|	C3a anaphylatoxin chemotactic receptor [Oryctolagus cuniculus] >gi|655831481|ref|XP_008258007.1| PREDICTED: C3a anaphylatoxin chemotactic receptor [Oryctolagus cuniculus] >gi|655831487|ref|XP_008258008.1| PREDICTED: C3a anaphylatoxin chemotactic receptor [Oryctolagus cuniculus]
100359291	0.151189272120377	0.149285155279901	-0.0182850615264236	Down	0.965697405536242	LOC100359291	XM_002712393.3,XM_008258453.2	serine protease 40%2C transcript variant X1	mRNA	xla:108703966	serine protease 27-like; K09628 serine protease 27 [EC:3.4.21.-]	GO:0006508 proteolysis	GO:0004252 serine-type endopeptidase activity	--	gi|291391397|ref|XP_002712439.1|	serine protease 40-like isoform X1 [Oryctolagus cuniculus]
100354695	232.949580182819	204.676004051602	-0.186675757865908	Down	0.837810113415748	SRF	XM_008262939.2	serum response factor	mRNA	ocu:100354695	SRF; serum response factor; K04378 serum response factor	GO:1902895 positive regulation of pri-miRNA transcription from RNA polymerase II promoter | GO:0021766 hippocampus development | GO:0030220 platelet formation | GO:0030878 thyroid gland development | GO:0035855 megakaryocyte development | GO:0060534 trachea cartilage development | GO:0060532 bronchus cartilage development | GO:0007160 cell-matrix adhesion | GO:1900222 negative regulation of beta-…	GO:0042803 protein homodimerization activity | GO:0008134 transcription factor binding | GO:0000978 RNA polymerase II core promoter proximal region sequence-specific DNA binding | GO:0070878 primary miRNA binding | GO:0001077 transcriptional activator activity, RNA polymerase II core promoter proximal region sequence-specific binding | GO:0010736 serum response element binding | GO:0001076 transc…	GO:0000790 nuclear chromatin | GO:0005737 cytoplasm	gi|655841390|ref|XP_008261161.1|	serum response factor [Oryctolagus cuniculus]
MSTRG.8517	562.602475762927	599.836137201709	0.0924525388397684	Up	0.927334688094517
100349122	0	0	0	Down	1	LOC100349122	XM_017339787.1	olfactory receptor 7C1-like	mRNA	ocu:100349122	olfactory receptor 7C1-like; K04257 olfactory receptor	GO:0050911 detection of chemical stimulus involved in sensory perception of smell | GO:0007186 G-protein coupled receptor signaling pathway	GO:0004930 G-protein coupled receptor activity | GO:0004984 olfactory receptor activity	GO:0005886 plasma membrane | GO:0016021 integral component of membrane	gi|291414963|ref|XP_002723725.1|	olfactory receptor 7C1-like isoform X1 [Oryctolagus cuniculus] >gi|655897365|ref|XP_008250536.1| PREDICTED: olfactory receptor 7C1-like isoform X1 [Oryctolagus cuniculus] >gi|655897367|ref|XP_008250537.1| PREDICTED: olfactory receptor 7C1-like isoform X1 [Oryctolagus cuniculus]
103348031	9.3948447873819	9.88614076469214	0.0735381215472723	Up	0.965697405536242	LOC103348031	XM_008255561.2	uncharacterized LOC103348031	mRNA	--	--	--	--	--	gi|655600439|ref|XP_008253783.1|	formin-like protein 5 [Oryctolagus cuniculus]
100345513	4.6455241856593	4.47210798597636	-0.0548863700442232	Down	0.965697405536242	KCNJ9	XM_017345761.1	potassium voltage-gated channel subfamily J member 9	mRNA	csab:103223740	KCNJ9; potassium voltage-gated channel subfamily J member 9; K05002 potassium inwardly-rectifying channel subfamily J member 9	GO:0034765 regulation of ion transmembrane transport | GO:0010107 potassium ion import | GO:0007268 synaptic transmission	GO:0015467 G-protein activated inward rectifier potassium channel activity | GO:0005515 protein binding	GO:0005887 integral component of plasma membrane	gi|635103737|ref|XP_007974718.1|	G protein-activated inward rectifier potassium channel 3 isoform X1 [Chlorocebus sabaeus] >gi|635103739|ref|XP_007974719.1| PREDICTED: G protein-activated inward rectifier potassium channel 3 isoform X1 [Chlorocebus sabaeus] >gi|635103741|ref|XP_007974720.1| PREDICTED: G protein-activated inward rectifier potassium channel 3 isoform X1 [Chlorocebus sabaeus] >gi|635103743|ref|XP_007974721.1| PREDI…
108177335	5.99574014877666	4.74722830205246	-0.336852426213383	Down	0.735959065014481	LOC108177335	XM_017344820.1	uncharacterized LOC108177335	mRNA	cge:100751775	Itpr3; inositol 1,4,5-trisphosphate receptor type 3; K04960 inositol 1,4,5-triphosphate receptor type 3	GO:0007613 memory | GO:0050913 sensory perception of bitter taste | GO:0050916 sensory perception of sweet taste | GO:0051592 response to calcium ion | GO:0060402 calcium ion transport into cytosol | GO:0060291 long-term synaptic potentiation | GO:0070588 calcium ion transmembrane transport | GO:0050917 sensory perception of umami taste | GO:0048016 inositol phosphate-mediated signaling	GO:0035091 phosphatidylinositol binding | GO:0070679 inositol 1,4,5 trisphosphate binding | GO:0005220 inositol 1,4,5-trisphosphate-sensitive calcium-release channel activity	GO:0005654 nucleoplasm | GO:0005887 integral component of plasma membrane | GO:0005789 endoplasmic reticulum membrane | GO:0005730 nucleolus | GO:0043235 receptor complex	gi|655842558|ref|XP_008261474.1|	LOW QUALITY PROTEIN: inositol 1,4,5-trisphosphate receptor type 3 [Oryctolagus cuniculus]
100353578	194.060351743506	167.96961405718	-0.208305121708594	Down	0.823779879093574	FAM65C	XM_017338640.1	family with sequence similarity 65 member C	mRNA	--	--	--	--	GO:0005737 cytoplasm	gi|655891851|ref|XP_008248657.1|	protein FAM65C isoform X1 [Oryctolagus cuniculus] >gi|655891854|ref|XP_008248658.1| PREDICTED: protein FAM65C isoform X1 [Oryctolagus cuniculus]
100343265	113.042419125784	91.8450927379162	-0.299589699372876	Down	0.689255118466154	AACS	XM_008251162.2	acetoacetyl-CoA synthetase	mRNA	ocu:100343265	AACS; acetoacetyl-CoA synthetase; K01907 acetoacetyl-CoA synthetase [EC:6.2.1.16]	GO:0006629 lipid metabolic process	GO:0030729 acetoacetate-CoA ligase activity	--	gi|655893933|ref|XP_008249384.1|	LOW QUALITY PROTEIN: acetoacetyl-CoA synthetase [Oryctolagus cuniculus]
100353662	961.465456624282	1149.66046612072	0.257900916413958	Up	0.402016425004303	TAF7	XM_002710263.3	TATA-box binding protein associated factor 7	mRNA	ocu:100353662	TAF7; TATA-box binding protein associated factor 7; K03132 transcription initiation factor TFIID subunit 7	GO:0006367 transcription initiation from RNA polymerase II promoter | GO:0000122 negative regulation of transcription from RNA polymerase II promoter | GO:0000296 spermine transport | GO:0006469 negative regulation of protein kinase activity | GO:0035067 negative regulation of histone acetylation | GO:0030520 intracellular estrogen receptor signaling pathway | GO:0045944 positive regulation of tr…	GO:0042809 vitamin D receptor binding | GO:0046966 thyroid hormone receptor binding | GO:0044212 transcription regulatory region DNA binding | GO:0035035 histone acetyltransferase binding | GO:0003713 transcription coactivator activity | GO:0003700 transcription factor activity, sequence-specific DNA binding	GO:0005794 Golgi apparatus | GO:0008024 positive transcription elongation factor complex b | GO:0005669 transcription factor TFIID complex | GO:0033276 transcription factor TFTC complex | GO:0071339 MLL1 complex	gi|291387502|ref|XP_002710309.1|	transcription initiation factor TFIID subunit 7 [Oryctolagus cuniculus]
100345187	325.084355251011	294.741438668123	-0.141364219752408	Down	0.880972408702185	EIF2D	XM_002717549.3	eukaryotic translation initiation factor 2D	mRNA	ocu:100345187	EIF2D, LGTN; eukaryotic translation initiation factor 2D; K15027 translation initiation factor 2D	GO:0001731 formation of translation preinitiation complex | GO:0032790 ribosome disassembly | GO:0002192 IRES-dependent translational initiation	GO:0003743 translation initiation factor activity	GO:0022627 cytosolic small ribosomal subunit | GO:0005634 nucleus	gi|325530038|sp|P0CL18.1|EIF2D_RABIT	Full=Eukaryotic translation initiation factor 2D; Short=eIF2d; AltName: Full=Ligatin
103345665	91.3243710758366	90.636122286915	-0.0109137739905411	Down	0.996584494405823	FLYWCH2	XM_008250619.2,XM_008250621.2,XM_017338736.1,XM_017338737.1	FLYWCH family member 2%2C transcript variant X1	mRNA	--	--	--	--	--	gi|655892419|ref|XP_008248841.1|	FLYWCH family member 2 isoform X1 [Oryctolagus cuniculus]
100357372	0	0	0	Down	1	LOC100357372	XM_002709108.1	olfactory receptor 140	mRNA	ocu:100357372	olfactory receptor 140; K04257 olfactory receptor	GO:0050911 detection of chemical stimulus involved in sensory perception of smell | GO:0007186 G-protein coupled receptor signaling pathway	GO:0004930 G-protein coupled receptor activity | GO:0004984 olfactory receptor activity	GO:0005886 plasma membrane | GO:0016021 integral component of membrane	gi|291385002|ref|XP_002709154.1|	olfactory receptor 140 [Oryctolagus cuniculus]
100351468	186.764510104983	193.519120655283	0.0512557856789157	Up	0.965697405536242	MED17	XM_008267470.2	mediator complex subunit 17	mRNA	ocu:100351468	MED17; mediator complex subunit 17; K15133 mediator of RNA polymerase II transcription subunit 17	GO:0006367 transcription initiation from RNA polymerase II promoter | GO:0045944 positive regulation of transcription from RNA polymerase II promoter | GO:0019827 stem cell population maintenance | GO:0030521 androgen receptor signaling pathway	GO:0004872 receptor activity | GO:0001104 RNA polymerase II transcription cofactor activity | GO:0046966 thyroid hormone receptor binding | GO:0003713 transcription coactivator activity	GO:0005667 transcription factor complex | GO:0016592 mediator complex | GO:0016020 membrane	gi|655603041|ref|XP_008265692.1|	mediator of RNA polymerase II transcription subunit 17 [Oryctolagus cuniculus]
103351891	0	0	0	Down	1	ESX1	XM_008272828.1	ESX homeobox 1	mRNA	ocu:103351891	ESX1; ESX homeobox 1; K18491 homeobox protein ESX1	--	--	--	gi|655876583|ref|XP_008271050.1|	homeobox protein ESX1 [Oryctolagus cuniculus]
100338144	243.101053891563	228.970747452393	-0.0863928516168859	Down	0.960255852778266	NUP58	XM_008259894.2	nucleoporin 58	mRNA	ocu:100338144	NUP58, NUPL1; nucleoporin 58; K14307 nucleoporin p58/p45	GO:0070208 protein heterotrimerization | GO:0051260 protein homooligomerization | GO:0042306 regulation of protein import into nucleus | GO:0051290 protein heterotetramerization | GO:0051028 mRNA transport	GO:0005487 nucleocytoplasmic transporter activity | GO:0008139 nuclear localization sequence binding | GO:0005515 protein binding	GO:0043234 protein complex | GO:0005643 nuclear pore | GO:0016020 membrane	gi|655831840|ref|XP_008258116.1|	nucleoporin p58/p45 [Oryctolagus cuniculus]
100356043	1400.83181830469	1235.18383068331	-0.181557986360479	Down	0.719969002195819	SCAP	XM_002713346.3,XM_008260547.2,XM_008260548.2,XM_017343782.1	SREBF chaperone%2C transcript variant X3	mRNA	pxy:105394097	metal transporter CNNM2-like; K16302 metal transporter CNNM	GO:0032933 SREBP signaling pathway | GO:0045540 regulation of cholesterol biosynthetic process | GO:0032868 response to insulin | GO:0001666 response to hypoxia | GO:0042304 regulation of fatty acid biosynthetic process	GO:0015485 cholesterol binding	GO:0000139 Golgi membrane | GO:0005789 endoplasmic reticulum membrane | GO:0016021 integral component of membrane	gi|291393594|ref|XP_002713392.1|	sterol regulatory element-binding protein cleavage-activating protein [Oryctolagus cuniculus] >gi|655834181|ref|XP_008258769.1| PREDICTED: sterol regulatory element-binding protein cleavage-activating protein [Oryctolagus cuniculus] >gi|655834184|ref|XP_008258770.1| PREDICTED: sterol regulatory element-binding protein cleavage-activating protein [Oryctolagus cuniculus] >gi|655834189|ref|XP_008258…
100328880	5.27201361542809	4.39900423096897	-0.261177107399672	Down	0.824801771198762	OLFR651_1	NM_001171473.1	olfactory receptor 651	mRNA	ocu:100328880	OLFR651_1, OLFR651_2; olfactory receptor 651; K04257 olfactory receptor	GO:0050911 detection of chemical stimulus involved in sensory perception of smell | GO:0007186 G-protein coupled receptor signaling pathway	GO:0004930 G-protein coupled receptor activity | GO:0004984 olfactory receptor activity	GO:0005886 plasma membrane | GO:0016021 integral component of membrane	gi|284005316|ref|NP_001164944.1|	receptor 651 [Oryctolagus cuniculus]
100339875	3.66539301770567	4.08143077177233	0.155107088846377	Up	0.934684048889332	POU2F3	XM_008260641.2	POU class 2 homeobox 3	mRNA	ocu:100339875	POU2F3; POU class 2 homeobox 3; K09364 POU domain transcription factor, class 2	GO:0043922 negative regulation by host of viral transcription | GO:0045944 positive regulation of transcription from RNA polymerase II promoter	GO:0001077 transcriptional activator activity, RNA polymerase II core promoter proximal region sequence-specific binding | GO:0000978 RNA polymerase II core promoter proximal region sequence-specific DNA binding	GO:0005654 nucleoplasm | GO:0005737 cytoplasm	gi|655601412|ref|XP_008258863.1|	POU domain, class 2, transcription factor 3 [Oryctolagus cuniculus]
100347386	115.599991668208	117.018338348906	0.017593343403169	Up	0.994884135130033	GCFC2	XM_017340490.1	GC-rich sequence DNA-binding factor 2	mRNA	ocu:100347386	GCFC2; GC-rich sequence DNA-binding factor 2; K09061 GC-rich sequence DNA-binding factor	GO:0000245 spliceosomal complex assembly | GO:0000122 negative regulation of transcription from RNA polymerase II promoter	GO:0001078 transcriptional repressor activity, RNA polymerase II core promoter proximal region sequence-specific binding | GO:0000978 RNA polymerase II core promoter proximal region sequence-specific DNA binding	GO:0071008 U2-type post-mRNA release spliceosomal complex | GO:0005730 nucleolus	gi|655606134|ref|XP_008252413.1|	LOW QUALITY PROTEIN: GC-rich sequence DNA-binding factor 2 [Oryctolagus cuniculus]
100346229	1327.34069552429	1087.65537185557	-0.287317217323324	Down	0.767325128375369	LOC100346229	XM_002719171.3	membrane primary amine oxidase	mRNA	ocu:100346229	membrane primary amine oxidase; K00276 primary-amine oxidase [EC:1.4.3.21]	GO:0055114 oxidation-reduction process | GO:0009308 amine metabolic process	GO:0005507 copper ion binding | GO:0048038 quinone binding | GO:0008131 primary amine oxidase activity	--	gi|655871476|ref|XP_002719217.2|	membrane primary amine oxidase-like [Oryctolagus cuniculus]
100345626	1053.3980148002	1144.64316222798	0.119847268448889	Up	0.859877585999634	SH3BGRL	XM_008272976.2	SH3 domain binding glutamate rich protein like	mRNA	tng:GSTEN00006948G001	unnamed protein product; K13912 deleted in malignant brain tumors 1 protein	--	--	--	gi|472375908|ref|XP_004407393.1|	SH3 domain-binding glutamic acid-rich-like protein [Odobenus rosmarus divergens]
100008662	214.534607112185	201.097797263649	-0.093313112144138	Down	0.965697405536242	AOAH	NM_001082025.1,XM_008261484.2	acyloxyacyl hydrolase	mRNA	ocu:100008662	AOAH; acyloxyacyl hydrolase; K01065 acyloxyacyl hydrolase [EC:3.1.1.77]	GO:0008653 lipopolysaccharide metabolic process | GO:0050728 negative regulation of inflammatory response	GO:0050528 acyloxyacyl hydrolase activity	GO:0005576 extracellular region	gi|655836951|ref|XP_008259706.1|	acyloxyacyl hydrolase isoform X2 [Oryctolagus cuniculus]
100351142	3.83772301195132	4.52619739435228	0.238048915472267	Up	0.854808150235466	ST18	XM_017341297.1,XM_017341299.1	ST18%2C C2H2C-type zinc finger%2C transcript variant X1	mRNA	--	--	GO:0006355 regulation of transcription, DNA-templated	GO:0003700 transcription factor activity, sequence-specific DNA binding | GO:0008270 zinc ion binding	GO:0005634 nucleus	gi|291387959|ref|XP_002710520.1|	suppression of tumorigenicity 18 protein isoform X1 [Oryctolagus cuniculus] >gi|655666601|ref|XP_008253737.1| PREDICTED: suppression of tumorigenicity 18 protein isoform X1 [Oryctolagus cuniculus] >gi|655666707|ref|XP_008253738.1| PREDICTED: suppression of tumorigenicity 18 protein isoform X1 [Oryctolagus cuniculus]
100345249	185.623230621529	197.230857315573	0.0875080089504761	Up	0.960255852778266	PAXIP1	XM_008263932.1	PAX interacting protein 1	mRNA	ocu:100345249	PAXIP1; PAX interacting protein 1; K14972 PAX-interacting protein 1	GO:0060261 positive regulation of transcription initiation from RNA polymerase II promoter | GO:0031398 positive regulation of protein ubiquitination | GO:0000416 positive regulation of histone H3-K36 methylation | GO:0045830 positive regulation of isotype switching | GO:0043542 endothelial cell migration | GO:0051571 positive regulation of histone H3-K4 methylation | GO:0010212 response to ioniz…	GO:0005515 protein binding	GO:0016363 nuclear matrix | GO:0044666 MLL3/4 complex	gi|655844980|ref|XP_008262154.1|	PAX-interacting protein 1 [Oryctolagus cuniculus]
100345573	138.500197475041	112.802675980477	-0.296086740567	Down	0.646328801354263	SEMA4C	XM_008253688.2	semaphorin 4C	mRNA	ocu:100345573	SEMA4C; semaphorin 4C; K06521 semaphorin 4	GO:0050919 negative chemotaxis | GO:0071526 semaphorin-plexin signaling pathway | GO:0001843 neural tube closure | GO:0048843 negative regulation of axon extension involved in axon guidance | GO:0042692 muscle cell differentiation | GO:0030335 positive regulation of cell migration | GO:0021535 cell migration in hindbrain | GO:0032874 positive regulation of stress-activated MAPK cascade | GO:00215…	GO:0045499 chemorepellent activity | GO:0030215 semaphorin receptor binding | GO:0038191 neuropilin binding	GO:0030672 synaptic vesicle membrane | GO:0016021 integral component of membrane | GO:0014069 postsynaptic density | GO:0005615 extracellular space	gi|655605817|ref|XP_008251910.1|	LOW QUALITY PROTEIN: semaphorin-4C [Oryctolagus cuniculus]
100353545	744.589731071602	712.849091630664	-0.0628490254931981	Down	0.965697405536242	PPP2R3A	XM_002716352.3,XM_008266214.2	protein phosphatase 2 regulatory subunit B''alpha%2C transcript variant X1	mRNA	ocu:100353545	PPP2R3A; protein phosphatase 2 regulatory subunit B''alpha; K11583 serine/threonine-protein phosphatase 2A regulatory subunit B''	GO:0007525 somatic muscle development | GO:0090090 negative regulation of canonical Wnt signaling pathway | GO:0045732 positive regulation of protein catabolic process | GO:0090263 positive regulation of canonical Wnt signaling pathway | GO:0001754 eye photoreceptor cell differentiation | GO:0090249 regulation of cell motility involved in somitogenic axis elongation	GO:0030674 protein binding, bridging | GO:0005509 calcium ion binding	GO:0000159 protein phosphatase type 2A complex	gi|291399825|ref|XP_002716398.1|	serine/threonine-protein phosphatase 2A regulatory subunit B'' subunit alpha isoform X1 [Oryctolagus cuniculus]
108175496	0	0	0	Down	1	LOC108175496	XR_001792245.1	uncharacterized LOC108175496	ncRNA	--	--	--	--	--	--	--
100351223	870.184028393011	949.213658423841	0.125412322423379	Up	0.888149686886781	TMX2	XM_002709168.3	thioredoxin related transmembrane protein 2	mRNA	apla:101799873	ZDHHC5; zinc finger DHHC-type containing 5; K20030 palmitoyltransferase ZDHHC5/8 [EC:2.3.1.225]	GO:0045454 cell redox homeostasis	GO:0008270 zinc ion binding	GO:0005623 cell | GO:0016021 integral component of membrane	gi|291385296|ref|XP_002709214.1|	thioredoxin-related transmembrane protein 2 [Oryctolagus cuniculus]
103350297	136.859926558275	140.390324733433	0.0367434346868384	Up	0.970738407904958	ZNF436	XM_008265694.2,XM_008265695.2	zinc finger protein 436%2C transcript variant X1	mRNA	ocu:103350297	ZNF436; zinc finger protein 436; K09228 KRAB domain-containing zinc finger protein	GO:0006355 regulation of transcription, DNA-templated	GO:0008270 zinc ion binding | GO:0003676 nucleic acid binding	GO:0005654 nucleoplasm | GO:0005737 cytoplasm	gi|444728032|gb|ELW68496.1|	finger protein 436 [Tupaia chinensis]
100348356	25.8806500176162	15.2548740722028	-0.762603581839547	Down	0.169007501082788	ZNF831	XM_008248825.1	zinc finger protein 831	mRNA	cmk:103187044	hivep1; human immunodeficiency virus type I enhancer binding protein 1; K09239 human immunodeficiency virus type I enhancer-binding protein	GO:0009987 cellular process	GO:0003676 nucleic acid binding | GO:0046872 metal ion binding	--	gi|655886613|ref|XP_008247047.1|	zinc finger protein 831 [Oryctolagus cuniculus]
103348495	12.6005443989026	15.3697717936874	0.286609678594018	Up	0.858827173235301	LOC103348495	XR_001793421.1	uncharacterized LOC103348495	ncRNA	--	--	--	--	--	--	--
MSTRG.1898	1.770845940747	1.7420254669458	-0.0236729915415143	Down	0.982090890494092
100352008	254.430805173782	195.145362421636	-0.382724177380714	Down	0.652508912091788	UBD	XM_002714335.3	ubiquitin D	mRNA	ocu:100352008	UBD; ubiquitin D; K12157 ubiquitin D	GO:0006511 ubiquitin-dependent protein catabolic process | GO:0043123 positive regulation of I-kappaB kinase/NF-kappaB signaling | GO:0043065 positive regulation of apoptotic process | GO:0016567 protein ubiquitination | GO:0034341 response to interferon-gamma | GO:0070842 aggresome assembly | GO:0034612 response to tumor necrosis factor | GO:0043011 myeloid dendritic cell differentiation	GO:0070628 proteasome binding	GO:0016235 aggresome | GO:0005730 nucleolus | GO:0005737 cytoplasm	gi|291395896|ref|XP_002714381.1|	ubiquitin D [Oryctolagus cuniculus]
100351361	0	0	0	Down	1	LOC100351361	XM_008275393.1	PRAME family member 20-like	mRNA	myb:102259491	F-box only protein 31-like; K10308 F-box protein 31	--	--	--	gi|655884978|ref|XP_008273615.1|	PRAME family member 20/21-like [Oryctolagus cuniculus]
100355402	48.9870026113379	60.0436854039671	0.293613510913787	Up	0.778511467588817	CDKL5	XM_008272399.1,XM_008272400.2,XM_017349866.1	cyclin dependent kinase like 5%2C transcript variant X2	mRNA	ocu:100355402	CDKL5; cyclin dependent kinase like 5; K08824 cyclin-dependent kinase-like [EC:2.7.11.22]	GO:0046777 protein autophosphorylation	GO:0004672 protein kinase activity | GO:0005524 ATP binding	GO:0005737 cytoplasm | GO:0005654 nucleoplasm	gi|655874979|ref|XP_008270621.1|	cyclin-dependent kinase-like 5 isoform X1 [Oryctolagus cuniculus]
100356083	1078.20418274471	1793.95852143373	0.734516122298497	Up	0.0141929626766448	FADS6	XM_008252129.2	fatty acid desaturase 6	mRNA	ocu:100356083	FADS6; fatty acid desaturase 6; K12419 fatty acid desaturase 6 [EC:1.14.19.-]	GO:0006629 lipid metabolic process	--	GO:0016021 integral component of membrane	gi|655896825|ref|XP_008250351.1|	fatty acid desaturase 6 [Oryctolagus cuniculus]
100354015	240.396953375462	238.851482441648	-0.00930478146324596	Down	0.996584494405823	FAM92A1	XM_008255731.2,XM_008255732.2	family with sequence similarity 92 member A1%2C transcript variant X2	mRNA	nvi:100123748	uncharacterized LOC100123748; K15421 secretion-regulating guanine nucleotide exchange factor	--	GO:0005515 protein binding	--	gi|655682258|ref|XP_008253953.1|	protein FAM92A1 isoform X1 [Oryctolagus cuniculus]
100355598	0	0	0	Down	1	LOC100355598	XM_008272677.1	olfactory receptor 140-like	mRNA	ocu:100355598	olfactory receptor 140-like; K04257 olfactory receptor	--	--	--	gi|655604035|ref|XP_008270899.1|	olfactory receptor 140-like [Oryctolagus cuniculus]
100345655	65.7845522361218	57.564197037577	-0.192577061310916	Down	0.906604957855422	MEIOB	XM_002724052.3,XM_017340192.1,XM_017340193.1	meiosis specific with OB domains%2C transcript variant X3	mRNA	--	--	GO:0090305 nucleic acid phosphodiester bond hydrolysis | GO:0007141 male meiosis I | GO:0000712 resolution of meiotic recombination intermediates | GO:0000724 double-strand break repair via homologous recombination | GO:0009566 fertilization | GO:0007129 synapsis | GO:0007144 female meiosis I	GO:0008310 single-stranded DNA 3'-5' exodeoxyribonuclease activity | GO:0003697 single-stranded DNA binding | GO:0003682 chromatin binding	GO:0005737 cytoplasm	gi|291415721|ref|XP_002724098.1|	meiosis-specific with OB domain-containing protein [Oryctolagus cuniculus]
100353735	109.756162156116	108.590039350492	-0.0154101658082212	Down	0.996451579990446	SLC10A3	XM_008250292.2,XM_008250293.2,XM_008250294.2,XM_008250295.2,XM_017338574.1	solute carrier family 10 member 3%2C transcript variant X2	mRNA	ocu:100353735	SLC10A3; solute carrier family 10 member 3; K14343 solute carrier family 10 (sodium/bile acid cotransporter), member 3/5	GO:0015721 bile acid and bile salt transport | GO:0055085 transmembrane transport | GO:0032526 response to retinoic acid	GO:0008508 bile acid:sodium symporter activity	GO:0005887 integral component of plasma membrane	gi|655891387|ref|XP_008248514.1|	P3 protein [Oryctolagus cuniculus] >gi|655891390|ref|XP_008248515.1| PREDICTED: P3 protein [Oryctolagus cuniculus] >gi|655891392|ref|XP_008248516.1| PREDICTED: P3 protein [Oryctolagus cuniculus] >gi|655891394|ref|XP_008248517.1| PREDICTED: P3 protein [Oryctolagus cuniculus]
100341488	434.375982337056	418.402327838364	-0.0540534571303615	Down	0.965697405536242	COPS3	XM_002723323.3,XM_017339352.1,XM_017339353.1	COP9 signalosome subunit 3%2C transcript variant X1	mRNA	ocu:100341488	COPS3; COP9 signalosome subunit 3; K12177 COP9 signalosome complex subunit 3	GO:0070911 global genome nucleotide-excision repair | GO:0006511 ubiquitin-dependent protein catabolic process | GO:0006283 transcription-coupled nucleotide-excision repair | GO:0009416 response to light stimulus | GO:0010388 cullin deneddylation | GO:0007165 signal transduction | GO:0001701 in utero embryonic development | GO:0000715 nucleotide-excision repair, DNA damage recognition	GO:0005515 protein binding	GO:0008180 COP9 signalosome | GO:0005654 nucleoplasm | GO:0005737 cytoplasm	gi|291414238|ref|XP_002723369.1|	COP9 signalosome complex subunit 3 isoform X1 [Oryctolagus cuniculus]
100341104	7999.11526258509	11296.1611938837	0.497920235324111	Up	0.0268573346848556	LOC100341104	XM_002714503.2,XM_017345193.1,XM_017345194.1	glutathione S-transferase Yc%2C transcript variant X2	mRNA	ocu:100341104	glutathione S-transferase Yc; K00799 glutathione S-transferase [EC:2.5.1.18]	GO:0008152 metabolic process	GO:0004364 glutathione transferase activity	--	gi|291396382|ref|XP_002714549.1|	glutathione S-transferase Yc-like [Oryctolagus cuniculus]
100338256	0.49805035888828	0.466749842828508	-0.0936420868645509	Down	0.885256891911906	PRTFDC1	XM_002717303.3,XM_017347622.1,XM_017347623.1,XM_017347624.1,XM_017347625.1,XR_001794833.1	phosphoribosyl transferase domain containing 1%2C transcript variant X3	mRNA	ecb:100034149	HPRT1, HPRT; hypoxanthine phosphoribosyltransferase 1; K00760 hypoxanthine phosphoribosyltransferase [EC:2.4.2.8]	--	--	--	gi|655858582|ref|XP_002717349.2|	phosphoribosyltransferase domain-containing protein 1 [Oryctolagus cuniculus]
103347541	468.703112338177	513.195862831195	0.130835165270934	Up	0.90034012748349	LOC103347541	XM_008254049.2	cleft lip and palate transmembrane protein 1-like protein	mRNA	--	--	GO:0006915 apoptotic process	--	GO:0016021 integral component of membrane	gi|655902907|ref|XP_008252271.1|	cleft lip and palate transmembrane protein 1-like protein [Oryctolagus cuniculus]
100353789	357.127954613089	359.736794077353	0.010500659658219	Up	0.996584494405823	LINGO4	XM_017345879.1	leucine rich repeat and Ig domain containing 4	mRNA	rro:104664755	LRFN4; leucine rich repeat and fibronectin type III domain containing 4; K16357 leucine-rich repeat and fibronectin type-III domain-containing protein 4	--	--	GO:0016021 integral component of membrane	gi|655846634|ref|XP_008262661.1|	leucine-rich repeat and immunoglobulin-like domain-containing nogo receptor-interacting protein 4 isoform X1 [Oryctolagus cuniculus] >gi|655846637|ref|XP_008262662.1| PREDICTED: leucine-rich repeat and immunoglobulin-like domain-containing nogo receptor-interacting protein 4 isoform X1 [Oryctolagus cuniculus]
100008805	2404.88714551246	2415.78998657012	0.00652584735066761	Up	0.996584494405823	CYP4B1	NM_001082103.1	CYP4B1-like isozyme short form	mRNA	ocu:100008805	CYP4B1; CYP4B1-like isozyme short form; K07426 cytochrome P450 family 4 subfamily B polypeptide 1 [EC:1.14.14.1]	GO:0018917 fluorene metabolic process | GO:0042738 exogenous drug catabolic process | GO:0018879 biphenyl metabolic process | GO:0055114 oxidation-reduction process	GO:0018585 fluorene oxygenase activity | GO:0005506 iron ion binding | GO:0015643 toxic substance binding | GO:0020037 heme binding | GO:0008144 drug binding | GO:0070330 aromatase activity	GO:0005789 endoplasmic reticulum membrane | GO:0016021 integral component of membrane	gi|126722981|ref|NP_001075572.1|	P450 4B1 [Oryctolagus cuniculus] >gi|117172|sp|P15128.1|CP4B1_RABIT RecName: Full=Cytochrome P450 4B1; AltName: Full=CYPIVB1; AltName: Full=Cytochrome P450 isozyme 5 >gi|164921|gb|AAA31214.1| cytochrome P-450 isozyme 5 [Oryctolagus cuniculus] >gi|11995651|gb|AAD52658.4| CYP4B1-like isozyme short form [Oryctolagus cuniculus] >gi|12330694|gb|AAG52885.1| CYP4B1 isoform [Oryctolagus cuniculus]
103345733	15.5018376943565	17.2657041910695	0.155469923866751	Up	0.959849113041586	GLTSCR1	XM_017338829.1	glioma tumor suppressor candidate region gene 1	mRNA	--	--	--	--	--	gi|655892888|ref|XP_008249043.1|	LOW QUALITY PROTEIN: glioma tumor suppressor candidate region gene 1 protein [Oryctolagus cuniculus]
MSTRG.7984	10.2497330414353	8.89743866433001	-0.204124347154082	Down	0.917756212313882
103348455	0.354659445037866	0.34530230886445	-0.0385743881253458	Down	0.960255852778266	LOC103348455	XR_516841.2	uncharacterized LOC103348455	ncRNA	--	--	--	--	--	gi|119603189|gb|EAW82783.1|	partial [Homo sapiens]
100343978	294.434588162631	293.197825695909	-0.0060727545654083	Down	0.996584494405823	ANKH	XM_002713969.3	ANKH inorganic pyrophosphate transport regulator	mRNA	--	--	GO:0030500 regulation of bone mineralization | GO:0030505 inorganic diphosphate transport | GO:0035435 phosphate ion transmembrane transport	GO:0015114 phosphate ion transmembrane transporter activity | GO:0030504 inorganic diphosphate transmembrane transporter activity | GO:0005315 inorganic phosphate transmembrane transporter activity	GO:0005887 integral component of plasma membrane	gi|291395149|ref|XP_002714015.1|	progressive ankylosis protein homolog [Oryctolagus cuniculus]
103351846	103.612248074548	94.5554748998815	-0.131961655217642	Down	0.943908901760767	LOC103351846	XM_008272687.2	zinc finger X-linked protein ZXDB	mRNA	myd:102773583	germ cell-less protein-like 1; K10485 BTB/POZ domain-containing protein 13 (germ cell-less protein-like 1)	--	--	--	gi|291407567|ref|XP_002720088.1|	zinc finger X-linked protein ZXDB [Oryctolagus cuniculus]
103348924	5.58626974412029	5.48508471294719	-0.0263713365684725	Down	0.992568825260888	CATIP	XM_017343110.1	ciliogenesis associated TTC17 interacting protein	mRNA	pss:102453799	SLC11A1; natural resistance-associated macrophage protein 1; K12347 natural resistance-associated macrophage protein	GO:0044782 cilium organization | GO:0030041 actin filament polymerization	--	GO:0005737 cytoplasm | GO:0005886 plasma membrane | GO:0005634 nucleus | GO:0015629 actin cytoskeleton	gi|504127853|ref|XP_004577290.1|	ciliogenesis-associated TTC17-interacting protein [Ochotona princeps]
100350176	139.92553228024	134.132718433804	-0.0609980450468478	Down	0.965697405536242	ELOVL1	XM_008265411.2,XM_008265412.2,XM_017346389.1	ELOVL fatty acid elongase 1%2C transcript variant X1	mRNA	ocu:100350176	ELOVL1; ELOVL fatty acid elongase 1; K10247 elongation of very long chain fatty acids protein 1 [EC:2.3.1.199]	GO:0019367 fatty acid elongation, saturated fatty acid | GO:0030148 sphingolipid biosynthetic process | GO:0034625 fatty acid elongation, monounsaturated fatty acid | GO:0042761 very long-chain fatty acid biosynthetic process	GO:0009922 fatty acid elongase activity	GO:0016021 integral component of membrane | GO:0005783 endoplasmic reticulum	gi|655850030|ref|XP_008263633.1|	elongation of very long chain fatty acids protein 1 isoform X1 [Oryctolagus cuniculus]
100347292	2432.54822097105	2394.67856505077	-0.0226363865090675	Down	0.975913448379745	PCF11	XM_002708664.3,XM_008263303.2,XM_017344329.1	PCF11 cleavage and polyadenylation factor subunit%2C transcript variant X3	mRNA	fca:101099901	PCF11; PCF11 cleavage and polyadenylation factor subunit; K14400 pre-mRNA cleavage complex 2 protein Pcf11	--	--	--	gi|655602120|ref|XP_008261525.1|	pre-mRNA cleavage complex 2 protein Pcf11 isoform X1 [Oryctolagus cuniculus]
108178829	0	0	0	Down	1	LOC108178829	XR_001795567.1	uncharacterized LOC108178829	ncRNA	--	--	--	--	--	--	--
108178646	21.239632564131	23.7758308047898	0.162736946021877	Up	0.954694004928	LOC108178646	XM_017349486.1,XM_017349487.1	uncharacterized LOC108178646%2C transcript variant X1	mRNA	--	--	--	--	--	--	--
103346472	54.2999038836637	71.3756629729903	0.394482596698153	Up	0.580852797035186	LOC103346472	XM_008252585.2	polycystic kidney disease protein 1-like 1	mRNA	sbq:101029584	PKD1L1; LOW QUALITY PROTEIN: polycystic kidney disease protein 1-like 1; K04987 polycystin 1L1	--	--	--	gi|655898282|ref|XP_008250807.1|	polycystic kidney disease protein 1-like 1 [Oryctolagus cuniculus]
100342030	0.658126273643811	0.662341305633621	0.00921041379321592	Up	0.996325637366722	KCNH3	XM_008256422.2	potassium voltage-gated channel subfamily H member 3	mRNA	ocu:100342030	KCNH3; potassium voltage-gated channel subfamily H member 3; K04906 potassium voltage-gated channel Eag-related subfamily H member 3	GO:0000160 phosphorelay signal transduction system | GO:0023014 signal transduction by protein phosphorylation | GO:0071805 potassium ion transmembrane transport	GO:0005249 voltage-gated potassium channel activity | GO:0000155 phosphorelay sensor kinase activity	GO:0016021 integral component of membrane | GO:0005622 intracellular	gi|655725358|ref|XP_008254644.1|	potassium voltage-gated channel subfamily H member 3 [Oryctolagus cuniculus]
100338588	5171.82620582329	6087.63727865613	0.235208605309551	Up	0.63564389377626	LIPA	XM_002718498.3	lipase A%2C lysosomal acid type	mRNA	ocu:100338588	LIPA; lipase A, lysosomal acid type; K01052 lysosomal acid lipase/cholesteryl ester hydrolase [EC:3.1.1.13]	GO:0006954 inflammatory response | GO:0008283 cell proliferation | GO:0000902 cell morphogenesis | GO:0016042 lipid catabolic process | GO:0048873 homeostasis of number of cells within a tissue | GO:0048771 tissue remodeling | GO:0030324 lung development | GO:0001816 cytokine production	GO:0004771 sterol esterase activity	GO:0070062 extracellular exosome	gi|655866856|ref|XP_002718544.2|	lysosomal acid lipase/cholesteryl ester hydrolase [Oryctolagus cuniculus]
100341740	0	0	0	Down	1	LOC100341740	XM_017347251.1	olfactory receptor 13C7-like	mRNA	ocu:100341740	olfactory receptor 13C7-like; K04257 olfactory receptor	GO:0050911 detection of chemical stimulus involved in sensory perception of smell | GO:0007186 G-protein coupled receptor signaling pathway	GO:0004930 G-protein coupled receptor activity | GO:0004984 olfactory receptor activity	GO:0005886 plasma membrane | GO:0016021 integral component of membrane	gi|655600443|ref|XP_008253794.1|	LOW QUALITY PROTEIN: olfactory receptor 2S2-like [Oryctolagus cuniculus]
100356189	87.83320527817	81.8794457037596	-0.10126511683828	Down	0.962040676965542	MTCL1	XM_008261052.2	microtubule crosslinking factor 1	mRNA	apla:101803542	ACSS2; acyl-CoA synthetase short-chain family member 2; K01895 acetyl-CoA synthetase [EC:6.2.1.1]	GO:0010506 regulation of autophagy | GO:0090314 positive regulation of protein targeting to membrane | GO:0045197 establishment or maintenance of epithelial cell apical/basal polarity | GO:0001578 microtubule bundle formation | GO:2000576 positive regulation of microtubule motor activity	GO:0008017 microtubule binding | GO:0044822 poly(A) RNA binding | GO:0042803 protein homodimerization activity	GO:0016328 lateral plasma membrane | GO:0000922 spindle pole | GO:0030496 midbody | GO:0005615 extracellular space | GO:0016327 apicolateral plasma membrane | GO:0016324 apical plasma membrane | GO:0097427 microtubule bundle | GO:0005737 cytoplasm	gi|655835831|ref|XP_008259274.1|	LOW QUALITY PROTEIN: microtubule cross-linking factor 1 [Oryctolagus cuniculus]
100338565	2020.28011073767	1951.26395568055	-0.0501463851544183	Down	0.965697405536242	RBM5	XM_008260673.2,XM_008260674.2	RNA binding motif protein 5%2C transcript variant X1	mRNA	ocu:100338565	RBM5; RNA binding motif protein 5; K13094 RNA-binding protein 5/10	GO:0000245 spliceosomal complex assembly | GO:0043065 positive regulation of apoptotic process | GO:0000381 regulation of alternative mRNA splicing, via spliceosome	GO:0003729 mRNA binding | GO:0008270 zinc ion binding | GO:0000166 nucleotide binding	GO:0005681 spliceosomal complex | GO:0005654 nucleoplasm	gi|291393715|ref|XP_002713254.1|	RNA-binding protein 5 [Oryctolagus cuniculus] >gi|655834588|ref|XP_008258895.1| PREDICTED: RNA-binding protein 5 [Oryctolagus cuniculus] >gi|655834591|ref|XP_008258896.1| PREDICTED: RNA-binding protein 5 [Oryctolagus cuniculus]
100009394	0.167882267332959	0.170496656108131	0.0222935916714208	Up	0.965697405536242	PRL	NM_001082675.1,XM_017344779.1	prolactin	mRNA	ocu:100009394	PRL, GHA1; prolactin; K05439 prolactin	GO:0046427 positive regulation of JAK-STAT cascade | GO:0040014 regulation of multicellular organism growth | GO:0007595 lactation	GO:0005179 hormone activity	GO:0005576 extracellular region	gi|936911827|tpe|CDW51462.1|	growth hormone A1 [Oryctolagus cuniculus]
100354049	0	0	0	Down	1	SLC7A14	XM_002716421.3	solute carrier family 7 member 14	mRNA	ocu:100354049	SLC7A14; solute carrier family 7 member 14; K13871 solute carrier family 7 (cationic amino acid transporter), member 14	GO:1902475 L-alpha-amino acid transmembrane transport | GO:0010923 negative regulation of phosphatase activity	GO:0015179 L-amino acid transmembrane transporter activity | GO:0015297 antiporter activity	GO:0005764 lysosome | GO:0016021 integral component of membrane	gi|291400178|ref|XP_002716467.1|	probable cationic amino acid transporter [Oryctolagus cuniculus]
100348466	2.78238347645139	3.02201973536969	0.11919181193763	Up	0.959849113041586	FAM179A	XM_017340847.1	family with sequence similarity 179 member A	mRNA	--	--	--	--	--	gi|655624145|ref|XP_008252961.1|	LOW QUALITY PROTEIN: protein FAM179A [Oryctolagus cuniculus]
108176753	0	0	0	Down	1	LOC108176753	XM_017342399.1	trichohyalin-like	mRNA	--	--	--	--	--	gi|655776419|ref|XP_008255461.1|	WD repeat-containing protein 87-like, partial [Oryctolagus cuniculus]
103347893	301.117861182072	254.206321734304	-0.24432837738362	Down	0.672725633198934	WDR55	XM_008255129.2	WD repeat domain 55	mRNA	nle:100603409	TEP1; telomerase associated protein 1; K11127 telomerase protein component 1	GO:0042273 ribosomal large subunit biogenesis | GO:0006364 rRNA processing	--	GO:0005737 cytoplasm | GO:0005730 nucleolus	gi|655645367|ref|XP_008253351.1|	WD repeat-containing protein 55 [Oryctolagus cuniculus]
108176313	6.28664047128268	5.43059560310758	-0.211178823762587	Down	0.901941928127884	LOC108176313	XM_017340601.1	sperm-associated antigen 1-like	mRNA	ocu:108176313	sperm-associated antigen 1-like; K19870 sperm-associated antigen 1	--	--	GO:0015630 microtubule cytoskeleton | GO:0005654 nucleoplasm | GO:0005737 cytoplasm	gi|655688056|ref|XP_008254015.1|	sperm-associated antigen 1 [Oryctolagus cuniculus]
100338474	311.810416650068	327.803876771938	0.072163791616899	Up	0.965697405536242	KLF10	XM_002710589.3	Kruppel like factor 10	mRNA	ocu:100338474	KLF10; Kruppel like factor 10; K09209 krueppel-like factor 10/11	GO:0030282 bone mineralization | GO:0045892 negative regulation of transcription, DNA-templated | GO:0035019 somatic stem cell population maintenance | GO:0045672 positive regulation of osteoclast differentiation | GO:0009267 cellular response to starvation | GO:0007623 circadian rhythm	GO:0001046 core promoter sequence-specific DNA binding | GO:0046872 metal ion binding	GO:0005634 nucleus	gi|655689215|ref|XP_002710635.2|	Krueppel-like factor 10 [Oryctolagus cuniculus]
100350435	307.929053661587	283.016793388055	-0.121710333786263	Down	0.935804984672528	ATP5S	XM_002718233.3,XM_008269635.2,XM_008269636.2	ATP synthase%2C H+ transporting%2C mitochondrial Fo complex subunit s (factor B)%2C transcript variant X3	mRNA	ocu:100350435	ATP5S; ATP synthase, H+ transporting, mitochondrial Fo complex subunit s (factor B); K07554 ATP synthase, H+ transporting, mitochondrial F0 complex, subunit s	GO:0042776 mitochondrial ATP synthesis coupled proton transport | GO:0022904 respiratory electron transport chain	GO:0015078 hydrogen ion transmembrane transporter activity | GO:0046872 metal ion binding	GO:0005743 mitochondrial inner membrane | GO:0045263 proton-transporting ATP synthase complex, coupling factor F(o)	gi|291403832|ref|XP_002718279.1|	ATP synthase subunit s, mitochondrial [Oryctolagus cuniculus] >gi|655864927|ref|XP_008267857.1| PREDICTED: ATP synthase subunit s, mitochondrial [Oryctolagus cuniculus] >gi|655864932|ref|XP_008267858.1| PREDICTED: ATP synthase subunit s, mitochondrial [Oryctolagus cuniculus]
100355896	94.525112722335	126.981610974259	0.425850016396572	Up	0.380984051725009	KIF12	XM_002720485.3,XM_017350110.1	kinesin family member 12%2C transcript variant X2	mRNA	ocu:100355896	KIF12; kinesin family member 12; K10399 kinesin family member 12	GO:0007018 microtubule-based movement | GO:0008152 metabolic process	GO:0008017 microtubule binding | GO:0005524 ATP binding | GO:0003777 microtubule motor activity	GO:0005815 microtubule organizing center | GO:0005874 microtubule	gi|291408501|ref|XP_002720531.1|	kinesin-like protein KIF12 [Oryctolagus cuniculus]
100345892	51.9741931381856	57.1674422303984	0.137398286601537	Up	0.959849113041586	RCCD1	XM_017337547.1	RCC1 domain containing 1	mRNA	sbq:101029445	HERC2; E3 ubiquitin-protein ligase HERC2; K10595 E3 ubiquitin-protein ligase HERC2 [EC:2.3.2.26]	--	--	--	gi|655884830|ref|XP_008273546.1|	LOW QUALITY PROTEIN: RCC1 domain-containing protein 1 [Oryctolagus cuniculus]
103345874	72.1566434323246	59.4573699120924	-0.279276581910835	Down	0.807289032077362	LOC103345874	XM_008251208.2	nuclear factor 1 C-type	mRNA	ocu:103345874	nuclear factor 1 C-type; K09170 nuclear factor I/C	--	--	--	gi|655894063|ref|XP_008249430.1|	nuclear factor 1 C-type-like [Oryctolagus cuniculus]
103347931	12.883528702873	12.5823559455202	-0.0341257104193675	Down	0.988066640789645	LOC103347931	XR_001793107.1	uncharacterized LOC103347931	ncRNA	--	--	--	--	--	--	--
100338639	968.421270509369	1107.54458174513	0.193658100123791	Up	0.734740370493358	TMBIM4	XM_002711316.3	transmembrane BAX inhibitor motif containing 4	mRNA	ocu:100338639	TMBIM4; transmembrane BAX inhibitor motif containing 4; K06890 uncharacterized protein	--	--	GO:0016021 integral component of membrane	gi|655743162|ref|XP_002711362.2|	protein lifeguard 4 [Oryctolagus cuniculus]
100346793	8.88690676603946	7.3515015180579	-0.273642407325775	Down	0.863547256342619	RIMKLB	XM_017343424.1	ribosomal modification protein rimK-like family member B	mRNA	hgl:101706744	Rimklb; ribosomal modification protein rimK like family member B; K18310 beta-citrylglutamate/N-acetylaspartylglutamate synthase [EC:6.3.1.17 6.3.2.41]	GO:0006464 cellular protein modification process	GO:0046872 metal ion binding | GO:0072590 N-acetyl-L-aspartate-L-glutamate ligase activity | GO:0072591 citrate-L-glutamate ligase activity | GO:0005524 ATP binding	GO:0005737 cytoplasm	gi|918587076|ref|XP_013367070.1|	beta-citrylglutamate synthase B isoform X1 [Chinchilla lanigera]
100350323	921.886328780325	629.642066058174	-0.550056943429282	Down	0.0470898654801603	BCAR1	XM_008257620.2,XM_008257621.2,XM_008257622.2,XM_017342365.1	BCAR1%2C Cas family scaffolding protein%2C transcript variant X1	mRNA	ocu:100350323	BCAR1; BCAR1, Cas family scaffolding protein; K05726 breast cancer anti-estrogen resistance 1	GO:0050853 B cell receptor signaling pathway | GO:0010595 positive regulation of endothelial cell migration | GO:0048008 platelet-derived growth factor receptor signaling pathway | GO:0060326 cell chemotaxis | GO:0007015 actin filament organization | GO:0007229 integrin-mediated signaling pathway | GO:0035729 cellular response to hepatocyte growth factor stimulus | GO:0048010 vascular endothelial…	GO:0004871 signal transducer activity | GO:0019901 protein kinase binding	GO:0001726 ruffle | GO:0005730 nucleolus | GO:0005925 focal adhesion | GO:0015629 actin cytoskeleton | GO:0030027 lamellipodium | GO:0005737 cytoplasm | GO:0005886 plasma membrane	gi|655797903|ref|XP_008255842.1|	breast cancer anti-estrogen resistance protein 1 isoform X1 [Oryctolagus cuniculus]
100351470	970.35906737558	830.683159638602	-0.224220387482916	Down	0.650624375655883	TBC1D13	XM_002723896.3,XM_008252759.1,XM_008252760.1,XM_008252761.1,XM_008252762.1,XM_008252764.2,XM_017340018.1	TBC1 domain family member 13%2C transcript variant X7	mRNA	dme:Dmel_CG8449	TBC1D5; TBC1 domain family member 5; K18469 TBC1 domain family member 5	--	--	--	gi|655898864|ref|XP_008250981.1|	TBC1 domain family member 13 isoform X1 [Oryctolagus cuniculus]
103346674	0.189097516234224	0.192042284801562	0.0222935916714208	Up	0.965697405536242	LOC103346674	XM_008252951.2	chromosome unknown open reading frame%2C human C19orf84	mRNA	--	--	--	--	--	gi|655899402|ref|XP_008251173.1|	uncharacterized protein C19orf84 homolog [Oryctolagus cuniculus]
MSTRG.10219	12.610292884275	10.0320637222622	-0.329983366738823	Down	0.784606781358791
103350027	113.418523043859	90.3800733294108	-0.327579641861014	Down	0.71791034896376	FCER1G	XM_008264191.2	Fc fragment of IgE receptor Ig	mRNA	ocu:103350027	FCER1G; Fc fragment of IgE receptor Ig; K07983 Fc receptor, IgE, high affinity I, gamma polypeptide	GO:0002891 positive regulation of immunoglobulin mediated immune response | GO:1902580 single-organism cellular localization | GO:0002888 positive regulation of myeloid leukocyte mediated immunity | GO:0002223 stimulatory C-type lectin receptor signaling pathway | GO:0030168 platelet activation | GO:0002275 myeloid cell activation involved in immune response | GO:0050900 leukocyte migration | GO:…	GO:0019865 immunoglobulin binding | GO:0004888 transmembrane signaling receptor activity	GO:0009986 cell surface | GO:0016021 integral component of membrane | GO:0044459 plasma membrane part	gi|119573008|gb|EAW52623.1|	fragment of IgE, high affinity I, receptor for; gamma polypeptide, isoform CRA_a [Homo sapiens]
100353681	5998.39763719219	7540.0446415077	0.329995902672261	Up	0.802286959626879	LOC100353681	XM_008263054.2,XM_017345195.1,XM_017345196.1	glutathione S-transferase alpha I%2C transcript variant X1	mRNA	ocu:100353681	glutathione S-transferase alpha I; K00799 glutathione S-transferase [EC:2.5.1.18]	GO:0006749 glutathione metabolic process	GO:0004364 glutathione transferase activity	GO:0005737 cytoplasm	gi|291396380|ref|XP_002714433.1|	glutathione S-transferase alpha I-like [Oryctolagus cuniculus] >gi|655841799|ref|XP_008261276.1| PREDICTED: glutathione S-transferase alpha I-like [Oryctolagus cuniculus]
103345927	3390.82818639324	4239.54051552114	0.322270228213356	Up	0.811390089328341	LOC103345927	XM_008251290.1	interferon alpha-inducible protein 27-like protein 2A	mRNA	--	--	--	--	--	gi|655894370|ref|XP_008249512.1|	interferon alpha-inducible protein 27-like protein 2A [Oryctolagus cuniculus]
103347363	6.16610215910912	6.84997620490183	0.151740184510738	Up	0.959789333549985	LOC103347363	XR_516132.2	uncharacterized LOC103347363	ncRNA	--	--	--	--	--	gi|655608486|ref|XP_008252618.1|	clathrin heavy chain linker domain-containing protein 1 [Oryctolagus cuniculus]
100343631	30.1728122141081	29.3661129822897	-0.0390968497553162	Down	0.983271064443246	CDCA2	XM_008249403.2,XM_008249409.2,XM_008249412.2,XM_008249416.1,XM_008249435.2,XM_017338004.1,XM_017338006.1	cell division cycle associated 2%2C transcript variant X2	mRNA	ocu:100343631	CDCA2; cell division cycle associated 2; K17590 cell division cycle-associated protein 2	GO:0007059 chromosome segregation | GO:0035307 positive regulation of protein dephosphorylation | GO:0051301 cell division	--	GO:0005737 cytoplasm | GO:0005654 nucleoplasm | GO:0005694 chromosome	gi|655604902|ref|XP_008247625.1|	cell division cycle-associated protein 2 isoform X1 [Oryctolagus cuniculus] >gi|655604904|ref|XP_008247631.1| PREDICTED: cell division cycle-associated protein 2 isoform X1 [Oryctolagus cuniculus] >gi|655604906|ref|XP_008247634.1| PREDICTED: cell division cycle-associated protein 2 isoform X1 [Oryctolagus cuniculus] >gi|655604908|ref|XP_008247638.1| PREDICTED: cell division cycle-associated prote…
103349403	72.8635526327371	77.5652232808985	0.0902126197581807	Up	0.965697405536242	LOC103349403	XR_517576.2	uncharacterized LOC103349403	ncRNA	--	--	--	--	--	--	--
100358868	1.65363523442304	1.90675880179182	0.20548132532902	Up	0.800860097161545	LOC100358868	XM_002711977.1	TRPM8 channel-associated factor 3-like	mRNA	cmy:102945703	TCDD-inducible poly [ADP-ribose] polymerase-like; K15259 poly [ADP-ribose] polymerase 7/11/12/13 [EC:2.4.2.30]	--	--	--	gi|291391032|ref|XP_002712023.1|	protein FAM115E-like [Oryctolagus cuniculus]
100008922	119.428651469854	80.4923418414771	-0.569225552381855	Down	0.292962642353909	S100A10	NM_001082163.1	S100 calcium binding protein A10	mRNA	ssc:100515138	S100A10, p11; S100 calcium binding protein A10; K17274 calpactin-1 light chain	GO:0051099 positive regulation of binding | GO:0001765 membrane raft assembly | GO:0006900 membrane budding | GO:0051290 protein heterotetramerization | GO:0051894 positive regulation of focal adhesion assembly | GO:0090002 establishment of protein localization to plasma membrane | GO:0043547 positive regulation of GTPase activity | GO:0051496 positive regulation of stress fiber assembly | GO:190…	GO:0005509 calcium ion binding | GO:0008289 lipid binding | GO:0042803 protein homodimerization activity | GO:0044325 ion channel binding	GO:0045121 membrane raft | GO:0019897 extrinsic component of plasma membrane | GO:0016021 integral component of membrane | GO:0070062 extracellular exosome	gi|635104923|ref|XP_007975339.1|	protein S100-A10 isoform X1 [Chlorocebus sabaeus]
108177474	1.5939506023996	1.46967578967744	-0.117108988144163	Down	0.916064591622779	LOC108177474	XR_001794299.1,XR_001794300.1	uncharacterized LOC108177474%2C transcript variant X1	ncRNA	--	--	--	--	--	--	--
100341565	0.154944096533496	0.157357002394202	0.0222935916714208	Up	0.965697405536242	TBX22	XM_002720231.2	T-box 22	mRNA	ocu:100341565	TBX22; T-box 22; K10186 T-box protein 22	GO:0000122 negative regulation of transcription from RNA polymerase II promoter	GO:0003677 DNA binding | GO:0003700 transcription factor activity, sequence-specific DNA binding	GO:0005634 nucleus	gi|291407920|ref|XP_002720277.1|	T-box transcription factor TBX22 [Oryctolagus cuniculus]
100338193	1726.29368215808	1182.20826469964	-0.54619370944621	Down	0.0139209823489809	GOLGA3	XM_008250024.2,XM_017338441.1	golgin A3%2C transcript variant X1	mRNA	--	--	--	--	GO:0005730 nucleolus | GO:0005654 nucleoplasm | GO:0090498 extrinsic component of Golgi membrane | GO:0005829 cytosol | GO:0017119 Golgi transport complex	gi|655890496|ref|XP_008248246.1|	golgin subfamily A member 3 [Oryctolagus cuniculus]
103346864	378.993841849876	361.108098013848	-0.0697436329511608	Down	0.964392543842596	ARHGEF7	XM_017340267.1	Rho guanine nucleotide exchange factor 7	mRNA	ocu:103346864	ARHGEF7; Rho guanine nucleotide exchange factor 7; K13710 Rho guanine nucleotide exchange factor 7	GO:0030032 lamellipodium assembly | GO:0032092 positive regulation of protein binding | GO:2000394 positive regulation of lamellipodium morphogenesis | GO:0035023 regulation of Rho protein signal transduction | GO:0048041 focal adhesion assembly | GO:0007030 Golgi organization | GO:0043065 positive regulation of apoptotic process | GO:0010763 positive regulation of fibroblast migration | GO:19044…	GO:0019901 protein kinase binding | GO:0005089 Rho guanyl-nucleotide exchange factor activity	GO:0005925 focal adhesion | GO:0043005 neuron projection | GO:0030027 lamellipodium | GO:0000322 storage vacuole | GO:0005829 cytosol | GO:0043025 neuronal cell body | GO:0043234 protein complex | GO:0005886 plasma membrane	gi|655900190|ref|XP_008251460.1|	rho guanine nucleotide exchange factor 7 [Oryctolagus cuniculus]
103351177	0	0	0	Down	1	LOC103351177	XR_518963.2	uncharacterized LOC103351177	ncRNA	--	--	--	--	--	--	--
100353645	0	0	0	Down	1	LOC100353645	XM_008267120.1	olfactory receptor 149-like	mRNA	ocu:100353645	olfactory receptor 149-like; K04257 olfactory receptor	GO:0050911 detection of chemical stimulus involved in sensory perception of smell | GO:0007186 G-protein coupled receptor signaling pathway	GO:0004930 G-protein coupled receptor activity | GO:0004984 olfactory receptor activity	GO:0005886 plasma membrane | GO:0016021 integral component of membrane	gi|655602997|ref|XP_008265342.1|	olfactory receptor 149-like [Oryctolagus cuniculus]
100342662	0.318547081261356	0.31014271346935	-0.0385743881253458	Down	0.960255852778266	LOC100342662	XM_002721120.3	histone H2B subacrosomal variant-like	mRNA	ocu:100342662	histone H2B subacrosomal variant-like; K11252 histone H2B	--	GO:0046982 protein heterodimerization activity | GO:0003677 DNA binding	GO:0000786 nucleosome | GO:0005634 nucleus	gi|291409737|ref|XP_002721166.1|	histone H2B subacrosomal variant-like [Oryctolagus cuniculus]
100357467	36.0724185600275	38.8365841877772	0.106520161060543	Up	0.965697405536242	LOC100357467	XM_002710487.3,XM_017341315.1	short-chain dehydrogenase/reductase family 16C member 6%2C transcript variant X1	mRNA	shr:100930577	short-chain dehydrogenase/reductase family 16C member 6-like; K15734 all-trans-retinol dehydrogenase (NAD+) [EC:1.1.1.105]	--	--	--	gi|655669381|ref|XP_002710533.2|	short-chain dehydrogenase/reductase family 16C member 6-like [Oryctolagus cuniculus]
100342065	0	0	0	Down	1	LOC100342065	XM_008269592.1	olfactory receptor 4K13-like	mRNA	ocu:100342065	olfactory receptor 4K13-like; K04257 olfactory receptor	--	--	--	gi|655864794|ref|XP_008267814.1|	LOW QUALITY PROTEIN: olfactory receptor 4K13-like [Oryctolagus cuniculus]
MSTRG.16476	35.6455054079182	30.049449980988	-0.246381592301266	Down	0.885256891911906
108176437	0	0	0	Down	1	LOC108176437	XR_001793058.1	uncharacterized LOC108176437	ncRNA	--	--	--	--	--	--	--
100355418	537.713691984272	557.527734274766	0.0522053659226576	Up	0.965697405536242	COQ4	XM_008251004.2	coenzyme Q4	mRNA	ocu:100355418	COQ4; coenzyme Q4; K18586 ubiquinone biosynthesis protein COQ4	GO:0006744 ubiquinone biosynthetic process	--	GO:0005743 mitochondrial inner membrane	gi|655893457|ref|XP_008249226.1|	LOW QUALITY PROTEIN: ubiquinone biosynthesis protein COQ4 homolog, mitochondrial [Oryctolagus cuniculus]
100339255	13.8406217559109	18.3654719605533	0.408087217329958	Up	0.691894887087648	C14H21orf62	XM_008267185.2	chromosome 14 open reading frame%2C human C21orf62	mRNA	--	--	--	--	--	gi|655855765|ref|XP_008265407.1|	uncharacterized protein C21orf62 homolog [Oryctolagus cuniculus] >gi|655855767|ref|XP_008265408.1| PREDICTED: uncharacterized protein C21orf62 homolog [Oryctolagus cuniculus]
103348929	0	0	0	Down	1	LOC103348929	XM_017343227.1	uncharacterized LOC103348929	mRNA	ggo:101149569	SPEG; striated muscle preferentially expressed protein kinase; K08809 striated muscle-specific serine/threonine protein kinase [EC:2.7.11.1]	--	--	--	gi|655829933|ref|XP_008257546.1|	LOW QUALITY PROTEIN: uncharacterized protein LOC103348929 [Oryctolagus cuniculus]
108178764	11.0089120410188	13.5559207009836	0.300251201341598	Up	0.844308061714751	LOC108178764	XR_001795486.1	uncharacterized LOC108178764	ncRNA	--	--	--	--	--	--	--
100348576	2.45738913667334	2.3682721100218	-0.053291478450942	Down	0.965697405536242	DDX4	XM_002714040.3,XM_008262220.2,XM_008262221.2,XM_008262223.2,XM_008262224.2,XM_008262225.2	DEAD-box helicase 4%2C transcript variant X1	mRNA	ocu:100348576	DDX4; DEAD-box helicase 4; K13982 probable ATP-dependent RNA helicase DDX4 [EC:3.6.4.13]	GO:0008152 metabolic process | GO:0030317 sperm motility	GO:0004386 helicase activity | GO:0003676 nucleic acid binding | GO:0005524 ATP binding	GO:0005737 cytoplasm	gi|291395371|ref|XP_002714086.1|	probable ATP-dependent RNA helicase DDX4 isoform X1 [Oryctolagus cuniculus] >gi|655839150|ref|XP_008260442.1| PREDICTED: probable ATP-dependent RNA helicase DDX4 isoform X1 [Oryctolagus cuniculus]
100347901	315.393018887084	244.733197802928	-0.365940912168649	Down	0.4025019776502	PTMS	XM_008259758.1	parathymosin	mRNA	--	--	--	--	--	gi|655831349|ref|XP_008257980.1|	parathymosin, partial [Oryctolagus cuniculus]
103351239	5.97861709718907	6.47511558275871	0.115094129665992	Up	0.965697405536242	LOC103351239	XM_008269612.2	uncharacterized LOC103351239	mRNA	--	--	--	--	--	gi|655864853|ref|XP_008267834.1|	uncharacterized protein LOC103351239 [Oryctolagus cuniculus]
108178573	1.02158198991872	0.983827405596479	-0.0543278476480588	Down	0.965697405536242	LOC108178573	XR_001795331.1	uncharacterized LOC108178573	ncRNA	--	--	--	--	--	--	--
100346005	72.0397728578655	61.9922051212103	-0.216706809499681	Down	0.888646594606666	ITGA7	XM_002711055.3,XM_002711056.3,XM_008256598.2,XM_008256599.2,XM_008256600.2,XM_008256601.2,XM_008256602.2,XM_008256603.2,XM_008256605.2,XM_008256606.2	integrin subunit alpha 7%2C transcript variant X6	mRNA	ocu:100346005	ITGA7; integrin subunit alpha 7; K06583 integrin alpha 7	GO:0007229 integrin-mediated signaling pathway | GO:0034113 heterotypic cell-cell adhesion | GO:0035987 endodermal cell differentiation	--	GO:0008305 integrin complex	gi|655735192|ref|XP_008254820.1|	integrin alpha-7 isoform X1 [Oryctolagus cuniculus]
MSTRG.12601	4776.5896021106	5565.81195606456	0.220611239472564	Up	0.504592601137902
103350277	0	0	0	Down	1	LOC103350277	XM_017345581.1	uncharacterized LOC103350277	mRNA	--	--	--	--	--	gi|655850660|ref|XP_008263843.1|	uncharacterized protein LOC103350277 [Oryctolagus cuniculus]
100338372	284.427167794116	497.086785908652	0.805438478256503	Up	0.0340200706116268	KIAA0930	XM_008251935.2	KIAA0930 ortholog	mRNA	--	--	--	--	--	gi|655896228|ref|XP_008250157.1|	uncharacterized protein KIAA0930 homolog [Oryctolagus cuniculus]
100356876	354.083194161541	306.130745540031	-0.209940424856307	Down	0.754983896438971	LATS2	XM_002712803.3,XM_008259923.2	large tumor suppressor kinase 2%2C transcript variant X1	mRNA	ocu:100356876	LATS2; large tumor suppressor kinase 2; K08791 serine/threonine-protein kinase LATS1/2 [EC:2.7.11.1]	GO:0001828 inner cell mass cellular morphogenesis | GO:0007067 mitotic nuclear division | GO:0034613 cellular protein localization | GO:0001827 inner cell mass cell fate commitment | GO:0009755 hormone-mediated signaling pathway | GO:0090090 negative regulation of canonical Wnt signaling pathway | GO:0045736 negative regulation of cyclin-dependent protein serine/threonine kinase activity | GO:000…	GO:0004674 protein serine/threonine kinase activity | GO:0005524 ATP binding	GO:0005815 microtubule organizing center | GO:0005737 cytoplasm | GO:0005634 nucleus | GO:0000922 spindle pole	gi|291392953|ref|XP_002712849.1|	serine/threonine-protein kinase LATS2 isoform X1 [Oryctolagus cuniculus]
100351746	88.9382563640516	121.586347563558	0.451105217497575	Up	0.526646538008749	LOC100351746	XM_008259600.2	histone H4	mRNA	ocu:100351746	histone H4; K11254 histone H4	--	--	--	gi|685571261|ref|XP_003906095.2|	histone H4 [Papio anubis]
100358062	130.974372753298	153.285035893188	0.226932311170761	Up	0.77146501769658	KBTBD3	XM_002708515.3,XM_008261949.2	kelch repeat and BTB domain containing 3%2C transcript variant X2	mRNA	ocu:100358062	KBTBD3; kelch repeat and BTB domain containing 3; K10471 kelch repeat and BTB domain-containing protein 3	--	--	--	gi|655601769|ref|XP_008260171.1|	kelch repeat and BTB domain-containing protein 3 isoform X1 [Oryctolagus cuniculus]
100341157	2449.0982190152	2785.73494088642	0.185807360754981	Up	0.803941473881719	C3H5orf24	XM_008255027.2,XM_008255028.2,XM_008255029.2,XM_017341063.1,XM_017341064.1	chromosome 3 open reading frame%2C human C5orf24%2C transcript variant X1	mRNA	--	--	GO:0008152 metabolic process	GO:0003676 nucleic acid binding | GO:0005524 ATP binding | GO:0004386 helicase activity	--	gi|655641145|ref|XP_008253248.1|	UPF0461 protein C5orf24 homolog isoform X1 [Oryctolagus cuniculus]
100339155	460.859855771354	375.015475342704	-0.297377973054964	Down	0.669675215435579	FKBP5	XM_002714639.3,XM_008262824.2	FK506 binding protein 5%2C transcript variant X1	mRNA	ocu:100339155	FKBP5; FK506 binding protein 5; K09571 FK506-binding protein 4/5 [EC:5.2.1.8]	GO:0000413 protein peptidyl-prolyl isomerization | GO:0061077 chaperone-mediated protein folding	GO:0005528 FK506 binding | GO:0031072 heat shock protein binding | GO:0003755 peptidyl-prolyl cis-trans isomerase activity	GO:0005789 endoplasmic reticulum membrane | GO:0005654 nucleoplasm | GO:0070062 extracellular exosome	gi|291396087|ref|XP_002714685.1|	peptidyl-prolyl cis-trans isomerase FKBP5 [Oryctolagus cuniculus] >gi|655840983|ref|XP_008261046.1| PREDICTED: peptidyl-prolyl cis-trans isomerase FKBP5 [Oryctolagus cuniculus]
100350557	196.604929284265	136.648777065355	-0.524826944864731	Down	0.282109815013847	ITGB7	XM_002711126.3,XM_008256505.2,XM_008256506.2	integrin subunit beta 7%2C transcript variant X1	mRNA	ocu:100350557	ITGB7; integrin subunit beta 7; K06590 integrin beta 7	GO:0034113 heterotypic cell-cell adhesion | GO:0003366 cell-matrix adhesion involved in ameboidal cell migration | GO:0072678 T cell migration | GO:0007229 integrin-mediated signaling pathway | GO:0034446 substrate adhesion-dependent cell spreading | GO:0043113 receptor clustering | GO:0050901 leukocyte tethering or rolling	GO:0004872 receptor activity | GO:0050839 cell adhesion molecule binding	GO:0034669 integrin alpha4-beta7 complex | GO:0070062 extracellular exosome | GO:0009986 cell surface	gi|291389239|ref|XP_002711172.1|	integrin beta-7 isoform X1 [Oryctolagus cuniculus]
100350193	381.543254807227	430.309442326049	0.173527876018488	Up	0.787597058159332	L2HGDH	XM_002718232.3,XM_008269638.2	L-2-hydroxyglutarate dehydrogenase%2C transcript variant X1	mRNA	ocu:100350193	L2HGDH; L-2-hydroxyglutarate dehydrogenase; K00109 2-hydroxyglutarate dehydrogenase [EC:1.1.99.2]	GO:0044267 cellular protein metabolic process | GO:0055114 oxidation-reduction process	GO:0047545 2-hydroxyglutarate dehydrogenase activity	GO:0016021 integral component of membrane | GO:0005739 mitochondrion	gi|291403830|ref|XP_002718278.1|	L-2-hydroxyglutarate dehydrogenase, mitochondrial isoform X1 [Oryctolagus cuniculus]
100339486	235.904003189737	375.393073094065	0.670202128516622	Up	0.061530885840096	CCDC152	XM_008262157.2	coiled-coil domain containing 152	mRNA	--	--	--	--	--	gi|655838933|ref|XP_008260379.1|	coiled-coil domain-containing protein 152 isoform X1 [Oryctolagus cuniculus]
100009083	284.881257516906	417.01944677523	0.549753952973987	Up	0.164494181943349	CA1	XM_017341428.1	carbonic anhydrase 1	mRNA	ocu:100009083	CA1, CAR1; carbonic anhydrase 1; K01672 carbonic anhydrase [EC:4.2.1.1]	GO:0006730 one-carbon metabolic process	GO:0004089 carbonate dehydratase activity | GO:0004064 arylesterase activity | GO:0008270 zinc ion binding	GO:0005737 cytoplasm | GO:0070062 extracellular exosome	gi|655680286|ref|XP_008253930.1|	carbonic anhydrase 1 [Oryctolagus cuniculus]
103351062	80.8512854077986	88.2180232850308	0.125802723645279	Up	0.953666384013914	LOC103351062	XR_518856.2	uncharacterized LOC103351062	ncRNA	--	--	--	--	--	--	--
100328660	457.175452540057	478.083714844617	0.064515321489274	Up	0.965697405536242	SLC17A5	NM_001171293.1,XM_017344781.1	solute carrier family 17 member 5	mRNA	ocu:100328660	SLC17A5; solute carrier family 17 member 5; K12301 MFS transporter, ACS family, solute carrier family 17 (sodium-dependent inorganic phosphate cotransporter), member 5	GO:1905039 carboxylic acid transmembrane transport | GO:0015739 sialic acid transport	GO:0015136 sialic acid transmembrane transporter activity	GO:0005886 plasma membrane | GO:0005765 lysosomal membrane | GO:0016021 integral component of membrane | GO:0016023 cytoplasmic, membrane-bounded vesicle	gi|655840641|ref|XP_008260944.1|	sialin isoform X1 [Oryctolagus cuniculus] >gi|655840644|ref|XP_008260945.1| PREDICTED: sialin isoform X1 [Oryctolagus cuniculus]
100348122	0	0	0	Down	1	LOC100348122	XM_002708738.1	olfactory receptor 52R1-like	mRNA	ocu:100348122	olfactory receptor 52R1-like; K04257 olfactory receptor	GO:0050911 detection of chemical stimulus involved in sensory perception of smell | GO:0007186 G-protein coupled receptor signaling pathway	GO:0004930 G-protein coupled receptor activity | GO:0004984 olfactory receptor activity	GO:0005886 plasma membrane | GO:0016021 integral component of membrane	gi|291384414|ref|XP_002708784.1|	olfactory receptor 52R1-like [Oryctolagus cuniculus]
100342363	3.86493309987207	4.43558386537009	0.198680580042402	Up	0.88899912816045	PDE6A	XM_008255246.2,XM_008255247.2	phosphodiesterase 6A%2C transcript variant X1	mRNA	ocu:100342363	PDE6A; phosphodiesterase 6A; K08718 rod cGMP-specific 3',5'-cyclic phosphodiesterase subunit alpha [EC:3.1.4.35]	GO:0046037 GMP metabolic process | GO:0007601 visual perception | GO:0051480 regulation of cytosolic calcium ion concentration | GO:0007165 signal transduction	GO:0047555 3',5'-cyclic-GMP phosphodiesterase activity | GO:0046872 metal ion binding	GO:0005829 cytosol	gi|655651460|ref|XP_008253468.1|	rod cGMP-specific 3',5'-cyclic phosphodiesterase subunit alpha isoform X1 [Oryctolagus cuniculus]
100352861	0.158168455926904	0.15617644143845	-0.0182850615264236	Down	0.965697405536242	LOC100352861	XM_008269605.1	olfactory receptor 6S1	mRNA	ocu:100352861	olfactory receptor 6S1; K04257 olfactory receptor	GO:0050911 detection of chemical stimulus involved in sensory perception of smell | GO:0007186 G-protein coupled receptor signaling pathway	GO:0004930 G-protein coupled receptor activity | GO:0004984 olfactory receptor activity	GO:0005886 plasma membrane | GO:0016021 integral component of membrane	gi|655864836|ref|XP_008267827.1|	olfactory receptor 6S1 [Oryctolagus cuniculus]
108177148	42.4824027422016	32.433300015415	-0.38938954291732	Down	0.678060849291994	LOC108177148	XR_001793969.1,XR_001793970.1	uncharacterized LOC108177148%2C transcript variant X1	ncRNA	--	--	--	--	--	--	--
108176351	49.1039379463421	65.0210191399555	0.405067441263938	Up	0.586937006042317	LOC108176351	XM_017340739.1	receptor of activated protein C kinase 1-like	mRNA	ocu:108176351	receptor of activated protein C kinase 1-like; K14753 guanine nucleotide-binding protein subunit beta-2-like 1 protein	GO:0010556 regulation of macromolecule biosynthetic process | GO:2001244 positive regulation of intrinsic apoptotic signaling pathway | GO:0001934 positive regulation of protein phosphorylation | GO:0006919 activation of cysteine-type endopeptidase activity involved in apoptotic process | GO:0051898 negative regulation of protein kinase B signaling | GO:0071363 cellular response to growth factor …	GO:0019903 protein phosphatase binding | GO:0030971 receptor tyrosine kinase binding | GO:0042803 protein homodimerization activity | GO:0005080 protein kinase C binding | GO:0044822 poly(A) RNA binding | GO:0008656 cysteine-type endopeptidase activator activity involved in apoptotic process | GO:0030292 protein tyrosine kinase inhibitor activity | GO:0035591 signaling adaptor activity | GO:00421…	GO:0030496 midbody | GO:0042995 cell projection | GO:0001891 phagocytic cup | GO:1990630 IRE1-RACK1-PP2A complex | GO:0070062 extracellular exosome | GO:0005739 mitochondrion | GO:0005634 nucleus | GO:0036477 somatodendritic compartment | GO:0005829 cytosol | GO:0048471 perinuclear region of cytoplasm | GO:0044297 cell body	gi|555958071|ref|XP_005891160.1|	guanine nucleotide-binding protein subunit beta-2-like 1 isoform X2 [Bos mutus]
100353178	1343.42098293457	1383.69136971841	0.0426107201954961	Up	0.965697405536242	AIG1	XM_002714854.3,XM_017345402.1	androgen-induced 1%2C transcript variant X1	mRNA	sbq:101044913	RICTOR; rapamycin-insensitive companion of mTOR; K08267 rapamycin-insensitive companion of mTOR	--	--	GO:0016021 integral component of membrane	gi|291397090|ref|XP_002714900.1|	androgen-induced gene 1 protein [Oryctolagus cuniculus]
100009487	598.337647883432	584.225939495658	-0.0344334264618546	Down	0.965697405536242	PPP3CB	NM_001082727.1	protein phosphatase 3 catalytic subunit beta	mRNA	ocu:100009487	PPP3CB; protein phosphatase 3 catalytic subunit beta; K04348 serine/threonine-protein phosphatase 2B catalytic subunit [EC:3.1.3.16]	GO:0035774 positive regulation of insulin secretion involved in cellular response to glucose stimulus | GO:0051533 positive regulation of NFAT protein import into nucleus | GO:0007507 heart development | GO:0006470 protein dephosphorylation | GO:0034097 response to cytokine | GO:0017156 calcium ion regulated exocytosis | GO:0030217 T cell differentiation | GO:0045944 positive regulation of transc…	GO:0008144 drug binding | GO:0005516 calmodulin binding | GO:0033192 calmodulin-dependent protein phosphatase activity | GO:0005509 calcium ion binding | GO:0046983 protein dimerization activity | GO:0030346 protein phosphatase 2B binding	GO:0030315 T-tubule | GO:0005955 calcineurin complex | GO:0030018 Z disc	gi|130507670|ref|NP_001076196.1|	phosphatase 2B catalytic subunit beta isoform [Oryctolagus cuniculus] >gi|23321334|gb|AAN23153.1| calcineurin A beta [Oryctolagus cuniculus]
100339274	17.9238410557228	22.8732641672842	0.351782424451698	Up	0.776770012242018	ADAMTS17	XM_008248768.2	ADAM metallopeptidase with thrombospondin type 1 motif 17	mRNA	ocu:100339274	ADAMTS17; ADAM metallopeptidase with thrombospondin type 1 motif 17; K08631 a disintegrin and metalloproteinase with thrombospondin motifs 17 [EC:3.4.24.-]	GO:0006508 proteolysis	GO:0004222 metalloendopeptidase activity | GO:0008270 zinc ion binding	GO:0005578 proteinaceous extracellular matrix	gi|655886447|ref|XP_008246990.1|	A disintegrin and metalloproteinase with thrombospondin motifs 17 [Oryctolagus cuniculus]
108176212	12.9394095519566	11.5152399152014	-0.168227316726277	Down	0.944793735364086	LOC108176212	XM_017340334.1	tolloid-like protein 1	mRNA	ocu:108176212	tolloid-like protein 1; K09608 tolloid-like protein 1 [EC:3.4.24.-]	GO:0030154 cell differentiation | GO:0022617 extracellular matrix disassembly | GO:0001501 skeletal system development | GO:0006508 proteolysis	GO:0004252 serine-type endopeptidase activity | GO:0004222 metalloendopeptidase activity | GO:0005509 calcium ion binding | GO:0008270 zinc ion binding	GO:0016021 integral component of membrane | GO:0005576 extracellular region	gi|472345990|ref|XP_004392728.1|	tolloid-like protein 1 [Odobenus rosmarus divergens]
100355545	933.148163060806	1544.45342928551	0.726918297193698	Up	0.00112198610850646	DNASE1L3	XM_002713271.3	deoxyribonuclease I like 3	mRNA	ocu:100355545	DNASE1L3; deoxyribonuclease 1 like 3; K11995 deoxyribonuclease-1-like protein [EC:3.1.21.-]	GO:0006309 apoptotic DNA fragmentation | GO:0010623 developmental programmed cell death	GO:0004519 endonuclease activity | GO:0004536 deoxyribonuclease activity	GO:0005634 nucleus	gi|291393905|ref|XP_002713317.1|	deoxyribonuclease gamma [Oryctolagus cuniculus]
100342876	71.3481269104567	75.8187323846519	0.08767878086972	Up	0.965697405536242	GLT8D2	XM_002711232.3,XM_008256997.2,XM_017342076.1	glycosyltransferase 8 domain containing 2%2C transcript variant X3	mRNA	--	--	GO:0000271 polysaccharide biosynthetic process	GO:0016757 transferase activity, transferring glycosyl groups	GO:0005794 Golgi apparatus | GO:0016021 integral component of membrane	gi|655758012|ref|XP_008255219.1|	glycosyltransferase 8 domain-containing protein 2 isoform X1 [Oryctolagus cuniculus]
100341924	1675.76495743887	1798.69093774799	0.10212750403895	Up	0.917875037414402	GPAA1	XM_002724313.3	glycosylphosphatidylinositol anchor attachment 1	mRNA	ocu:100341924	GPAA1; glycosylphosphatidylinositol anchor attachment 1; K05289 glycosylphosphatidylinositol transamidase	--	GO:0034235 GPI anchor binding	GO:0042765 GPI-anchor transamidase complex	gi|655901819|ref|XP_002724359.2|	glycosylphosphatidylinositol anchor attachment 1 protein [Oryctolagus cuniculus]
100311042	0	0	0	Down	1	ORYCUNV1R1575	NM_001167262.1	vomeronasal 1 receptor oryCunV1R1575	mRNA	ocu:100311042	vomeronasal 1 receptor oryCunV1R1575; K04614 vomeronasal1 receptor	GO:0007186 G-protein coupled receptor signaling pathway	GO:0016503 pheromone receptor activity	GO:0016021 integral component of membrane	gi|295054724|ref|NP_001160734.1|	1 receptor oryCunV1R1575 [Oryctolagus cuniculus]
100356480	0	0	0	Down	1	ASCL5	XM_008268746.2	achaete-scute family bHLH transcription factor 5	mRNA	ocu:100356480	ASCL5; achaete-scute family bHLH transcription factor 5; K09067 achaete-scute complex protein	GO:0006351 transcription, DNA-templated	GO:0005488 binding	--	gi|655861401|ref|XP_008266968.1|	achaete-scute homolog 5 [Oryctolagus cuniculus]
100343515	965.185874117578	770.631516978919	-0.324765611319962	Down	0.232647518958257	RNF40	XM_017337752.1	ring finger protein 40	mRNA	ocu:100343515	RNF40; ring finger protein 40; K10696 E3 ubiquitin-protein ligase BRE1 [EC:2.3.2.27]	--	--	--	gi|655886327|ref|XP_008246954.1|	LOW QUALITY PROTEIN: E3 ubiquitin-protein ligase BRE1B [Oryctolagus cuniculus]
100351555	0.81824680546776	0.84059969725076	0.0388828720618259	Up	0.965697405536242	LOC100351555	XR_001792624.1	Ig heavy chain V-III region 23	misc_RNA	ocu:103345968	uncharacterized LOC103345968; K06856 immunoglobulin heavy chain	--	--	--	gi|655894640|ref|XP_008249599.1|	LOW QUALITY PROTEIN: uncharacterized protein LOC100351555 [Oryctolagus cuniculus]
103345474	62.9342085231385	71.4873187308363	0.183842920481414	Up	0.921658381077515	LOC103345474	XR_001792436.1,XR_515358.2	uncharacterized LOC103345474%2C transcript variant X2	ncRNA	--	--	--	--	--	--	--
103346573	5.4056467161509	6.940733130336	0.360620830512659	Up	0.71855631890394	LOC103346573	XR_001792786.1	uncharacterized LOC103346573	ncRNA	umr:103673937	FOXF1; forkhead box F1; K09399 forkhead box protein F	--	--	--	--	--
MSTRG.385	1215.23468329167	1277.72279894679	0.0723399279248665	Up	0.959849113041586
100341452	193.881614118146	215.350638806416	0.151511604628764	Up	0.91694332823143	GLRX2	XM_008268724.2,XM_008268725.2,XM_008268728.2	glutaredoxin 2%2C transcript variant X1	mRNA	ocu:100341452	GLRX2; glutaredoxin 2; K03676 glutaredoxin 3	GO:0010033 response to organic substance | GO:0045454 cell redox homeostasis | GO:0042542 response to hydrogen peroxide | GO:0055114 oxidation-reduction process	GO:0009055 electron carrier activity | GO:0015035 protein disulfide oxidoreductase activity	GO:0005654 nucleoplasm | GO:0005739 mitochondrion	gi|655861316|ref|XP_008266946.1|	glutaredoxin 2 isoform X1 [Oryctolagus cuniculus]
100342099	5030.35943833379	6027.25017817199	0.260838459431419	Up	0.518013719688975	FZD4	XM_002708648.3	frizzled class receptor 4	mRNA	ocu:100342099	FZD4; frizzled class receptor 4; K02354 frizzled 4	GO:0010812 negative regulation of cell-substrate adhesion | GO:0043507 positive regulation of JUN kinase activity | GO:0035426 extracellular matrix-cell signaling | GO:0051091 positive regulation of sequence-specific DNA binding transcription factor activity | GO:0030177 positive regulation of Wnt signaling pathway | GO:0007605 sensory perception of sound | GO:0061301 cerebellum vasculature morph…	GO:0042803 protein homodimerization activity | GO:0031625 ubiquitin protein ligase binding | GO:0004930 G-protein coupled receptor activity | GO:0017147 Wnt-protein binding | GO:0042813 Wnt-activated receptor activity | GO:0019955 cytokine binding | GO:0046982 protein heterodimerization activity | GO:0030165 PDZ domain binding	GO:0009986 cell surface | GO:0005887 integral component of plasma membrane | GO:0070062 extracellular exosome | GO:0005911 cell-cell junction | GO:0030669 clathrin-coated endocytic vesicle membrane	gi|291384125|ref|XP_002708694.1|	frizzled-4 [Oryctolagus cuniculus]
100356010	1887.74401323234	1688.1328189003	-0.161234725022952	Down	0.879930668086212	POLD4	XM_002709237.3	polymerase (DNA) delta 4%2C accessory subunit	mRNA	ocu:100356010	POLD4; DNA polymerase delta 4, accessory subunit; K03505 DNA polymerase delta subunit 4	GO:0006260 DNA replication | GO:0001938 positive regulation of endothelial cell proliferation	--	GO:0005634 nucleus	gi|291385490|ref|XP_002709283.1|	DNA polymerase delta subunit 4 [Oryctolagus cuniculus]
100338983	494.558468674976	429.087406767436	-0.204869531998533	Down	0.772041782963234	DOCK10	XM_008259243.2	dedicator of cytokinesis 10	mRNA	dpx:DAPPUDRAFT_313508	hypothetical protein; K13708 dedicator of cytokinesis protein 1	GO:0030334 regulation of cell migration | GO:0043547 positive regulation of GTPase activity | GO:0007264 small GTPase mediated signal transduction	GO:0005085 guanyl-nucleotide exchange factor activity | GO:0005515 protein binding	GO:0005622 intracellular | GO:0016020 membrane | GO:0070062 extracellular exosome	gi|655829671|ref|XP_008257465.1|	LOW QUALITY PROTEIN: dedicator of cytokinesis protein 10 [Oryctolagus cuniculus]
MSTRG.213	25.8794857740178	35.3602284844044	0.450318645677109	Up	0.620549636461944
108178270	37.1943638612778	32.5008197347054	-0.194607917126785	Down	0.923460966751735	LOC108178270	XR_001795012.1	uncharacterized LOC108178270	ncRNA	--	--	--	--	--	--	--
100358907	478.809115570461	422.690176247985	-0.179850035528623	Down	0.766446368559463	LAS1L	XM_017349816.1	LAS1 like%2C ribosome biogenesis factor	mRNA	ocu:100358907	LAS1L; LAS1 like, ribosome biogenesis factor; K16912 ribosomal biogenesis protein LAS1	--	GO:0044822 poly(A) RNA binding	GO:0005737 cytoplasm | GO:0005815 microtubule organizing center | GO:0071339 MLL1 complex | GO:0016020 membrane	gi|655876179|ref|XP_008270943.1|	ribosomal biogenesis protein LAS1L isoform X2 [Oryctolagus cuniculus]
100008949	1270.26318069214	1381.1247778257	0.120716231761707	Up	0.898169078769624	ACAP2	NM_001082174.1,XM_008266163.2,XM_008266165.2,XM_008266168.2,XM_008266170.2	ArfGAP with coiled-coil%2C ankyrin repeat and PH domains 2	mRNA	ssc:100627914	ACAP2; ArfGAP with coiled-coil, ankyrin repeat and PH domains 2; K12489 Arf-GAP with coiled-coil, ANK repeat and PH domain-containing protein	GO:1990090 cellular response to nerve growth factor stimulus | GO:0036010 protein localization to endosome | GO:0043547 positive regulation of GTPase activity	GO:0017137 Rab GTPase binding | GO:0046872 metal ion binding | GO:0005096 GTPase activator activity	GO:0010008 endosome membrane	gi|655852331|ref|XP_008264385.1|	arf-GAP with coiled-coil, ANK repeat and PH domain-containing protein 2 isoform X2 [Oryctolagus cuniculus]
103349295	0.154944096533496	0.157357002394202	0.0222935916714208	Up	0.965697405536242	LOC103349295	XM_017344269.1	neuroblastoma breakpoint family member 20-like	mRNA	--	--	--	--	--	gi|655835825|ref|XP_008259271.1|	putative neuroblastoma breakpoint family member 5 isoform X1 [Oryctolagus cuniculus]
MSTRG.737	15.5470995424781	16.5416843681609	0.0894606882425963	Up	0.943835991886902
103348744	0	0	0	Down	1	LOC103348744	XR_001793563.1	uncharacterized LOC103348744	ncRNA	--	--	--	--	--	--	--
103345789	21.1359540819798	22.1051766814218	0.0646850280216363	Up	0.965697405536242	LOC103345789	XM_008250951.1	tyrosine-protein phosphatase non-receptor type 23-like	mRNA	--	--	--	--	--	gi|655893308|ref|XP_008249173.1|	lysine-specific demethylase 6B-like [Oryctolagus cuniculus]
103346449	0	0	0	Down	1	LOC103346449	XM_017339903.1	zinc finger protein 239-like	mRNA	ocu:103346449	zinc finger protein 239-like; K09228 KRAB domain-containing zinc finger protein	--	--	--	gi|655899243|ref|XP_008251099.1|	LOW QUALITY PROTEIN: zinc finger protein 84-like [Oryctolagus cuniculus]
100350468	426.377085629335	423.525481905761	-0.00968113321580937	Down	0.996584494405823	TRIM47	XM_002724243.3	tripartite motif containing 47	mRNA	ocu:100350468	TRIM47; tripartite motif containing 47; K12023 tripartite motif-containing protein 47	--	GO:0008270 zinc ion binding	GO:0005737 cytoplasm	gi|291416110|ref|XP_002724289.1|	tripartite motif-containing protein 47 [Oryctolagus cuniculus]
100342492	604.640062815557	421.983674127379	-0.518889389139693	Down	0.0676031718200983	HPS5	XM_008275122.2,XM_008275123.2,XM_008275124.2,XM_017350900.1,XM_017350901.1,XR_001795779.1	HPS5%2C biogenesis of lysosomal organelles complex 2 subunit 2%2C transcript variant X1	mRNA	ocu:100342492	HPS5; HPS5, biogenesis of lysosomal organelles complex 2 subunit 2; K20191 Hermansky-Pudlak syndrome 5 protein	GO:0007596 blood coagulation | GO:0043473 pigmentation | GO:0006996 organelle organization	--	GO:0031084 BLOC-2 complex	gi|291410249|ref|XP_002721408.1|	Hermansky-Pudlak syndrome 5 protein isoform X1 [Oryctolagus cuniculus] >gi|655884250|ref|XP_008273344.1| PREDICTED: Hermansky-Pudlak syndrome 5 protein isoform X1 [Oryctolagus cuniculus] >gi|655884253|ref|XP_008273345.1| PREDICTED: Hermansky-Pudlak syndrome 5 protein isoform X1 [Oryctolagus cuniculus]
103346054	2.92688423189539	2.69343935291117	-0.11991610247968	Down	0.953515514038669	LOC103346054	XR_515658.2	uncharacterized LOC103346054	ncRNA	--	--	--	--	--	--	--
100344183	0	0	0	Down	1	LOC100344183	XM_002719380.3	keratin%2C type I cytoskeletal 13	mRNA	ocu:100344183	KRT13; keratin, type I cytoskeletal 13; K07604 type I keratin, acidic	GO:0007010 cytoskeleton organization	GO:0005515 protein binding | GO:0005198 structural molecule activity	GO:0005634 nucleus | GO:0070062 extracellular exosome | GO:0045095 keratin filament	gi|291406077|ref|XP_002719426.1|	keratin, type I cytoskeletal 13 [Oryctolagus cuniculus]
100358224	1263.1600192512	1230.14279259928	-0.0382116232162125	Down	0.966213279080714	CLMN	XM_008251494.2,XM_017339280.1,XM_017339281.1,XM_017339282.1,XM_017339283.1,XM_017339284.1	calmin (calponin-like%2C transmembrane)%2C transcript variant X2	mRNA	dre:567576	syne1b, syne1; spectrin repeat containing, nuclear envelope 1b; K19326 nesprin-1	GO:0031175 neuron projection development | GO:0008285 negative regulation of cell proliferation	GO:0003779 actin binding	GO:0005737 cytoplasm | GO:0016021 integral component of membrane	gi|655895050|ref|XP_008249716.1|	calmin [Oryctolagus cuniculus]
100351397	570.649092639797	708.753345682575	0.312679773787687	Up	0.338593287209408	WDYHV1	XM_008255878.2	WDYHV motif containing 1	mRNA	ocu:100351397	WDYHV1; WDYHV motif containing 1; K21286 protein N-terminal glutamine amidohydrolase [EC:3.5.1.122]	GO:0008152 metabolic process	GO:0016811 hydrolase activity, acting on carbon-nitrogen (but not peptide) bonds, in linear amides	--	gi|655695708|ref|XP_008254100.1|	protein N-terminal glutamine amidohydrolase [Oryctolagus cuniculus]
100341065	655.979077282752	759.40659872756	0.211222734814538	Up	0.779947436217011	SPIRE2	XM_017339563.1,XM_017339565.1	spire type actin nucleation factor 2%2C transcript variant X1	mRNA	ocu:100341065	SPIRE2; spire type actin nucleation factor 2; K02098 spire	GO:0016192 vesicle-mediated transport | GO:0040038 polar body extrusion after meiotic divisions | GO:0051295 establishment of meiotic spindle localization | GO:0070649 formin-nucleated actin cable assembly | GO:0036089 cleavage furrow formation | GO:0046907 intracellular transport | GO:0045010 actin nucleation	GO:0003779 actin binding	GO:0030659 cytoplasmic vesicle membrane | GO:0032154 cleavage furrow | GO:0005938 cell cortex	gi|655896266|ref|XP_008250174.1|	protein spire homolog 2 isoform X1 [Oryctolagus cuniculus]
100009259	28289.0926048141	17294.0512199369	-0.70997003462168	Down	0.08185055142949	LOC100009259	NM_001082392.1	serum amyloid protein A	mRNA	ocu:100009259	SAA2; serum amyloid protein A; K17310 serum amyloid A protein	GO:0006953 acute-phase response	GO:0008201 heparin binding	GO:0034364 high-density lipoprotein particle	gi|126723243|ref|NP_001075861.1|	amyloid A-2 protein precursor [Oryctolagus cuniculus] >gi|134169|sp|P22000.1|SAA2_RABIT RecName: Full=Serum amyloid A-2 protein; Flags: Precursor >gi|1452|emb|CAA34451.1| serum amyloid A [Oryctolagus cuniculus] >gi|240624|gb|AAB20617.1| serum amyloid protein A [Oryctolagus cuniculus]
100343636	636.31443101529	669.818714127046	0.0740308432651175	Up	0.960255852778266	DPY30	XM_002709930.3	dpy-30%2C histone methyltransferase complex regulatory subunit	mRNA	myb:102261877	DPY30; dpy-30, histone methyltransferase complex regulatory subunit; K14965 protein dpy-30	GO:0016197 endosomal transport | GO:0051568 histone H3-K4 methylation | GO:0006348 chromatin silencing at telomere	GO:0042800 histone methyltransferase activity (H3-K4 specific) | GO:0042803 protein homodimerization activity	GO:0000781 chromosome, telomeric region | GO:0044666 MLL3/4 complex | GO:0005802 trans-Golgi network | GO:0048188 Set1C/COMPASS complex	gi|440908305|gb|ELR58340.1|	dpy-30-like protein, partial [Bos mutus]
100343050	9.28541569073829	4.91818896801263	-0.916839330746465	Down	0.0262936566269599	FGF23	XM_002712826.3	fibroblast growth factor 23	mRNA	ocu:100343050	FGF23; fibroblast growth factor 23; K04358 fibroblast growth factor	GO:0045893 positive regulation of transcription, DNA-templated | GO:0010980 positive regulation of vitamin D 24-hydroxylase activity | GO:0030643 cellular phosphate ion homeostasis | GO:0090080 positive regulation of MAPKKK cascade by fibroblast growth factor receptor signaling pathway | GO:0070374 positive regulation of ERK1 and ERK2 cascade | GO:0030502 negative regulation of bone mineralizatio…	GO:0008083 growth factor activity | GO:0005105 type 1 fibroblast growth factor receptor binding	GO:0005623 cell | GO:0005615 extracellular space	gi|291392687|ref|XP_002712872.1|	fibroblast growth factor 23 [Oryctolagus cuniculus]
100341305	44.1908124251376	34.9891855280402	-0.336837372364579	Down	0.726811210937227	LOC100341305	XR_519523.2	destrin pseudogene	misc_RNA	ssc:445516	DSTN; destrin, actin depolymerizing factor; K10363 destrin (actin-depolymerizing factor)	GO:0030836 positive regulation of actin filament depolymerization | GO:0051014 actin filament severing	GO:0003779 actin binding	GO:0030864 cortical actin cytoskeleton | GO:0070062 extracellular exosome	gi|5802966|ref|NP_006861.1|	isoform a [Homo sapiens] >gi|51592111|ref|NP_001004031.1| destrin [Sus scrofa] >gi|62751673|ref|NP_001015586.1| destrin [Bos taurus] >gi|306774113|ref|NP_001182421.1| destrin [Macaca mulatta] >gi|46577584|sp|P60982.3|DEST_PIG RecName: Full=Destrin; AltName: Full=Actin-depolymerizing factor; Short=ADF >gi|46577586|sp|P60981.3|DEST_HUMAN RecName: Full=Destrin; AltName: Full=Actin-depolymerizing fac…
103351216	0.706595055064214	0.737298775443424	0.0613657079352974	Up	0.958650255577373	CORO2B	XM_008269562.2	coronin 2B	mRNA	ocu:103351216	CORO2B; coronin 2B; K13887 coronin-2	GO:0030036 actin cytoskeleton organization	GO:0051015 actin filament binding	GO:0016020 membrane | GO:0015629 actin cytoskeleton	gi|655864704|ref|XP_008267784.1|	coronin-2B, partial [Oryctolagus cuniculus]
100348192	107.435039797959	114.854501918199	0.0963428035423469	Up	0.960255852778266	LOC100348192	XM_017338779.1	zinc finger protein 426	mRNA	ocu:100348192	zinc finger protein 426; K09228 KRAB domain-containing zinc finger protein	GO:0006351 transcription, DNA-templated	GO:0003676 nucleic acid binding | GO:0005515 protein binding	GO:0005622 intracellular	gi|655892746|ref|XP_008248995.1|	zinc finger protein 426-like [Oryctolagus cuniculus]
100352143	0	0	0	Down	1	FABP6	XM_008255344.2	fatty acid binding protein 6	mRNA	ocu:100352143	FABP6, GT, ILBP, ILLBP; fatty acid binding protein 6; K08755 fatty acid-binding protein 6, ileal (gastrotropin)	GO:0006810 transport | GO:0008206 bile acid metabolic process	GO:0032052 bile acid binding | GO:0005215 transporter activity	GO:0005737 cytoplasm	gi|1708459|sp|P50119.2|FABP6_RABIT	Full=Gastrotropin; Short=GT; AltName: Full=Fatty acid-binding protein 6; AltName: Full=Ileal lipid-binding protein; Short=ILBP >gi|1017435|emb|CAA91158.1| ileal lipid-binding protein [Oryctolagus cuniculus]
100351742	5.18328264913067	5.49143187738255	0.0833163101293127	Up	0.965697405536242	DGKI	XM_017342646.1,XM_017342647.1,XM_017342648.1,XM_017342649.1	diacylglycerol kinase iota%2C transcript variant X1	mRNA	ocu:100351742	DGKI; diacylglycerol kinase iota; K00901 diacylglycerol kinase (ATP) [EC:2.7.1.107]	GO:0030168 platelet activation | GO:0007269 neurotransmitter secretion | GO:0016310 phosphorylation | GO:0007205 protein kinase C-activating G-protein coupled receptor signaling pathway | GO:1900452 regulation of long term synaptic depression | GO:0046579 positive regulation of Ras protein signal transduction | GO:0046959 habituation | GO:0051966 regulation of synaptic transmission, glutamatergic…	GO:0005095 GTPase inhibitor activity | GO:0046872 metal ion binding | GO:0017016 Ras GTPase binding | GO:0004143 diacylglycerol kinase activity | GO:0005524 ATP binding	GO:0005654 nucleoplasm | GO:0043197 dendritic spine | GO:0097060 synaptic membrane | GO:0043679 axon terminus | GO:0048786 presynaptic active zone | GO:0005829 cytosol | GO:0043025 neuronal cell body | GO:0008021 synaptic vesicle | GO:0032045 guanyl-nucleotide exchange factor complex | GO:0048471 perinuclear region of cytoplasm | GO:0097481 neuronal postsynaptic density	gi|861451055|ref|XP_012929906.1|	diacylglycerol kinase iota [Heterocephalus glaber]
100343481	67.5664785513386	91.6997654925473	0.440610378068997	Up	0.587245851002482	LOC100343481	XM_002715824.3,XM_008264800.2,XM_008264801.2	pancreatic alpha-amylase%2C transcript variant X3	mRNA	ocu:100343481	pancreatic alpha-amylase; K01176 alpha-amylase [EC:3.2.1.1]	GO:0005975 carbohydrate metabolic process	GO:0004556 alpha-amylase activity | GO:0043169 cation binding	--	gi|291398399|ref|XP_002715870.1|	pancreatic alpha-amylase-like [Oryctolagus cuniculus] >gi|655847828|ref|XP_008263022.1| PREDICTED: pancreatic alpha-amylase-like [Oryctolagus cuniculus] >gi|655847831|ref|XP_008263023.1| PREDICTED: pancreatic alpha-amylase-like [Oryctolagus cuniculus] >gi|655847836|ref|XP_008263024.1| PREDICTED: pancreatic alpha-amylase-like [Oryctolagus cuniculus] >gi|655847839|ref|XP_008263025.1| PREDICTED: pan…
108176458	0	0	0	Down	1	LOC108176458	XR_001793074.1	uncharacterized LOC108176458	ncRNA	--	--	--	--	--	--	--
100349445	12.1137892467371	13.7380709609997	0.181529224533334	Up	0.940904922696955	TMEM255A	XM_002720401.3,XM_002720402.3,XM_017349878.1	transmembrane protein 255A%2C transcript variant X1	mRNA	--	--	--	--	GO:0016021 integral component of membrane	gi|291408121|ref|XP_002720447.1|	transmembrane protein 255A isoform X1 [Oryctolagus cuniculus]
100311006	0	0	0	Down	1	ORYCUNV1R1538	NM_001167227.1	vomeronasal 1 receptor oryCunV1R1538	mRNA	ocu:100311006	vomeronasal 1 receptor oryCunV1R1538; K04614 vomeronasal1 receptor	GO:0007186 G-protein coupled receptor signaling pathway	GO:0016503 pheromone receptor activity	GO:0016021 integral component of membrane	gi|295054541|ref|NP_001160699.1|	1 receptor oryCunV1R1538 [Oryctolagus cuniculus]
100355742	55.48062127861	57.7814405643474	0.0586222293387984	Up	0.965697405536242	WSCD2	XM_008249349.2,XM_017338066.1	WSC domain containing 2%2C transcript variant X1	mRNA	mde:101891944	xylosyltransferase oxt; K00771 protein xylosyltransferase [EC:2.4.2.26]	--	--	GO:0016021 integral component of membrane	gi|296478437|tpg|DAA20552.1|	KIAA0789 protein-like [Bos taurus]
100350626	16.2000612463874	8.29951541983537	-0.964900257382963	Down	0.0435159961184717	DERL3	XM_002724013.3,XM_008252996.2,XM_008252997.2	derlin 3%2C transcript variant X1	mRNA	ocu:100350626	DERL3; derlin 3; K13989 Derlin-2/3	GO:1904153 negative regulation of retrograde protein transport, ER to cytosol | GO:0030968 endoplasmic reticulum unfolded protein response | GO:0018279 protein N-linked glycosylation via asparagine | GO:0030433 ER-associated ubiquitin-dependent protein catabolic process	--	GO:0030176 integral component of endoplasmic reticulum membrane	gi|291415641|ref|XP_002724059.1|	derlin-3 isoform X1 [Oryctolagus cuniculus]
100345665	541.878930515157	463.150536097633	-0.226489369436526	Down	0.661994807853866	CDC23	XM_002710235.3	cell division cycle 23	mRNA	ocu:100345665	CDC23; cell division cycle 23; K03355 anaphase-promoting complex subunit 8	GO:0007080 mitotic metaphase plate congression | GO:0070979 protein K11-linked ubiquitination | GO:0030071 regulation of mitotic metaphase/anaphase transition	--	GO:0005680 anaphase-promoting complex	gi|291387407|ref|XP_002710281.1|	cell division cycle protein 23 homolog [Oryctolagus cuniculus]
100347341	8.89215611812783	11.0993475816787	0.319869694765587	Up	0.808284121507326	CHAD	XM_008271301.2	chondroadherin	mRNA	csab:103242933	CHAD; chondroadherin; K06248 chondroadherin	--	--	--	gi|635090074|ref|XP_008009698.1|	chondroadherin [Chlorocebus sabaeus]
100339458	3.87528363236133	4.27367414266435	0.141175004945007	Up	0.951640398219633	VIT	XM_008254542.2,XM_008254543.2,XM_008254544.2,XM_008254546.2	vitrin%2C transcript variant X1	mRNA	pss:102454802	collagen alpha-6(VI) chain-like; K06238 collagen, type VI, alpha	GO:0010811 positive regulation of cell-substrate adhesion | GO:0030198 extracellular matrix organization	GO:0005539 glycosaminoglycan binding	GO:0005614 interstitial matrix	gi|655616925|ref|XP_008252764.1|	vitrin isoform X1 [Oryctolagus cuniculus]
108175625	4.83027345932732	4.42109181164934	-0.127702172909182	Down	0.960255852778266	PPP1R3D	XM_017337825.1	protein phosphatase 1 regulatory subunit 3D	mRNA	ocu:108175625	PPP1R3D; protein phosphatase 1 regulatory subunit 3D; K07189 protein phosphatase 1 regulatory subunit 3A/B/C/D/E	--	--	--	gi|297707476|ref|XP_002830530.1|	protein phosphatase 1 regulatory subunit 3D [Pongo abelii]
100357257	276.266846173614	243.406001775092	-0.182697698014689	Down	0.872063916678633	ZNHIT3	NM_001199228.2	zinc finger HIT-type containing 3	mRNA	tsp:Tsp_00008	GDP-fucose protein O-fucosyltransferase 2; K03691 peptide-O-fucosyltransferase [EC:2.4.1.221]	--	GO:0046872 metal ion binding	--	gi|312839839|ref|NP_001186157.1|	finger HIT domain-containing protein 3 [Oryctolagus cuniculus] >gi|307603283|gb|ADN68309.1| zinc finger HIT type 3 [Oryctolagus cuniculus]
100008733	2.47258636649331	2.33390601128495	-0.0832744511971819	Down	0.965697405536242	IL6	NM_001082064.2	interleukin 6	mRNA	ocu:100008733	IL6, IL-6; interleukin 6; K05405 interleukin 6	GO:0072540 T-helper 17 cell lineage commitment | GO:0006953 acute-phase response	GO:0005125 cytokine activity | GO:0005138 interleukin-6 receptor binding | GO:0008083 growth factor activity	GO:0005615 extracellular space	gi|126722667|ref|NP_001075533.1|	precursor [Oryctolagus cuniculus] >gi|55976203|sp|Q9MZR1.1|IL6_RABIT RecName: Full=Interleukin-6; Short=IL-6; Flags: Precursor >gi|9294767|gb|AAF86660.1|AF169176_1 interleukin 6 [Oryctolagus cuniculus] >gi|110431946|gb|ABG73600.1| IL-6 [Oryctolagus cuniculus] >gi|119514510|gb|ABL76067.1| interleukin 6 [Oryctolagus cuniculus] >gi|669056017|gb|AII00602.1| interleukin 6 [Oryctolagus cuniculus cunicu…
100347024	466.026309940547	439.560351081419	-0.0843501466674268	Down	0.951140629876028	ADPGK	XM_008250269.1,XM_017338553.1	ADP dependent glucokinase%2C transcript variant X2	mRNA	ocu:100347024	ADPGK; ADP dependent glucokinase; K08074 ADP-dependent glucokinase [EC:2.7.1.147]	GO:0006006 glucose metabolic process | GO:0006096 glycolytic process	GO:0043843 ADP-specific glucokinase activity | GO:0046872 metal ion binding	GO:0016021 integral component of membrane | GO:0005576 extracellular region | GO:0005783 endoplasmic reticulum	gi|655891313|ref|XP_008248491.1|	ADP-dependent glucokinase [Oryctolagus cuniculus]
100357527	285.255947514697	160.784005557853	-0.827133069156913	Down	0.00872933278360149	MYO1F	XM_008249129.2	myosin IF	mRNA	ocu:100357527	MYO1F; myosin IF; K10356 myosin I	GO:0008152 metabolic process	GO:0000146 microfilament motor activity | GO:0003779 actin binding | GO:0005524 ATP binding | GO:0005516 calmodulin binding	GO:0016461 unconventional myosin complex	gi|655887627|ref|XP_008247351.1|	unconventional myosin-If [Oryctolagus cuniculus]
100338648	34.4224271895482	33.7292383688946	-0.029349086478471	Down	0.991089996110363	AMER2	XM_008259901.2	APC membrane recruitment protein 2	mRNA	cmk:103178660	amer1; APC membrane recruitment protein 1; K19407 APC membrane recruitment protein 1	GO:0090090 negative regulation of canonical Wnt signaling pathway	GO:0005546 phosphatidylinositol-4,5-bisphosphate binding	GO:0005886 plasma membrane	gi|655831860|ref|XP_008258123.1|	APC membrane recruitment protein 2 [Oryctolagus cuniculus]
100338870	522.069673961326	486.931313672466	-0.10052407699678	Down	0.943908901760767	KIAA0513	XM_002723255.3	KIAA0513 ortholog	mRNA	cmk:103188076	faap24; Fanconi anemia core complex associated protein 24; K10898 fanconi anemia-associated protein	--	--	--	gi|655895087|ref|XP_002723301.2|	uncharacterized protein KIAA0513 homolog [Oryctolagus cuniculus]
100342159	608.5284522114	566.439380191152	-0.103403150379088	Down	0.934864032649025	PSMA4	XM_008248451.2	proteasome subunit alpha 4	mRNA	cfr:102517648	PSMA4; proteasome subunit alpha 4; K02728 20S proteasome subunit alpha 3 [EC:3.4.25.1]	GO:0048011 neurotrophin TRK receptor signaling pathway | GO:0051436 negative regulation of ubiquitin-protein ligase activity involved in mitotic cell cycle | GO:0002479 antigen processing and presentation of exogenous peptide antigen via MHC class I, TAP-dependent | GO:0090263 positive regulation of canonical Wnt signaling pathway | GO:0007411 axon guidance | GO:0048010 vascular endothelial growt…	GO:0005515 protein binding | GO:0004298 threonine-type endopeptidase activity	GO:0019773 proteasome core complex, alpha-subunit complex | GO:0005829 cytosol | GO:0005654 nucleoplasm | GO:0070062 extracellular exosome | GO:0000932 cytoplasmic mRNA processing body	gi|478495143|ref|XP_004421919.1|	proteasome subunit alpha type-4 [Ceratotherium simum simum] >gi|545195185|ref|XP_001489121.3| PREDICTED: proteasome subunit alpha type-4 [Equus caballus] >gi|664749535|ref|XP_008532182.1| PREDICTED: proteasome subunit alpha type-4 [Equus przewalskii] >gi|958750231|ref|XP_014711922.1| PREDICTED: proteasome subunit alpha type-4 [Equus asinus]
100350062	0.31310535608677	0.31354064020628	0.00200426507249855	Up	0.996584494405823	LOC100350062	XM_008253187.2	septin-14-like	mRNA	ocu:100350062	septin-14-like; K16941 septin 14	--	GO:0005525 GTP binding	--	gi|655900004|ref|XP_008251409.1|	septin-14-like [Oryctolagus cuniculus]
100338514	617.671005243178	575.174476731804	-0.102838951332276	Down	0.938752990053473	EAPP	XM_008269613.2	E2F associated phosphoprotein	mRNA	--	--	GO:0034244 negative regulation of transcription elongation from RNA polymerase II promoter | GO:0032968 positive regulation of transcription elongation from RNA polymerase II promoter | GO:0008284 positive regulation of cell proliferation	--	GO:0005794 Golgi apparatus | GO:0005634 nucleus	gi|655864855|ref|XP_008267835.1|	E2F-associated phosphoprotein, partial [Oryctolagus cuniculus]
108178820	36.4704977642326	31.6125203803186	-0.206233828317064	Down	0.913559682500818	LOC108178820	XR_001795558.1	uncharacterized LOC108178820	ncRNA	--	--	--	--	--	--	--
100356627	570.834140322817	626.673117639421	0.134641485465599	Up	0.862820315425151	ZKSCAN8	XM_017343971.1	zinc finger with KRAB and SCAN domains 8	mRNA	ocu:100356627	ZKSCAN8; zinc finger with KRAB and SCAN domains 8; K09229 KRAB and SCAN domains-containing zinc finger protein	GO:0006355 regulation of transcription, DNA-templated	GO:0046872 metal ion binding | GO:0043565 sequence-specific DNA binding | GO:0003700 transcription factor activity, sequence-specific DNA binding	GO:0005634 nucleus	gi|291394033|ref|XP_002713243.1|	zinc finger protein with KRAB and SCAN domains 8 [Oryctolagus cuniculus]
100344778	473.759551765864	472.824723257522	-0.00284955693246367	Down	0.996907506939081	SWT1	XM_008249916.2	SWT1%2C RNA endoribonuclease homolog	mRNA	--	--	--	--	--	gi|655890184|ref|XP_008248138.1|	LOW QUALITY PROTEIN: transcriptional protein SWT1 [Oryctolagus cuniculus]
100342289	35.6435599773539	25.5625658766557	-0.479608780339009	Down	0.563308972897954	CRACR2A	XM_008259684.2	calcium release activated channel regulator 2A	mRNA	ocu:100342289	CRACR2A, EFCAB4B; calcium release activated channel regulator 2A; K17199 Ras and EF-hand domain-containing protein	--	--	--	gi|655831093|ref|XP_008257904.1|	EF-hand calcium-binding domain-containing protein 4B isoform X1 [Oryctolagus cuniculus]
100357811	13.9028597787983	10.7722904612787	-0.368056635813537	Down	0.750161765417553	LOC100357811	XM_002709755.3	tetratricopeptide repeat protein 39B	mRNA	cmy:102942434	proteasome subunit beta type-9-like; K02741 20S proteasome subunit beta 9 [EC:3.4.25.1]	--	--	--	gi|291386905|ref|XP_002709801.1|	tetratricopeptide repeat protein 39B-like [Oryctolagus cuniculus] >gi|655615317|ref|XP_008252735.1| PREDICTED: tetratricopeptide repeat protein 39B-like [Oryctolagus cuniculus] >gi|655615354|ref|XP_008252736.1| PREDICTED: tetratricopeptide repeat protein 39B-like [Oryctolagus cuniculus] >gi|655615509|ref|XP_008252737.1| PREDICTED: tetratricopeptide repeat protein 39B-like [Oryctolagus cuniculus]
103348810	1.63273943088403	1.90534756947913	0.222759625742675	Up	0.71861422711932	LOC103348810	XR_517113.2	uncharacterized LOC103348810	ncRNA	--	--	--	--	--	--	--
100358618	91980.1921196229	138679.806967175	0.59236261732166	Up	0.0309441505914612	SEPP1	NM_001199846.1	selenoprotein P%2C plasma%2C 1	mRNA	--	--	GO:0001887 selenium compound metabolic process | GO:0009791 post-embryonic development | GO:0007420 brain development | GO:0040007 growth | GO:0019953 sexual reproduction | GO:0007626 locomotory behavior	GO:0008430 selenium binding	GO:0005615 extracellular space | GO:0070062 extracellular exosome	gi|315434200|ref|NP_001186775.1|	P precursor [Oryctolagus cuniculus]
108177892	37.7035287401085	39.6665112272089	0.0732219600833653	Up	0.965697405536242	LOC108177892	XM_017346673.1	serine/Arginine-related protein 53-like	mRNA	--	--	--	--	--	gi|931569076|ref|XP_014199909.1|	serine/Arginine-related protein 53-like [Pan paniscus]
100352729	21.2930481682921	20.6027774236077	-0.0475436533474459	Down	0.978466931120312	KCNV2	XM_008255943.2	potassium voltage-gated channel modifier subfamily V member 2	mRNA	ocu:100352729	KCNV2; potassium voltage-gated channel modifier subfamily V member 2; K04935 potassium channel subfamily V member 2	GO:0034765 regulation of ion transmembrane transport | GO:0051260 protein homooligomerization | GO:0071805 potassium ion transmembrane transport	GO:0005251 delayed rectifier potassium channel activity	GO:0008076 voltage-gated potassium channel complex	gi|655600483|ref|XP_008254165.1|	LOW QUALITY PROTEIN: potassium voltage-gated channel subfamily V member 2 [Oryctolagus cuniculus]
108178842	12.8722477475384	15.6918675480788	0.285753064602689	Up	0.859721501770042	LOC108178842	XR_001795590.1	uncharacterized LOC108178842	ncRNA	--	--	--	--	--	--	--
100357239	244.44212377362	225.85829752822	-0.114075004548279	Down	0.937495840527195	PEX11B	XM_002715647.3,XM_008264540.2,XM_008264541.2	peroxisomal biogenesis factor 11 beta%2C transcript variant X2	mRNA	ocu:100357239	PEX11B; peroxisomal biogenesis factor 11 beta; K13352 peroxin-11B	GO:0044375 regulation of peroxisome size | GO:0016559 peroxisome fission | GO:0051260 protein homooligomerization	GO:0042803 protein homodimerization activity	GO:0043234 protein complex | GO:0005779 integral component of peroxisomal membrane | GO:0070062 extracellular exosome | GO:0005739 mitochondrion	gi|655846973|ref|XP_008262762.1|	peroxisomal membrane protein 11B isoform X1 [Oryctolagus cuniculus]
100342628	1369.99642586806	1145.14838966885	-0.258637572850261	Down	0.54864499027554	STRAP	XM_002712631.3	serine/threonine kinase receptor associated protein	mRNA	chx:108636037	STRAP; serine/threonine kinase receptor associated protein; K13137 serine-threonine kinase receptor-associated protein	GO:0000122 negative regulation of transcription from RNA polymerase II promoter | GO:0030512 negative regulation of transforming growth factor beta receptor signaling pathway | GO:0010633 negative regulation of epithelial cell migration | GO:0030277 maintenance of gastrointestinal epithelium | GO:0060394 negative regulation of pathway-restricted SMAD protein phosphorylation | GO:0010719 negative …	GO:0005102 receptor binding | GO:0044822 poly(A) RNA binding	GO:0034719 SMN-Sm protein complex | GO:0005829 cytosol | GO:0032797 SMN complex | GO:0005634 nucleus	gi|291392568|ref|XP_002712677.1|	serine-threonine kinase receptor-associated protein [Oryctolagus cuniculus] >gi|803293076|ref|XP_012006200.1| PREDICTED: serine-threonine kinase receptor-associated protein isoform X3 [Ovis aries musimon] >gi|965928075|ref|XP_014950403.1| PREDICTED: serine-threonine kinase receptor-associated protein isoform X2 [Ovis aries]
100345382	12327.0565838432	13207.5669242988	0.0995363615793087	Up	0.914926545986501	HPN	XM_017338195.1	hepsin	mRNA	csab:103234489	HPN; hepsin; K08665 hepsin [EC:3.4.21.106]	GO:2000347 positive regulation of hepatocyte proliferation | GO:0010756 positive regulation of plasminogen activation | GO:0050680 negative regulation of epithelial cell proliferation | GO:0043923 positive regulation by host of viral transcription | GO:0097195 pilomotor reflex | GO:0090103 cochlea morphogenesis | GO:0050910 detection of mechanical stimulus involved in sensory perception of sound …	GO:0070008 serine-type exopeptidase activity | GO:0015269 calcium-activated potassium channel activity | GO:0004252 serine-type endopeptidase activity	GO:0009986 cell surface | GO:0005887 integral component of plasma membrane | GO:0070062 extracellular exosome | GO:0005911 cell-cell junction | GO:0031965 nuclear membrane | GO:0043025 neuronal cell body | GO:0005789 endoplasmic reticulum membrane	gi|635038030|ref|XP_007994482.1|	serine protease hepsin isoform X2 [Chlorocebus sabaeus]
100340869	497.822111248122	563.590959111008	0.179018158295868	Up	0.805165902578056	UROS	XM_002721240.3,XM_008274831.2,XM_008274832.2,XM_008274834.2	uroporphyrinogen III synthase%2C transcript variant X2	mRNA	ocu:100340869	UROS; uroporphyrinogen III synthase; K01719 uroporphyrinogen-III synthase [EC:4.2.1.75]	--	--	--	gi|655883439|ref|XP_008273053.1|	uroporphyrinogen-III synthase isoform X1 [Oryctolagus cuniculus]
100348457	104.988980458532	154.068586832534	0.55333482762311	Up	0.13269493164858	CD3EAP	XM_008252219.2	CD3e molecule associated protein	mRNA	--	--	GO:0009303 rRNA transcription	GO:0044822 poly(A) RNA binding	GO:0005739 mitochondrion | GO:0005736 DNA-directed RNA polymerase I complex	gi|655897078|ref|XP_008250441.1|	DNA-directed RNA polymerase I subunit RPA34 [Oryctolagus cuniculus]
100353053	0	0	0	Down	1	LOC100353053	XM_008271955.2	DNA endonuclease RBBP8-like	mRNA	ocu:100353053	DNA endonuclease RBBP8-like; K20773 DNA endonuclease RBBP8 [EC:3.1.-.-]	--	--	--	gi|655873293|ref|XP_008270177.1|	LOW QUALITY PROTEIN: DNA endonuclease RBBP8-like [Oryctolagus cuniculus]
108178085	466.323110630978	548.17919809694	0.23331765251018	Up	0.649015114391422	LOC108178085	XR_001794778.1	uncharacterized LOC108178085	ncRNA	ecb:100063290	RAB33B; RAB33B, member RAS oncogene family; K07920 Ras-related protein Rab-33B	GO:2000156 regulation of retrograde vesicle-mediated transport, Golgi to ER | GO:0001558 regulation of cell growth | GO:1903358 regulation of Golgi organization | GO:0050678 regulation of epithelial cell proliferation | GO:1903434 negative regulation of constitutive secretory pathway | GO:0007264 small GTPase mediated signal transduction | GO:0000042 protein targeting to Golgi | GO:2000785 regula…	GO:0005515 protein binding | GO:0005525 GTP binding | GO:0003924 GTPase activity	GO:0000139 Golgi membrane | GO:0005796 Golgi lumen | GO:0070062 extracellular exosome	gi|149698214|ref|XP_001502510.1|	ras-related protein Rab-33B [Equus caballus] >gi|664722827|ref|XP_008518493.1| PREDICTED: ras-related protein Rab-33B [Equus przewalskii] >gi|953847747|ref|XP_014593465.1| PREDICTED: ras-related protein Rab-33B [Equus caballus]
100344644	1356.90685652077	1388.97617198227	0.0337001581271336	Up	0.965697405536242	SLC25A32	XM_002710726.3	solute carrier family 25 member 32	mRNA	ocu:100344644	SLC25A32; solute carrier family 25 member 32; K15115 solute carrier family 25 (mitochondrial folate transporter), member 32	GO:0006412 translation | GO:0006544 glycine metabolic process | GO:0046655 folic acid metabolic process | GO:1904947 folic acid import into mitochondrion	GO:0008517 folic acid transporter activity | GO:0003735 structural constituent of ribosome	GO:0016021 integral component of membrane | GO:0005743 mitochondrial inner membrane	gi|664705472|ref|XP_008539342.1|	mitochondrial folate transporter/carrier isoform X2 [Equus przewalskii]
100355980	851.838906666217	710.901007571489	-0.260931945031515	Down	0.694152678979699	COG6	XM_002721095.3	component of oligomeric golgi complex 6	mRNA	ocu:100355980	COG6; component of oligomeric golgi complex 6; K20293 conserved oligomeric Golgi complex subunit 6	GO:0006891 intra-Golgi vesicle-mediated transport | GO:0070085 glycosylation	--	GO:0017119 Golgi transport complex	gi|291409706|ref|XP_002721141.1|	conserved oligomeric Golgi complex subunit 6 [Oryctolagus cuniculus]
MSTRG.7281	257.187893399037	295.968326602303	0.202620060105325	Up	0.817472493388599
100343098	542.020718105582	590.038811326594	0.122461856630519	Up	0.887148789583028	PAN3	XM_008275215.2	PAN3 poly(A) specific ribonuclease subunit	mRNA	ocu:100343098	PAN3; PAN3 poly(A) specific ribonuclease subunit; K12572 PAB-dependent poly(A)-specific ribonuclease subunit 3	--	--	--	gi|332242184|ref|XP_003270264.1|	PAB-dependent poly(A)-specific ribonuclease subunit PAN3 [Nomascus leucogenys]
MSTRG.13154	373.290946614105	401.095333392587	0.10364466145044	Up	0.941051274036093
100345509	743.549608948487	802.847264539709	0.110696551533347	Up	0.903069342640596	ZBTB37	XM_002714997.3,XM_017345624.1,XM_017345625.1	zinc finger and BTB domain containing 37%2C transcript variant X1	mRNA	ocu:100345509	ZBTB37; zinc finger and BTB domain containing 37; K10509 zinc finger and BTB domain-containing protein 37	--	GO:0003676 nucleic acid binding | GO:0046872 metal ion binding	--	gi|291397260|ref|XP_002715043.1|	zinc finger and BTB domain-containing protein 37 [Oryctolagus cuniculus]
108178484	133.428517970887	119.813033997005	-0.155282187983667	Down	0.901941928127884	LOC108178484	XR_001795213.1	uncharacterized LOC108178484	ncRNA	--	--	--	--	--	--	--
100341152	772.13917684518	482.67047993098	-0.677822319970042	Down	0.0704531470723208	NFXL1	XM_008248592.2,XM_017337609.1	nuclear transcription factor%2C X-box binding like 1%2C transcript variant X2	mRNA	ocu:100341152	NFXL1; nuclear transcription factor, X-box binding like 1; K15683 NF-X1-type zinc finger protein NFXL1	GO:0006355 regulation of transcription, DNA-templated	GO:0008270 zinc ion binding | GO:0003700 transcription factor activity, sequence-specific DNA binding	GO:0016021 integral component of membrane | GO:0005634 nucleus	gi|291385746|ref|XP_002709466.1|	NF-X1-type zinc finger protein NFXL1 [Oryctolagus cuniculus] >gi|655604690|ref|XP_008246814.1| PREDICTED: NF-X1-type zinc finger protein NFXL1 [Oryctolagus cuniculus]
100347185	0.838915070269181	0.754574926178313	-0.152860601571762	Down	0.783217420928251	BEX5	XM_002720354.2,XM_008273098.2,XM_008273099.2	brain expressed X-linked 5%2C transcript variant X3	mRNA	lav:100667548	BEX3, NGFRAP1; brain expressed X-linked 3; K12465 nerve growth factor receptor-associated protein 1	--	--	--	gi|291408057|ref|XP_002720400.1|	protein BEX5 [Oryctolagus cuniculus] >gi|655877532|ref|XP_008271320.1| PREDICTED: protein BEX5 [Oryctolagus cuniculus] >gi|655877535|ref|XP_008271321.1| PREDICTED: protein BEX5 [Oryctolagus cuniculus]
100355559	0	0	0	Down	1	ALX3	XM_002715790.3	ALX homeobox 3	mRNA	ocu:100355559	ALX3; ALX homeobox 3; K09323 homeobox protein aristaless-like 3	GO:0048704 embryonic skeletal system morphogenesis | GO:0035116 embryonic hindlimb morphogenesis | GO:0035115 embryonic forelimb morphogenesis | GO:0006355 regulation of transcription, DNA-templated | GO:0042981 regulation of apoptotic process | GO:0007389 pattern specification process	GO:0043565 sequence-specific DNA binding	GO:0005634 nucleus	gi|291398309|ref|XP_002715836.1|	homeobox protein aristaless-like 3 [Oryctolagus cuniculus]
100341547	12.7708446868549	19.1221237099253	0.582388807780057	Up	0.400454162545367	SLC35F3	XM_017347734.1	solute carrier family 35 member F3	mRNA	ocu:100341547	SLC35F3; solute carrier family 35 member F3; K15288 solute carrier family 35, member F3/4	--	--	GO:0016021 integral component of membrane	gi|504131882|ref|XP_004578586.1|	putative thiamine transporter SLC35F3 isoform X2 [Ochotona princeps]
100350963	8.96366051589982	7.95645120952431	-0.1719629165708	Down	0.943908901760767	OMD	XM_008256879.2	osteomodulin	mRNA	ocu:100350963	OMD; osteomodulin; K08124 osteomodulin	GO:0005975 carbohydrate metabolic process | GO:0042340 keratan sulfate catabolic process | GO:0030500 regulation of bone mineralization | GO:0007155 cell adhesion | GO:0007409 axonogenesis | GO:0018146 keratan sulfate biosynthetic process	--	GO:0005796 Golgi lumen | GO:0070062 extracellular exosome | GO:0043202 lysosomal lumen | GO:0005615 extracellular space | GO:0005578 proteinaceous extracellular matrix	gi|655600698|ref|XP_008255101.1|	LOW QUALITY PROTEIN: osteomodulin [Oryctolagus cuniculus]
100347206	0.640553481844353	0.703567440487919	0.135369688900429	Up	0.809482121172249	TRPC6	XM_002708603.2,XM_008262243.1	transient receptor potential cation channel subfamily C member 6%2C transcript variant X1	mRNA	ocu:100347206	TRPC6; transient receptor potential cation channel subfamily C member 6; K04969 transient receptor potential cation channel subfamily C member 6	GO:0007411 axon guidance | GO:0007338 single fertilization | GO:0007204 positive regulation of cytosolic calcium ion concentration | GO:0030168 platelet activation | GO:0032414 positive regulation of ion transmembrane transporter activity | GO:0070301 cellular response to hydrogen peroxide | GO:0007568 aging | GO:0050774 negative regulation of dendrite morphogenesis | GO:0051928 positive regulati…	GO:0070679 inositol 1,4,5 trisphosphate binding | GO:0042805 actinin binding | GO:0015279 store-operated calcium channel activity | GO:0003779 actin binding | GO:0030276 clathrin binding | GO:0051117 ATPase binding	GO:0005887 integral component of plasma membrane | GO:0036057 slit diaphragm | GO:0005829 cytosol	gi|291384015|ref|XP_002708649.1|	short transient receptor potential channel 6 isoform X1 [Oryctolagus cuniculus]
100352287	198.672136897668	175.294247297016	-0.180610902261811	Down	0.836564639076422	CWC25	XM_002719332.3	CWC25 spliceosome-associated protein homolog	mRNA	--	--	--	--	GO:0005654 nucleoplasm	gi|291405923|ref|XP_002719378.1|	pre-mRNA-splicing factor CWC25 homolog [Oryctolagus cuniculus]
108176608	53.2129706551998	47.263358690674	-0.171055789695793	Down	0.923794463969761	LOC108176608	XR_001793264.1	uncharacterized LOC108176608	ncRNA	--	--	--	--	--	--	--
100358742	78.301009056038	78.8591816797715	0.0102478402243342	Up	0.996584494405823	LOC100358742	XM_002722709.3	histone H2AX	mRNA	ggo:101135358	histone H2A.x-like; K11251 histone H2A	GO:0090398 cellular senescence | GO:0051321 meiotic cell cycle | GO:0007283 spermatogenesis | GO:0000724 double-strand break repair via homologous recombination | GO:0006303 double-strand break repair via nonhomologous end joining | GO:0006342 chromatin silencing | GO:0021987 cerebral cortex development | GO:0000077 DNA damage checkpoint | GO:0071480 cellular response to gamma radiation | GO:0016…	GO:0042393 histone binding | GO:0003684 damaged DNA binding | GO:0046982 protein heterodimerization activity | GO:0019899 enzyme binding	GO:0000781 chromosome, telomeric region | GO:0005654 nucleoplasm | GO:0001741 XY body | GO:0000786 nucleosome | GO:0035861 site of double-strand break | GO:0001673 male germ cell nucleus | GO:0000794 condensed nuclear chromosome | GO:0000790 nuclear chromatin | GO:0070062 extracellular exosome | GO:0005657 replication fork	gi|4504253|ref|NP_002096.1|	H2AX [Homo sapiens] >gi|302565258|ref|NP_001181134.1| histone H2A.x [Macaca mulatta] >gi|121992|sp|P16104.2|H2AX_HUMAN RecName: Full=Histone H2AX; Short=H2a/x; AltName: Full=Histone H2A.X >gi|13436218|gb|AAH04915.1| H2A histone family, member X [Homo sapiens] >gi|15079771|gb|AAH11694.1| H2A histone family, member X [Homo sapiens] >gi|15426585|gb|AAH13416.1| H2A histone family, member X [Homo sapi…
100342888	242.108823432492	278.074874740244	0.199817738893941	Up	0.803941473881719	SLF1	XM_008261942.2,XM_017344600.1,XM_017344601.1,XM_017344602.1,XM_017344603.1	SMC5-SMC6 complex localization factor 1%2C transcript variant X5	mRNA	adf:107356726	DNA topoisomerase 2-binding protein 1-like; K10728 topoisomerase (DNA) II binding protein 1	GO:2000781 positive regulation of double-strand break repair | GO:1990166 protein localization to site of double-strand break | GO:0034184 positive regulation of maintenance of mitotic sister chromatid cohesion | GO:0031334 positive regulation of protein complex assembly	GO:0031625 ubiquitin protein ligase binding | GO:0032403 protein complex binding	GO:0042405 nuclear inclusion body | GO:0000786 nucleosome | GO:0005737 cytoplasm | GO:0005813 centrosome | GO:0035861 site of double-strand break	gi|655838212|ref|XP_008260164.1|	ankyrin repeat domain-containing protein 32 [Oryctolagus cuniculus]
100343014	0	0	0	Down	1	LOC100343014	XM_002723213.1	olfactory receptor 7A10-like	mRNA	ocu:100343014	olfactory receptor 7A10-like; K04257 olfactory receptor	GO:0050911 detection of chemical stimulus involved in sensory perception of smell | GO:0007186 G-protein coupled receptor signaling pathway	GO:0004930 G-protein coupled receptor activity | GO:0004984 olfactory receptor activity	GO:0005886 plasma membrane | GO:0016021 integral component of membrane	gi|291414013|ref|XP_002723259.1|	olfactory receptor 7A10-like [Oryctolagus cuniculus]
100349260	0	0	0	Down	1	CLDN18	XM_017346667.1	claudin 18	mRNA	ocu:100349260	CLDN18; claudin 18; K06087 claudin	GO:1900181 negative regulation of protein localization to nucleus | GO:0048565 digestive tract development | GO:2001205 negative regulation of osteoclast development | GO:0071847 TNFSF11-mediated signaling pathway | GO:0045779 negative regulation of bone resorption	GO:0005198 structural molecule activity	GO:0016021 integral component of membrane | GO:0005923 bicellular tight junction | GO:0005886 plasma membrane	gi|432108438|gb|ELK33188.1|	[Myotis davidii]
100357993	0	0	0	Down	1	NEUROD1	XM_008258808.2	neuronal differentiation 1	mRNA	ocu:100357993	NEUROD1; neuronal differentiation 1; K08033 neurogenic differentiation factor 1	GO:0043065 positive regulation of apoptotic process | GO:0023019 signal transduction involved in regulation of gene expression | GO:0009749 response to glucose | GO:2000679 positive regulation of transcription regulatory region DNA binding | GO:0071156 regulation of cell cycle arrest | GO:0035881 amacrine cell differentiation | GO:0048562 embryonic organ morphogenesis | GO:0009952 anterior/poster…	GO:0000978 RNA polymerase II core promoter proximal region sequence-specific DNA binding | GO:0001105 RNA polymerase II transcription coactivator activity | GO:0001102 RNA polymerase II activating transcription factor binding | GO:0001077 transcriptional activator activity, RNA polymerase II core promoter proximal region sequence-specific binding | GO:0003682 chromatin binding | GO:0046982 protei…	GO:0005737 cytoplasm | GO:0090575 RNA polymerase II transcription factor complex	gi|1008739701|ref|XP_006972565.2|	neurogenic differentiation factor 1 [Peromyscus maniculatus bairdii]
103349678	673.186366780664	567.56282460348	-0.246225863939443	Down	0.662095637693286	SMIM13	XM_008262385.2	small integral membrane protein 13	mRNA	--	--	--	--	GO:0016021 integral component of membrane	gi|119575702|gb|EAW55298.1|	isoform CRA_b [Homo sapiens]
100009343	0	0	0	Down	1	NEFM	XM_002709311.4	neurofilament%2C medium polypeptide	mRNA	myb:102243350	NEFM; neurofilament medium; K04573 neurofilament medium polypeptide (neurofilament 3)	--	GO:0005198 structural molecule activity	GO:0005883 neurofilament	gi|655604923|ref|XP_002709357.2|	LOW QUALITY PROTEIN: neurofilament medium polypeptide [Oryctolagus cuniculus]
100353451	1546.38794160919	1516.12246480803	-0.02851600096627	Down	0.966221719373531	GNPAT	XM_002717374.3	glyceronephosphate O-acyltransferase	mRNA	ocu:100353451	GNPAT; glyceronephosphate O-acyltransferase; K00649 glyceronephosphate O-acyltransferase [EC:2.3.1.42]	GO:0008611 ether lipid biosynthetic process | GO:0007416 synapse assembly | GO:0042594 response to starvation | GO:0030913 paranodal junction assembly | GO:0070542 response to fatty acid | GO:0061024 membrane organization | GO:0021587 cerebellum morphogenesis | GO:0007584 response to nutrient | GO:0006654 phosphatidic acid biosynthetic process | GO:0042493 response to drug	GO:0005102 receptor binding | GO:0016290 palmitoyl-CoA hydrolase activity | GO:0016287 glycerone-phosphate O-acyltransferase activity	GO:0016021 integral component of membrane | GO:0005739 mitochondrion | GO:0005778 peroxisomal membrane | GO:0005782 peroxisomal matrix	gi|291402186|ref|XP_002717420.1|	dihydroxyacetone phosphate acyltransferase isoform X1 [Oryctolagus cuniculus]
100345544	1322.76617699057	1198.79042909559	-0.141978590714077	Down	0.8450482518444	BAZ1B	XM_008249096.2	bromodomain adjacent to zinc finger domain 1B	mRNA	ocu:100345544	BAZ1B; bromodomain adjacent to zinc finger domain 1B; K11658 bromodomain adjacent to zinc finger domain protein 1B	GO:0003007 heart morphogenesis | GO:2000273 positive regulation of receptor activity | GO:0048096 chromatin-mediated maintenance of transcription | GO:0006333 chromatin assembly or disassembly | GO:0006302 double-strand break repair | GO:0018108 peptidyl-tyrosine phosphorylation | GO:0016572 histone phosphorylation	GO:0008270 zinc ion binding | GO:0071884 vitamin D receptor activator activity | GO:0004713 protein tyrosine kinase activity | GO:0035173 histone kinase activity | GO:0070577 lysine-acetylated histone binding | GO:0003682 chromatin binding	GO:0000793 condensed chromosome | GO:0005721 pericentric heterochromatin | GO:0043596 nuclear replication fork	gi|655887501|ref|XP_008247318.1|	tyrosine-protein kinase BAZ1B [Oryctolagus cuniculus]
100352235	0	0	0	Down	1	LOC100352235	XM_008254004.1	olfactory receptor 1468	mRNA	ocu:100352235	olfactory receptor 1468; K04257 olfactory receptor	GO:0050911 detection of chemical stimulus involved in sensory perception of smell | GO:0007186 G-protein coupled receptor signaling pathway	GO:0004930 G-protein coupled receptor activity | GO:0004984 olfactory receptor activity	GO:0005886 plasma membrane | GO:0016021 integral component of membrane	gi|655902767|ref|XP_008252226.1|	olfactory receptor 1468 [Oryctolagus cuniculus]
100342646	6345.31031965366	8069.31349423618	0.34675521854393	Up	0.251008575703915	GBE1	XM_017347168.1	glucan (1%2C4-alpha-)%2C branching enzyme 1	mRNA	ocu:100342646	GBE1; 1,4-alpha-glucan branching enzyme 1; K00700 1,4-alpha-glucan branching enzyme [EC:2.4.1.18]	GO:0005978 glycogen biosynthetic process | GO:0006006 glucose metabolic process	GO:0004553 hydrolase activity, hydrolyzing O-glycosyl compounds | GO:0043169 cation binding | GO:0003844 1,4-alpha-glucan branching enzyme activity	GO:0005829 cytosol | GO:0070062 extracellular exosome	gi|655855835|ref|XP_008265433.1|	LOW QUALITY PROTEIN: 1,4-alpha-glucan-branching enzyme [Oryctolagus cuniculus]
100339348	157.13054720155	162.360660938266	0.0472384408790928	Up	0.965697405536242	ZSWIM1	XM_008274776.1,XM_008274777.2	zinc finger SWIM-type containing 1%2C transcript variant X1	mRNA	fch:102046049	ZSWIM3; zinc finger SWIM domain-containing protein 3; K17604 zinc finger SWIM domain-containing protein 3	--	--	--	gi|291409949|ref|XP_002721283.1|	zinc finger SWIM domain-containing protein 1 [Oryctolagus cuniculus] >gi|655883260|ref|XP_008272998.1| PREDICTED: zinc finger SWIM domain-containing protein 1 [Oryctolagus cuniculus] >gi|655883263|ref|XP_008272999.1| PREDICTED: zinc finger SWIM domain-containing protein 1 [Oryctolagus cuniculus]
103345005	2.25972192721323	2.39678482599931	0.0849551442648557	Up	0.965697405536242	LRRC15	XM_008266682.2	leucine rich repeat containing 15	mRNA	mcc:707574	LRRC15; leucine rich repeat containing 15; K13023 carboxypeptidase N regulatory subunit	GO:0006469 negative regulation of protein kinase activity | GO:0019221 cytokine-mediated signaling pathway | GO:0046426 negative regulation of JAK-STAT cascade | GO:0090005 negative regulation of establishment of protein localization to plasma membrane | GO:0046813 receptor-mediated virion attachment to host cell | GO:0030335 positive regulation of cell migration	GO:0043236 laminin binding | GO:0004860 protein kinase inhibitor activity | GO:0001968 fibronectin binding | GO:0005518 collagen binding	GO:0005737 cytoplasm | GO:0016021 integral component of membrane | GO:0070062 extracellular exosome	gi|655854080|ref|XP_008264904.1|	leucine-rich repeat-containing protein 15 [Oryctolagus cuniculus]
100351634	0	0	0	Down	1	ISLR2	XM_008252654.2	immunoglobulin superfamily containing leucine rich repeat 2	mRNA	--	--	--	--	GO:0016021 integral component of membrane	gi|655898499|ref|XP_008250876.1|	immunoglobulin superfamily containing leucine-rich repeat protein 2, partial [Oryctolagus cuniculus]
MSTRG.13935	11.1263517466518	11.8022361968694	0.085079615689553	Up	0.965697405536242
100343553	128.996936691856	164.770749537316	0.353123348706011	Up	0.499883377957538	CCM2L	XM_017341701.1	CCM2 like scaffolding protein	mRNA	--	--	GO:0042060 wound healing | GO:0003209 cardiac atrium morphogenesis | GO:0003222 ventricular trabecula myocardium morphogenesis | GO:0034111 negative regulation of homotypic cell-cell adhesion | GO:0032091 negative regulation of protein binding | GO:0090271 positive regulation of fibroblast growth factor production | GO:0055017 cardiac muscle tissue growth	--	--	gi|685567007|ref|XP_009214624.1|	cerebral cavernous malformations 2 protein-like isoform X1 [Papio anubis]
100339047	500.72117585945	489.152101053182	-0.0337243307015868	Down	0.966966012876189	CSTF3	XM_002709039.3,XR_001794415.1,XR_001794416.1	cleavage stimulation factor subunit 3%2C transcript variant X1	mRNA	ocu:100339047	CSTF3; cleavage stimulation factor subunit 3; K14408 cleavage stimulation factor subunit 3	GO:0006379 mRNA cleavage | GO:0006369 termination of RNA polymerase II transcription | GO:0006378 mRNA polyadenylation | GO:0000398 mRNA splicing, via spliceosome	GO:0003729 mRNA binding | GO:0005515 protein binding	GO:0005654 nucleoplasm	gi|291384797|ref|XP_002709085.1|	cleavage stimulation factor subunit 3 isoform X1 [Oryctolagus cuniculus]
100339777	1034.05428139549	1013.94704483515	-0.0283296130984293	Down	0.970281430835432	MEF2A	XM_008248775.2,XM_017337787.1,XM_017337788.1,XM_017337789.1,XM_017337790.1,XM_017337791.1	myocyte enhancer factor 2A%2C transcript variant X6	mRNA	ocu:100339777	MEF2A; myocyte enhancer factor 2A; K09260 MADS-box transcription enhancer factor 2A	--	--	--	gi|655886459|ref|XP_008246994.1|	myocyte-specific enhancer factor 2A isoform X1 [Oryctolagus cuniculus]
100008625	7098.51942320301	5767.21717239307	-0.299642795185859	Down	0.587242697560007	ITIH4	NM_001082009.1,XM_017343628.1,XM_017343629.1,XM_017343630.1,XM_017343631.1,XM_017343632.1	inter-alpha-trypsin inhibitor heavy chain family member 4	mRNA	csab:103227746	ITIH1; inter-alpha-trypsin inhibitor heavy chain 1; K19014 inter-alpha-trypsin inhibitor heavy chain H1	GO:0034097 response to cytokine | GO:0010951 negative regulation of endopeptidase activity | GO:0030212 hyaluronan metabolic process | GO:0006953 acute-phase response	GO:0004867 serine-type endopeptidase inhibitor activity	GO:0070062 extracellular exosome | GO:0072562 blood microparticle | GO:0005737 cytoplasm | GO:0005886 plasma membrane	gi|126723120|ref|NP_001075478.1|	inhibitor heavy chain H4 precursor [Oryctolagus cuniculus] >gi|11041722|dbj|BAB17303.1| inter-alpha-trypsin inhibitor heavy chain4 [Oryctolagus cuniculus]
100341001	70.9561630676808	60.8916088069732	-0.220684567815682	Down	0.884937846538161	LPCAT2	XM_002711523.3	lysophosphatidylcholine acyltransferase 2	mRNA	ocu:100341001	LPCAT2; lysophosphatidylcholine acyltransferase 2; K13510 lysophosphatidylcholine acyltransferase / lyso-PAF acetyltransferase [EC:2.3.1.23 2.3.1.67]	GO:0061024 membrane organization | GO:0036151 phosphatidylcholine acyl-chain remodeling | GO:0006663 platelet activating factor biosynthetic process	GO:0005509 calcium ion binding | GO:0047184 1-acylglycerophosphocholine O-acyltransferase activity | GO:0047192 1-alkylglycerophosphocholine O-acetyltransferase activity	GO:0016021 integral component of membrane | GO:0005795 Golgi stack | GO:0005811 lipid particle | GO:0005783 endoplasmic reticulum	gi|291390137|ref|XP_002711569.1|	lysophosphatidylcholine acyltransferase 2 [Oryctolagus cuniculus]
103349816	262.303131508796	305.71145900556	0.220935598548683	Up	0.723214010083025	LOC103349816	XR_001794257.1,XR_517953.2	uncharacterized LOC103349816%2C transcript variant X1	ncRNA	--	--	--	--	--	gi|982244652|ref|XP_015304558.1|	transcription regulator protein BACH2 isoform X7 [Macaca fascicularis]
100345265	0	0	0	Down	1	LOC100345265	XM_008269878.2	olfactory receptor 49-like	mRNA	ocu:100345265	olfactory receptor 49-like; K04257 olfactory receptor	--	--	--	gi|655865843|ref|XP_008268100.1|	olfactory receptor 49-like [Oryctolagus cuniculus]
100352382	0	0	0	Down	1	LOC100352382	XM_002708752.3	olfactory receptor 688	mRNA	ocu:100352382	olfactory receptor 688; K04257 olfactory receptor	GO:0050911 detection of chemical stimulus involved in sensory perception of smell | GO:0007186 G-protein coupled receptor signaling pathway	GO:0004930 G-protein coupled receptor activity | GO:0004984 olfactory receptor activity	GO:0005886 plasma membrane | GO:0016021 integral component of membrane	gi|291384471|ref|XP_002708798.1|	olfactory receptor 688 [Oryctolagus cuniculus]
100345029	966.166491199678	1050.15965634908	0.120264955403674	Up	0.960255852778266	LOC100345029	XM_002720990.3	solute carrier family 22 member 24	mRNA	ocu:100345029	solute carrier family 22 member 24; K08206 MFS transporter, OCT family, solute carrier family 22 (organic anion/cation transporter), member 9/10/19/24/25	GO:0055085 transmembrane transport	--	GO:0016021 integral component of membrane	gi|291409502|ref|XP_002721036.1|	solute carrier family 22 member 24-like [Oryctolagus cuniculus]
100355603	254.161299334606	265.549186247742	0.0632347378326047	Up	0.965697405536242	B4GAT1	XM_002724345.3	beta-1%2C4-glucuronyltransferase 1	mRNA	ocu:100355603	B4GAT1, B3GNT1; beta-1,4-glucuronyltransferase 1; K21032 beta-1,4-glucuronyltransferase 1 [EC:2.4.1.-]	GO:0007411 axon guidance | GO:0035269 protein O-linked mannosylation | GO:0030311 poly-N-acetyllactosamine biosynthetic process	GO:0015020 glucuronosyltransferase activity | GO:0008532 N-acetyllactosaminide beta-1,3-N-acetylglucosaminyltransferase activity	GO:0070062 extracellular exosome | GO:0005794 Golgi apparatus	gi|291416316|ref|XP_002724391.1|	N-acetyllactosaminide beta-1,3-N-acetylglucosaminyltransferase [Oryctolagus cuniculus]
102723302	4431977.61697113	5211343.42858421	0.23370473650317	Up	0.779832001998605	LOC102723302	NR_110379.1	RNA%2C 7SL%2C cytoplasmic 1	ncRNA	gja:107122496	L2HGDH; L-2-hydroxyglutarate dehydrogenase; K00109 2-hydroxyglutarate dehydrogenase [EC:1.1.99.2]	--	--	--	gi|946681954|ref|XP_014421956.1|	uncharacterized protein LOC106730777 [Camelus ferus]
108178256	3.93686110704107	3.65626306225531	-0.106675941209383	Down	0.963366308048355	LOC108178256	XR_001794987.1	uncharacterized LOC108178256	ncRNA	--	--	--	--	--	--	--
108175604	186.430807230082	179.399114275799	-0.0554675140396599	Down	0.965697405536242	LOC108175604	XR_001792288.1,XR_001792289.1	uncharacterized LOC108175604%2C transcript variant X1	ncRNA	--	--	--	--	--	--	--
103348573	0	0	0	Down	1	LOC103348573	XR_001793485.1,XR_516920.2	uncharacterized LOC103348573%2C transcript variant X2	ncRNA	--	--	--	--	--	--	--
100357195	0	0	0	Down	1	GPR142	XM_008251491.1	G protein-coupled receptor 142	mRNA	ocu:100357195	GPR142; G protein-coupled receptor 142; K08430 G protein-coupled receptor 142	GO:0007186 G-protein coupled receptor signaling pathway	GO:0004930 G-protein coupled receptor activity	GO:0005737 cytoplasm | GO:0030054 cell junction | GO:0005886 plasma membrane | GO:0016021 integral component of membrane	gi|655895036|ref|XP_008249713.1|	LOW QUALITY PROTEIN: probable G-protein coupled receptor 142 [Oryctolagus cuniculus]
100354152	0	0	0	Down	1	LOC100354152	XM_017339383.1	vomeronasal type-2 receptor 116	mRNA	cge:100756752	vomeronasal type-2 receptor 116; K04612 calcium-sensing receptor	GO:0007186 G-protein coupled receptor signaling pathway	GO:0004930 G-protein coupled receptor activity	GO:0016021 integral component of membrane | GO:0005886 plasma membrane	gi|655895469|ref|XP_008249884.1|	LOW QUALITY PROTEIN: vomeronasal type-2 receptor 116-like [Oryctolagus cuniculus]
100352657	456.685792246444	469.356596687484	0.0394825287991252	Up	0.968211430502773	FOXA2	XM_008256329.2	forkhead box A2	mRNA	ocu:100352657	FOXA2; forkhead box A2; K08035 forkhead box protein A2, hepatocyte nuclear factor 3-beta	GO:0030193 regulation of blood coagulation | GO:0010719 negative regulation of epithelial to mesenchymal transition | GO:0031018 endocrine pancreas development | GO:0043433 negative regulation of sequence-specific DNA binding transcription factor activity | GO:0045944 positive regulation of transcription from RNA polymerase II promoter	GO:0000978 RNA polymerase II core promoter proximal region sequence-specific DNA binding | GO:0019904 protein domain specific binding | GO:0008134 transcription factor binding | GO:0003700 transcription factor activity, sequence-specific DNA binding	GO:0005654 nucleoplasm | GO:0030054 cell junction	gi|655720859|ref|XP_008254551.1|	LOW QUALITY PROTEIN: hepatocyte nuclear factor 3-beta [Oryctolagus cuniculus]
108178520	0	0	0	Down	1	LOC108178520	XR_001795236.1	uncharacterized LOC108178520	ncRNA	--	--	--	--	--	--	--
100344327	240.202796946773	252.011666106517	0.0692375703745248	Up	0.965697405536242	NHSL1	XM_017345392.1	NHS like 1	mRNA	--	--	--	--	--	gi|635076109|ref|XP_008005055.1|	NHS-like protein 1 isoform X1 [Chlorocebus sabaeus]
108178778	1.0122329479187	1.10841872947112	0.130961654461453	Up	0.87310065858391	LOC108178778	XR_001795498.1	uncharacterized LOC108178778	ncRNA	--	--	--	--	--	--	--
103347862	0	0	0	Down	1	CCDC192	XM_008254980.2,XM_017341024.1,XM_017341025.1	coiled-coil domain containing 192%2C transcript variant X1	mRNA	--	--	--	--	--	gi|655636762|ref|XP_008253198.1|	uncharacterized protein LOC103347862 isoform X1 [Oryctolagus cuniculus]
100338742	676.754097049149	632.635511237425	-0.0972571766918857	Down	0.958650255577373	MON1A	XM_008260667.2	MON1 homolog A%2C secretory trafficking associated	mRNA	ocu:100338742	MON1A; MON1 homolog A, secretory trafficking associated; K20195 vacuolar fusion protein MON1	GO:0016192 vesicle-mediated transport | GO:0009306 protein secretion	--	GO:0005623 cell	gi|655834571|ref|XP_008258889.1|	vacuolar fusion protein MON1 homolog A isoform X1 [Oryctolagus cuniculus]
100349148	0.49045012533801	0.500652618909522	0.0297034932390048	Up	0.965697405536242	SLITRK5	XM_017343549.1	SLIT and NTRK like family member 5	mRNA	pbi:103052664	FLRT3; fibronectin leucine rich transmembrane protein 3; K16362 leucine-rich repeat transmembrane protein FLRT	GO:0072358 cardiovascular system development | GO:0021756 striatum development | GO:0043588 skin development | GO:0009410 response to xenobiotic stimulus | GO:0007268 synaptic transmission | GO:0007409 axonogenesis | GO:0051965 positive regulation of synapse assembly | GO:0007625 grooming behavior | GO:0048813 dendrite morphogenesis | GO:0030534 adult behavior	--	GO:0016021 integral component of membrane | GO:0043235 receptor complex	gi|655832568|ref|XP_008258318.1|	LOW QUALITY PROTEIN: SLIT and NTRK-like protein 5 [Oryctolagus cuniculus]
103349087	0	0	0	Down	1	LOC103349087	XM_008260092.2	olfactory receptor 8B3-like	mRNA	ocu:103349087	olfactory receptor 8B3-like; K04257 olfactory receptor	GO:0050911 detection of chemical stimulus involved in sensory perception of smell | GO:0007186 G-protein coupled receptor signaling pathway	GO:0004930 G-protein coupled receptor activity | GO:0004984 olfactory receptor activity	GO:0005886 plasma membrane | GO:0016021 integral component of membrane	gi|655601264|ref|XP_008258314.1|	olfactory receptor 8B3-like [Oryctolagus cuniculus]
100359215	1601.78605732456	1528.96755586174	-0.0671236733853989	Down	0.959849113041586	REV3L	XM_002714920.3,XM_008263376.2,XM_008263378.2,XR_001794274.1,XR_001794275.1	REV3 like%2C DNA directed polymerase zeta catalytic subunit%2C transcript variant X2	mRNA	ocu:100359215	REV3L; REV3 like, DNA directed polymerase zeta catalytic subunit; K02350 DNA polymerase zeta [EC:2.7.7.7]	GO:0090305 nucleic acid phosphodiester bond hydrolysis | GO:0006260 DNA replication | GO:0019985 translesion synthesis	GO:0003887 DNA-directed DNA polymerase activity | GO:0003677 DNA binding | GO:0008408 3'-5' exonuclease activity | GO:0000166 nucleotide binding	GO:0016035 zeta DNA polymerase complex | GO:0005730 nucleolus	gi|655842965|ref|XP_008261598.1|	DNA polymerase zeta catalytic subunit isoform X1 [Oryctolagus cuniculus]
MSTRG.4748	633.67038789194	757.429939086	0.257379849652425	Up	0.559122620182565
100356814	905.158215036622	890.996271314464	-0.0227505924823492	Down	0.982691701127319	TRAPPC13	XM_002714067.3,XM_008262283.2,XM_008262284.2,XM_008262285.2	trafficking protein particle complex 13%2C transcript variant X1	mRNA	ocu:100356814	TRAPPC13; trafficking protein particle complex 13; K20310 trafficking protein particle complex subunit 13	--	--	--	gi|655839337|ref|XP_002714113.2|	trafficking protein particle complex subunit 13 isoform X1 [Oryctolagus cuniculus]
100345500	0.802072446501211	0.789979152546877	-0.0219179715029652	Down	0.975862110249024	CCR8	XM_017344287.1	C-C motif chemokine receptor 8	mRNA	ocu:100345500	CCR8; C-C motif chemokine receptor 8; K04183 C-C chemokine receptor type 8	GO:0007204 positive regulation of cytosolic calcium ion concentration | GO:0006935 chemotaxis | GO:0006955 immune response | GO:0070098 chemokine-mediated signaling pathway | GO:0007186 G-protein coupled receptor signaling pathway	GO:0016493 C-C chemokine receptor activity	GO:0005829 cytosol | GO:0016021 integral component of membrane	gi|291393287|ref|XP_002713152.1|	C-C chemokine receptor type 8 [Oryctolagus cuniculus]
108177368	0	0	0	Down	1	DEFB114	XM_017344866.1	defensin beta 114	mRNA	--	--	GO:0042742 defense response to bacterium	--	GO:0005576 extracellular region | GO:0016020 membrane	gi|194018706|ref|NP_001123445.1|	114 precursor [Sus scrofa] >gi|91984761|tpg|DAA05754.1| TPA_exp: prepro-beta-defensin 114 protein [Sus scrofa]
108175411	0	0	0	Down	1	LOC108175411	XR_001795140.1	uncharacterized LOC108175411	ncRNA	ocu:100328938	CYP2C16; cytochrome P450 2C16; K07413 cytochrome P450 family 2 subfamily C [EC:1.14.14.1]	GO:0055114 oxidation-reduction process	GO:0005506 iron ion binding | GO:0020037 heme binding | GO:0070330 aromatase activity	GO:0005789 endoplasmic reticulum membrane	gi|655867068|ref|XP_008268450.1|	LOW QUALITY PROTEIN: cytochrome P450 2C15-like [Oryctolagus cuniculus]
100351961	16.2598165077043	17.1294073557111	0.0751642611660067	Up	0.965697405536242	HSH2D	XM_008249323.2,XM_017338057.1,XM_017338058.1	hematopoietic SH2 domain containing%2C transcript variant X1	mRNA	sbq:101037993	PRKCI; protein kinase C iota type; K06069 atypical protein kinase C iota type [EC:2.7.11.13]	GO:0009967 positive regulation of signal transduction | GO:0002903 negative regulation of B cell apoptotic process | GO:0051902 negative regulation of mitochondrial depolarization | GO:0042110 T cell activation	GO:0005070 SH3/SH2 adaptor activity	GO:0005829 cytosol | GO:0005739 mitochondrion	gi|291411757|ref|XP_002722157.1|	hematopoietic SH2 domain-containing protein [Oryctolagus cuniculus] >gi|655888220|ref|XP_008247545.1| PREDICTED: hematopoietic SH2 domain-containing protein [Oryctolagus cuniculus] >gi|655888222|ref|XP_008247546.1| PREDICTED: hematopoietic SH2 domain-containing protein [Oryctolagus cuniculus]
100340522	2.01070699807149	1.88982506459593	-0.0894501715147069	Down	0.959849113041586	OCA2	XM_008269748.2,XM_017348348.1,XM_017348349.1	OCA2 melanosomal transmembrane protein%2C transcript variant X1	mRNA	--	--	--	--	--	gi|655865336|ref|XP_008267970.1|	P protein [Oryctolagus cuniculus]
100350006	2206.73586939291	2342.87039381343	0.0863631877797112	Up	0.943815932365294	AFG3L2	XM_017343997.1	AFG3 like matrix AAA peptidase subunit 2	mRNA	ocu:100350006	AFG3L2; AFG3 like matrix AAA peptidase subunit 2; K08956 AFG3 family protein [EC:3.4.24.-]	GO:0045041 protein import into mitochondrial intermembrane space | GO:0060013 righting reflex | GO:0006461 protein complex assembly | GO:0007409 axonogenesis | GO:0048747 muscle fiber development | GO:0042407 cristae formation | GO:0007528 neuromuscular junction development | GO:0034982 mitochondrial protein processing | GO:0008053 mitochondrial fusion | GO:0021675 nerve development | GO:0042552 …	GO:0008270 zinc ion binding | GO:0004176 ATP-dependent peptidase activity | GO:0004222 metalloendopeptidase activity | GO:0005524 ATP binding	GO:0005743 mitochondrial inner membrane | GO:0016021 integral component of membrane	gi|655835743|ref|XP_008259236.1|	LOW QUALITY PROTEIN: AFG3-like protein 2 [Oryctolagus cuniculus]
100338792	0.557601069501328	0.585818333606032	0.0712200157463611	Up	0.903069342640596	LOC100338792	XM_017339809.1	olfactory receptor 7A17	mRNA	ocu:100338792	olfactory receptor 7A17; K04257 olfactory receptor	GO:0050911 detection of chemical stimulus involved in sensory perception of smell | GO:0007186 G-protein coupled receptor signaling pathway	GO:0004930 G-protein coupled receptor activity | GO:0004984 olfactory receptor activity	GO:0005886 plasma membrane | GO:0016021 integral component of membrane	gi|291415024|ref|XP_002723756.1|	olfactory receptor 7A17-like [Oryctolagus cuniculus] >gi|655897545|ref|XP_008250598.1| PREDICTED: olfactory receptor 7A17-like [Oryctolagus cuniculus] >gi|655897547|ref|XP_008250599.1| PREDICTED: olfactory receptor 7A17-like [Oryctolagus cuniculus] >gi|655897550|ref|XP_008250600.1| PREDICTED: olfactory receptor 7A17-like [Oryctolagus cuniculus] >gi|655897555|ref|XP_008250601.1| PREDICTED: olfacto…
100349417	713.43750701074	694.34648527257	-0.0391313029539365	Down	0.965697405536242	SNX7	XM_002715843.3,XM_017346058.1	sorting nexin 7%2C transcript variant X1	mRNA	ocu:100349417	SNX7; sorting nexin 7; K17921 sorting nexin-7/30	GO:0015031 protein transport	GO:0035091 phosphatidylinositol binding	GO:0030659 cytoplasmic vesicle membrane	gi|291398455|ref|XP_002715889.1|	sorting nexin-7 [Oryctolagus cuniculus]
100345529	223.496172995497	206.003836272427	-0.117578923830678	Down	0.927334688094517	DHX33	XM_008270848.2	DEAH-box helicase 33	mRNA	ocu:100345529	DHX33; DEAH-box helicase 33; K17820 ATP-dependent RNA helicase DHX33 [EC:3.6.4.13]	--	--	--	gi|655869080|ref|XP_008269070.1|	LOW QUALITY PROTEIN: putative ATP-dependent RNA helicase DHX33 [Oryctolagus cuniculus]
103352187	3.40880006787288	3.31930694045524	-0.0383819419586976	Down	0.978751781818225	LOC103352187	XM_017350404.1	sickle tail protein homolog	mRNA	bom:102273640	KIAA1217 ortholog; K19930 SRC kinase signaling inhibitor 1	GO:0048706 embryonic skeletal system development	--	--	gi|655880931|ref|XP_008272266.1|	LOW QUALITY PROTEIN: sickle tail protein homolog [Oryctolagus cuniculus]
100342118	1599.426953598	1605.609884636	0.00556629796311668	Up	0.996584494405823	CAB39	XM_002712517.3	calcium binding protein 39	mRNA	ocu:100342118	CAB39; calcium binding protein 39; K08272 calcium binding protein 39	GO:0018105 peptidyl-serine phosphorylation | GO:0035556 intracellular signal transduction | GO:0032147 activation of protein kinase activity | GO:0071902 positive regulation of protein serine/threonine kinase activity | GO:0023014 signal transduction by protein phosphorylation | GO:0010800 positive regulation of peptidyl-threonine phosphorylation	GO:0004674 protein serine/threonine kinase activity | GO:0019900 kinase binding | GO:0043539 protein serine/threonine kinase activator activity	GO:0005622 intracellular | GO:0070062 extracellular exosome	gi|291392360|ref|XP_002712563.1|	calcium-binding protein 39 [Oryctolagus cuniculus]
108176075	167.236947821808	196.427670381976	0.232104554944454	Up	0.773196917365777	ARL6IP4	XM_017339858.1	ADP ribosylation factor like GTPase 6 interacting protein 4	mRNA	--	--	GO:0008380 RNA splicing | GO:0006397 mRNA processing	GO:0044822 poly(A) RNA binding	GO:0005730 nucleolus | GO:0016607 nuclear speck	gi|351698553|gb|EHB01472.1|	factor-like protein 6-interacting protein 4 [Heterocephalus glaber]
100350887	292.000268549367	245.067181698181	-0.252792398069309	Down	0.669843952298397	HSF1	XM_002724382.3,XM_017340576.1,XM_017340577.1,XM_017340578.1	heat shock transcription factor 1%2C transcript variant X3	mRNA	mcc:714078	HSF1; heat shock transcription factor 1; K09414 heat shock transcription factor 1	GO:0009299 mRNA transcription | GO:0007143 female meiotic division | GO:0032496 response to lipopolysaccharide | GO:0000122 negative regulation of transcription from RNA polymerase II promoter | GO:0060136 embryonic process involved in female pregnancy | GO:0040018 positive regulation of multicellular organism growth | GO:0001892 embryonic placenta development | GO:0007283 spermatogenesis | GO:00…	GO:0001162 RNA polymerase II intronic transcription regulatory region sequence-specific DNA binding | GO:0000979 RNA polymerase II core promoter sequence-specific DNA binding | GO:0000978 RNA polymerase II core promoter proximal region sequence-specific DNA binding | GO:0001078 transcriptional repressor activity, RNA polymerase II core promoter proximal region sequence-specific binding | GO:00036…	GO:0005654 nucleoplasm | GO:0005737 cytoplasm | GO:0043234 protein complex | GO:0045120 pronucleus	gi|966960600|ref|XP_015001761.1|	heat shock factor protein 1 isoform X1 [Macaca mulatta]
103350910	2.14670498882699	2.12805656231151	-0.0125874450791778	Down	0.996584494405823	LOC103350910	XR_001794861.1,XR_001794862.1	uncharacterized LOC103350910%2C transcript variant X1	ncRNA	--	--	--	--	--	--	--
100356982	388.337978414486	345.90996381473	-0.166916235226004	Down	0.849550927087767	DDR2	XM_008264156.2,XM_017345723.1,XM_017345725.1,XM_017345726.1,XM_017345727.1,XM_017345728.1	discoidin domain receptor tyrosine kinase 2%2C transcript variant X2	mRNA	ocu:100356982	DDR2; discoidin domain receptor tyrosine kinase 2; K05125 discoidin domain receptor family member 2 [EC:2.7.10.1]	GO:0038063 collagen-activated tyrosine kinase receptor signaling pathway | GO:0035988 chondrocyte proliferation | GO:0051091 positive regulation of sequence-specific DNA binding transcription factor activity | GO:0046777 protein autophosphorylation | GO:0030500 regulation of bone mineralization | GO:0030199 collagen fibril organization | GO:0045860 positive regulation of protein kinase activity |…	GO:0038062 protein tyrosine kinase collagen receptor activity | GO:0005518 collagen binding | GO:0005524 ATP binding	GO:0005925 focal adhesion | GO:0005887 integral component of plasma membrane | GO:0070062 extracellular exosome	gi|655845642|ref|XP_008262378.1|	discoidin domain-containing receptor 2 [Oryctolagus cuniculus]
MSTRG.12177	2.33301690796009	2.17619430855501	-0.100389384896273	Down	0.959849113041586
100354097	614.317277032404	622.909626289932	0.0200389094807393	Up	0.985885273466078	PRADC1	XM_002709745.3	protease associated domain containing 1	mRNA	amj:102560488	ER degradation-enhancing alpha-mannosidase-like protein 3; K10086 ER degradation enhancer, mannosidase alpha-like 3	--	--	GO:0070062 extracellular exosome	gi|655606270|ref|XP_002709791.2|	protease-associated domain-containing protein 1 [Oryctolagus cuniculus]
100345714	196.575765397147	163.312817154115	-0.267447450480063	Down	0.713892900903941	PKIG	XM_008274479.2,XM_008274480.2,XM_008274481.2,XM_008274482.2,XM_008274483.2,XM_008274484.2,XM_008274485.2,XM_008274486.2,XM_008274487.2,XM_017350595.1,XR_001795673.1,XR_001795674.1,XR_001795675.1,XR_519791.2	protein kinase (cAMP-dependent%2C catalytic) inhibitor gamma%2C transcript variant X1	mRNA	--	--	--	--	--	gi|946774489|ref|XP_014399202.1|	cAMP-dependent protein kinase inhibitor gamma isoform X1 [Myotis brandtii]
100354618	0	0	0	Down	1	LOC100354618	XM_002715295.1	olfactory receptor 10T2-like	mRNA	ocu:100354618	olfactory receptor 10T2-like; K04257 olfactory receptor	GO:0050911 detection of chemical stimulus involved in sensory perception of smell | GO:0007186 G-protein coupled receptor signaling pathway	GO:0004930 G-protein coupled receptor activity | GO:0004984 olfactory receptor activity	GO:0005886 plasma membrane | GO:0016021 integral component of membrane	gi|291397711|ref|XP_002715341.1|	olfactory receptor 10T2-like [Oryctolagus cuniculus]
100344080	4.41045205212983	4.96168857675763	0.169904653165751	Up	0.897213898395338	DCLK3	XM_002716239.3	doublecortin like kinase 3	mRNA	ocu:100344080	DCLK3; doublecortin like kinase 3; K17530 doublecortin-like kinase 3 [EC:2.7.11.1]	GO:0035556 intracellular signal transduction | GO:0006468 protein phosphorylation	GO:0005524 ATP binding | GO:0004674 protein serine/threonine kinase activity	GO:0005622 intracellular	gi|655852264|ref|XP_002716285.2|	serine/threonine-protein kinase DCLK3 [Oryctolagus cuniculus]
100343762	1.35154220669644	1.35951544333056	0.00848597381684264	Up	0.996584494405823	LOC100343762	XM_008248805.2	zinc finger protein 705A	mRNA	ocu:100343762	zinc finger protein 705A; K09228 KRAB domain-containing zinc finger protein	GO:0006355 regulation of transcription, DNA-templated	GO:0046872 metal ion binding | GO:0003700 transcription factor activity, sequence-specific DNA binding | GO:0003676 nucleic acid binding	--	gi|655886560|ref|XP_008247027.1|	zinc finger protein 705A-like [Oryctolagus cuniculus]
100354677	689.154603776516	688.240441383726	-0.00191500288740593	Down	0.998010906912984	SPRYD3	XM_002711009.3	SPRY domain containing 3	mRNA	crg:105342840	uncharacterized LOC105342840; K08844 leucine-rich repeat kinase 2 [EC:2.7.11.1]	--	--	--	gi|635065538|ref|XP_008001558.1|	SPRY domain-containing protein 3 [Chlorocebus sabaeus]
100349971	0	0	0	Down	1	NLRP4	XM_017339427.1	NLR family pyrin domain containing 4	mRNA	ssc:100523066	NLRP12; NLR family pyrin domain containing 12; K20865 NACHT, LRR and PYD domains-containing protein 12	GO:0032481 positive regulation of type I interferon production | GO:0045087 innate immune response	GO:0005524 ATP binding	GO:0005829 cytosol | GO:0070062 extracellular exosome	gi|655895688|ref|XP_008249977.1|	NACHT, LRR and PYD domains-containing protein 4 [Oryctolagus cuniculus]
103348319	9.84033560853792	12.9610845166809	0.397407015349691	Up	0.701074396361501	HMGA2	XM_017341960.1	high mobility group AT-hook 2	mRNA	--	--	--	--	--	gi|940752924|ref|XP_014318211.1|	uncharacterized protein LOC106698497 [Myotis lucifugus]
100350807	0	0	0	Down	1	LOC100350807	XM_017340387.1	beta-microseminoprotein-like	mRNA	--	--	--	--	--	gi|655899675|ref|XP_008251297.1|	beta-microseminoprotein-like [Oryctolagus cuniculus]
100342347	194.881070244005	300.135464786751	0.623019840262483	Up	0.0535591190403018	SPTBN4	XM_017339296.1	spectrin beta%2C non-erythrocytic 4	mRNA	ocu:100342347	SPTBN4; spectrin beta, non-erythrocytic 4; K06115 spectrin beta	GO:0007605 sensory perception of sound | GO:0034613 cellular protein localization | GO:0009566 fertilization | GO:0040018 positive regulation of multicellular organism growth | GO:0045162 clustering of voltage-gated sodium channels | GO:0007628 adult walking behavior | GO:0061337 cardiac conduction | GO:0033135 regulation of peptidyl-serine phosphorylation | GO:0019226 transmission of nerve impul…	GO:0030507 spectrin binding | GO:0030506 ankyrin binding | GO:0005543 phospholipid binding | GO:0003779 actin binding | GO:0019902 phosphatase binding | GO:0005200 structural constituent of cytoskeleton	GO:0043203 axon hillock | GO:0070852 cell body fiber | GO:0016020 membrane | GO:0016605 PML body | GO:0033270 paranode region of axon | GO:0008091 spectrin | GO:0016363 nuclear matrix | GO:0070062 extracellular exosome | GO:0043194 axon initial segment	gi|655895100|ref|XP_008249730.1|	LOW QUALITY PROTEIN: spectrin beta chain, non-erythrocytic 4 [Oryctolagus cuniculus]
100354430	3310.21004925099	3289.00982909075	-0.00926944647192404	Down	0.996451579990446	TM9SF2	XM_008260141.2	transmembrane 9 superfamily member 2	mRNA	ocu:100354430	TM9SF2; transmembrane 9 superfamily member 2; K17086 transmembrane 9 superfamily member 2/4	--	--	GO:0016021 integral component of membrane | GO:0070062 extracellular exosome	gi|655832706|ref|XP_008258363.1|	LOW QUALITY PROTEIN: transmembrane 9 superfamily member 2 [Oryctolagus cuniculus]
100338868	1251.97819978592	966.50961168446	-0.373353456552195	Down	0.153371406579049	UBE3B	XM_008251359.2,XM_017339193.1,XM_017339194.1	ubiquitin protein ligase E3B%2C transcript variant X3	mRNA	ocu:100338868	UBE3B; ubiquitin protein ligase E3B; K10588 ubiquitin-protein ligase E3 B [EC:2.3.2.26]	GO:0042787 protein ubiquitination involved in ubiquitin-dependent protein catabolic process	GO:0016874 ligase activity | GO:0004842 ubiquitin-protein transferase activity	--	gi|291413950|ref|XP_002723225.1|	ubiquitin-protein ligase E3B [Oryctolagus cuniculus] >gi|655894593|ref|XP_008249581.1| PREDICTED: ubiquitin-protein ligase E3B [Oryctolagus cuniculus]
100359275	4.31836738765371	4.48970074045266	0.0561332990872313	Up	0.965697405536242	SHISA3	XM_002709408.3	shisa family member 3	mRNA	--	--	--	--	GO:0016021 integral component of membrane	gi|291385713|ref|XP_002709454.1|	protein shisa-3 homolog [Oryctolagus cuniculus]
100357384	1170.2534775952	1147.9312141063	-0.0277848562701123	Down	0.968938059752155	PIKFYVE	XM_017343067.1	phosphoinositide kinase%2C FYVE-type zinc finger containing	mRNA	ocu:100357384	PIKFYVE; phosphoinositide kinase, FYVE-type zinc finger containing; K00921 1-phosphatidylinositol-3-phosphate 5-kinase [EC:2.7.1.150]	GO:0042147 retrograde transport, endosome to Golgi | GO:0032288 myelin assembly | GO:0034504 protein localization to nucleus | GO:2000785 regulation of autophagosome assembly | GO:0035556 intracellular signal transduction | GO:0046854 phosphatidylinositol phosphorylation	GO:0008270 zinc ion binding | GO:0016308 1-phosphatidylinositol-4-phosphate 5-kinase activity | GO:0005524 ATP binding	GO:0045121 membrane raft | GO:0005911 cell-cell junction | GO:0012506 vesicle membrane | GO:0005829 cytosol | GO:0031410 cytoplasmic vesicle | GO:0048471 perinuclear region of cytoplasm | GO:0031901 early endosome membrane	gi|655829060|ref|XP_008257286.1|	LOW QUALITY PROTEIN: 1-phosphatidylinositol 3-phosphate 5-kinase [Oryctolagus cuniculus]
108178659	0	0	0	Down	1	LOC108178659	XR_001795396.1	uncharacterized LOC108178659	ncRNA	--	--	--	--	--	--	--
103352437	6.38757494159637	7.09511241986771	0.151557231097241	Up	0.958650255577373	MAMLD1	XM_008275035.2,XM_008275037.2	mastermind like domain containing 1%2C transcript variant X1	mRNA	ocu:103352437	MAMLD1; mastermind like domain containing 1; K19512 mastermind-like domain-containing protein 1	--	--	--	gi|655884011|ref|XP_008273257.1|	mastermind-like domain-containing protein 1 isoform X1 [Oryctolagus cuniculus] >gi|655884013|ref|XP_008273258.1| PREDICTED: mastermind-like domain-containing protein 1 isoform X1 [Oryctolagus cuniculus]
100345949	114.62118536757	96.4646124475237	-0.248802022026016	Down	0.874093230767473	BEST4	XM_002715680.3	bestrophin 4	mRNA	ocu:100345949	BEST4; bestrophin 4; K13881 bestrophin-4	--	--	GO:0016021 integral component of membrane	gi|291399034|ref|XP_002715726.1|	bestrophin-4 [Oryctolagus cuniculus]
100337728	15.8913996195645	13.3320250940865	-0.253350256181401	Down	0.887979620254506	LOC100337728	XM_008259642.2,XM_017343375.1	NKG2-A/NKG2-B type II integral membrane protein%2C transcript variant X2	mRNA	ocu:100337728	NKG2-A/NKG2-B type II integral membrane protein; K06541 killer cell lectin-like receptor subfamily C	--	--	GO:0016021 integral component of membrane	gi|655830944|ref|XP_008257864.1|	NKG2-A/NKG2-B type II integral membrane protein-like [Oryctolagus cuniculus]
100101595	3313.21645980506	2779.8645012243	-0.253217897514757	Down	0.689332367788261	CTSD	XM_008253603.2	cathepsin D	mRNA	ocu:100101595	CTSD; cathepsin D; K01379 cathepsin D [EC:3.4.23.5]	GO:0000045 autophagosome assembly | GO:0006508 proteolysis	GO:0004190 aspartic-type endopeptidase activity	GO:0005764 lysosome | GO:0005739 mitochondrion	gi|655901408|ref|XP_008251825.1|	cathepsin D [Oryctolagus cuniculus]
108176376	0	0	0	Down	1	LOC108176376	XR_001793019.1	uncharacterized LOC108176376	ncRNA	hgl:101700836	Clip4; CAP-Gly domain containing linker protein family member 4; K10423 CAP-Gly domain-containing linker protein 3/4	--	--	--	gi|655617903|ref|XP_008252799.1|	LOW QUALITY PROTEIN: CAP-Gly domain-containing linker protein 4 [Oryctolagus cuniculus]
MSTRG.8283	325.507290497678	362.498608833488	0.15528560220005	Up	0.844308061714751
108176166	5968.66081957277	6497.56738490467	0.122492418416084	Up	0.94927348368805	LOC108176166	XM_017340206.1	uncharacterized LOC108176166	mRNA	--	--	--	--	--	gi|678336953|emb|CDW75723.1|	[Stylonychia lemnae]
100340098	1.17636383455764	1.09669659188826	-0.10116988649504	Down	0.944561400341221	TEX36	XM_002721238.3,XM_008274824.2,XM_008274825.2,XM_008274826.2	testis expressed 36%2C transcript variant X3	mRNA	--	--	--	--	--	gi|291409991|ref|XP_002721284.1|	testis-expressed sequence 36 protein isoform X3 [Oryctolagus cuniculus]
100009223	5867.8090778368	8112.95589770372	0.467405715388596	Up	0.122531640973759	PROC	NM_001195801.1,XM_008258416.2,XM_008258417.2	protein C%2C inactivator of coagulation factors Va and VIIIa	mRNA	ocu:100009223	PROC; protein C, inactivator of coagulation factors Va and VIIIa; K01344 protein C (activated) [EC:3.4.21.69]	GO:0006508 proteolysis | GO:0030195 negative regulation of blood coagulation | GO:1903142 positive regulation of establishment of endothelial barrier | GO:0043066 negative regulation of apoptotic process | GO:0050728 negative regulation of inflammatory response	GO:0005509 calcium ion binding | GO:0004252 serine-type endopeptidase activity	GO:0005576 extracellular region | GO:0005783 endoplasmic reticulum | GO:0005794 Golgi apparatus	gi|655826787|ref|XP_008256638.1|	vitamin K-dependent protein C isoform X2 [Oryctolagus cuniculus]
103350367	33.4179790027624	38.5317522394552	0.20542330723282	Up	0.916064591622779	LOC103350367	XR_518367.2	uncharacterized LOC103350367	ncRNA	--	--	--	--	--	--	--
100353968	0.151189272120377	0.149285155279901	-0.0182850615264236	Down	0.965697405536242	ZCCHC18	XM_008272826.2	zinc finger CCHC-type containing 18	mRNA	--	--	--	--	--	gi|655876577|ref|XP_008271048.1|	LOW QUALITY PROTEIN: putative zinc finger CCHC domain-containing protein 18 [Oryctolagus cuniculus]
100346962	938.630807172513	832.525421037751	-0.17306348707587	Down	0.795878381356119	TNPO3	XM_008258220.2	transportin 3	mRNA	ocu:100346962	TNPO3; transportin 3; K15436 transportin-3	GO:0035048 splicing factor protein import into nucleus	GO:0042802 identical protein binding | GO:0008565 protein transporter activity | GO:0008139 nuclear localization sequence binding	GO:0005737 cytoplasm | GO:0031965 nuclear membrane	gi|655819058|ref|XP_008256442.1|	LOW QUALITY PROTEIN: transportin-3 [Oryctolagus cuniculus]
100358642	496.301992096738	507.186843656988	0.0312990772397394	Up	0.974833266069539	LOC100358642	XM_002719707.3,XM_017349627.1	putative SEC14-like protein 6%2C transcript variant X2	mRNA	fch:102055515	SEC14L2; SEC14 like lipid binding 2; K17981 mitochondrial fission process protein 1	GO:0006810 transport	GO:0005215 transporter activity	GO:0016021 integral component of membrane | GO:0005622 intracellular	gi|291406841|ref|XP_002719753.1|	putative SEC14-like protein 6 [Oryctolagus cuniculus]
100344763	38.2741860283748	36.7342175526518	-0.059247151251224	Down	0.965697405536242	YPEL1	XM_002719724.3	yippee like 1	mRNA	--	--	--	--	--	gi|880924154|ref|XP_005077624.2|	protein yippee-like 1 [Mesocricetus auratus]
108176252	58.719227617055	82.5910870930555	0.492153108705687	Up	0.344302133361709	LOC108176252	XR_001792915.1	uncharacterized LOC108176252	ncRNA	--	--	--	--	--	--	--
103347276	3.15383249969785	3.00534409582099	-0.0695758592539569	Down	0.965697405536242	LOC103347276	XM_017340509.1	zinc finger protein 260-like	mRNA	ocu:103347276	zinc finger protein 260-like; K09228 KRAB domain-containing zinc finger protein	GO:0006355 regulation of transcription, DNA-templated	GO:0046872 metal ion binding | GO:0003676 nucleic acid binding	GO:0005622 intracellular	gi|655903171|ref|XP_008252349.1|	LOW QUALITY PROTEIN: zinc finger protein OZF-like [Oryctolagus cuniculus]
100355004	457.071884516768	430.82143747354	-0.0853310388695916	Down	0.960255852778266	PALM2	NM_001204216.1,XM_008259550.2	paralemmin 2	mRNA	ocu:100355004	PALM2; paralemmin 2; K16519 A-kinase anchor protein 2	--	--	--	gi|323690109|ref|NP_001191145.1|	[Oryctolagus cuniculus]
100354772	2.08837138069367	2.04740245531912	-0.0285835740756441	Down	0.980019111023196	CAPS2	XM_008256803.2,XM_008256808.2,XM_017341986.1	calcyphosine 2%2C transcript variant X2	mRNA	--	--	GO:0009267 cellular response to starvation | GO:0045921 positive regulation of exocytosis | GO:0016082 synaptic vesicle priming | GO:0015031 protein transport	GO:0005509 calcium ion binding | GO:0008289 lipid binding	GO:0030054 cell junction | GO:0030659 cytoplasmic vesicle membrane | GO:0042734 presynaptic membrane | GO:0045211 postsynaptic membrane | GO:0005654 nucleoplasm	gi|655744789|ref|XP_008255025.1|	calcyphosin-2 isoform X1 [Oryctolagus cuniculus] >gi|655744834|ref|XP_008255026.1| PREDICTED: calcyphosin-2 isoform X1 [Oryctolagus cuniculus] >gi|655744841|ref|XP_008255028.1| PREDICTED: calcyphosin-2 isoform X1 [Oryctolagus cuniculus]
100009182	5032.64550273037	4667.90195034865	-0.108542721189015	Down	0.946291238225872	MAN1A1	NM_001195721.1,XM_008263299.2,XM_008263300.2	mannosidase alpha class 1A member 1	mRNA	rro:104670284	MAN1A1; mannosidase alpha class 1A member 1; K01230 mannosyl-oligosaccharide alpha-1,2-mannosidase [EC:3.2.1.113]	GO:0006491 N-glycan processing | GO:1904381 Golgi apparatus mannose trimming | GO:0018279 protein N-linked glycosylation via asparagine | GO:0043687 post-translational protein modification	GO:0005509 calcium ion binding | GO:0004571 mannosyl-oligosaccharide 1,2-alpha-mannosidase activity	GO:0016021 integral component of membrane | GO:0000139 Golgi membrane | GO:0005793 endoplasmic reticulum-Golgi intermediate compartment | GO:0070062 extracellular exosome | GO:0005783 endoplasmic reticulum	gi|655842692|ref|XP_008261521.1|	mannosyl-oligosaccharide 1,2-alpha-mannosidase IA isoform X2 [Oryctolagus cuniculus]
100339452	0	0	0	Down	1	LOC100339452	XM_002709343.2,XM_008251126.1	disintegrin and metalloproteinase domain-containing protein 20%2C transcript variant X2	mRNA	ocu:100339452	disintegrin and metalloproteinase domain-containing protein 20; K08609 disintegrin and metalloproteinase domain-containing protein 20 [EC:3.4.24.-]	GO:0006508 proteolysis	GO:0004222 metalloendopeptidase activity | GO:0008270 zinc ion binding	GO:0016021 integral component of membrane	gi|291386053|ref|XP_002709389.1|	disintegrin and metalloproteinase domain-containing protein 20-like [Oryctolagus cuniculus] >gi|655605325|ref|XP_008249348.1| PREDICTED: disintegrin and metalloproteinase domain-containing protein 20-like [Oryctolagus cuniculus]
100009110	0	0	0	Down	1	MMP1	NM_001171139.2	matrix metallopeptidase 1	mRNA	ocu:100009110	MMP1, MMP-1; matrix metallopeptidase 1; K01388 matrix metalloproteinase-1 (interstitial collagenase) [EC:3.4.24.7]	GO:0032461 positive regulation of protein oligomerization | GO:0030574 collagen catabolic process | GO:0006508 proteolysis	GO:0004222 metalloendopeptidase activity | GO:0005509 calcium ion binding | GO:0008270 zinc ion binding	GO:0005578 proteinaceous extracellular matrix	gi|283837835|ref|NP_001164610.1|	collagenase precursor [Oryctolagus cuniculus] >gi|116855|sp|P13943.1|MMP1_RABIT RecName: Full=Interstitial collagenase; AltName: Full=Matrix metalloproteinase-1; Short=MMP-1; Flags: Precursor >gi|164888|gb|AAB88016.1| collagenase-1 precursor [Oryctolagus cuniculus]
100352217	1273.08977332089	1174.65161655421	-0.116101216786427	Down	0.906477080617981	SLC27A4	XM_002722970.3	solute carrier family 27 member 4	mRNA	ocu:100352217	SLC27A4; solute carrier family 27 member 4; K08745 solute carrier family 27 (fatty acid transporter), member 1/4 [EC:6.2.1.-]	GO:0042760 very long-chain fatty acid catabolic process | GO:0043588 skin development | GO:0044539 long-chain fatty acid import | GO:0001676 long-chain fatty acid metabolic process | GO:0001579 medium-chain fatty acid transport	GO:0000166 nucleotide binding | GO:0004467 long-chain fatty acid-CoA ligase activity | GO:0031957 very long-chain fatty acid-CoA ligase activity	GO:0016021 integral component of membrane | GO:0031526 brush border membrane | GO:0005902 microvillus | GO:0005789 endoplasmic reticulum membrane	gi|291413515|ref|XP_002723016.1|	long-chain fatty acid transport protein 4 [Oryctolagus cuniculus]
100339725	19.1086100071934	22.8850281112254	0.260181226059443	Up	0.883278389912542	FAM171B	XM_002712331.3	family with sequence similarity 171 member B	mRNA	--	--	--	GO:0003677 DNA binding	GO:0016021 integral component of membrane	gi|291391886|ref|XP_002712377.1|	protein FAM171B [Oryctolagus cuniculus]
100356600	102.008473870637	73.1961689825574	-0.47884895590965	Down	0.318202981268568	TMEM104	XM_008252132.2	transmembrane protein 104	mRNA	--	--	--	--	GO:0016021 integral component of membrane	gi|655896834|ref|XP_008250354.1|	transmembrane protein 104 [Oryctolagus cuniculus]
MSTRG.5086	84.4692114587049	98.8347701620729	0.226593089365775	Up	0.831438809982724
100358616	148.665779370563	151.317078798057	0.0255022314194607	Up	0.989133512642006	CCDC71	XM_002713352.3,XM_008260642.2	coiled-coil domain containing 71%2C transcript variant X1	mRNA	tgu:100222711	LAMB2; laminin subunit beta 2; K06243 laminin, beta 2	--	GO:0003677 DNA binding	--	gi|291393663|ref|XP_002713398.1|	coiled-coil domain-containing protein 71 isoform X1 [Oryctolagus cuniculus]
100345338	28.2272778987889	28.3378980675613	0.00564274289381293	Up	0.996822185710756	LOC100345338	XM_017343975.1	uncharacterized protein C4orf3-like	mRNA	--	--	--	--	--	gi|291394053|ref|XP_002713644.1|	uncharacterized protein C4orf3-like [Oryctolagus cuniculus]
MSTRG.13611	115.309980751306	113.158800031244	-0.0271686088926499	Down	0.98904136819978
100346291	2082.12052443535	3186.70700939937	0.614012799604173	Up	0.00678472866660359	NR1I3	XM_002715134.3,XM_017345731.1,XM_017345732.1,XM_017345733.1,XM_017345734.1	nuclear receptor subfamily 1 group I member 3%2C transcript variant X3	mRNA	ocu:100346291	NR1I3, CAR; nuclear receptor subfamily 1 group I member 3; K08541 constitutive androstane receptor	GO:0045892 negative regulation of transcription, DNA-templated | GO:0043401 steroid hormone mediated signaling pathway | GO:0045944 positive regulation of transcription from RNA polymerase II promoter	GO:0008270 zinc ion binding | GO:0003707 steroid hormone receptor activity | GO:0000977 RNA polymerase II regulatory region sequence-specific DNA binding | GO:0001228 transcriptional activator activity, RNA polymerase II transcription regulatory region sequence-specific binding	GO:0005654 nucleoplasm | GO:0005829 cytosol	gi|291397560|ref|XP_002715180.1|	nuclear receptor subfamily 1 group I member 3 isoform X1 [Oryctolagus cuniculus] >gi|655845744|ref|XP_008262410.1| PREDICTED: nuclear receptor subfamily 1 group I member 3 isoform X1 [Oryctolagus cuniculus]
108176871	128.824072732275	128.468268218345	-0.00399015169354227	Down	0.996853470065129	LOC108176871	XR_001793621.1	uncharacterized LOC108176871	ncRNA	--	--	--	--	--	--	--
100344475	2.53924913776491	2.39702560457387	-0.083156631911717	Down	0.965697405536242	LOC100344475	XM_008258721.2	cleavage stimulation factor subunit 2 tau variant-like	mRNA	ocu:100344475	cleavage stimulation factor subunit 2 tau variant-like; K14407 cleavage stimulation factor subunit 2	GO:0031124 mRNA 3'-end processing	GO:0000166 nucleotide binding | GO:0044822 poly(A) RNA binding	GO:0005622 intracellular	gi|655827870|ref|XP_008256943.1|	LOW QUALITY PROTEIN: cleavage stimulation factor subunit 2 tau variant-like [Oryctolagus cuniculus]
100337793	770.673947928838	885.253956366266	0.199970763776099	Up	0.840284391842655	LOC100337793	XM_002724355.2	60S acidic ribosomal protein P2-like	mRNA	ocu:100337793	60S acidic ribosomal protein P2-like; K02943 large subunit ribosomal protein LP2	GO:0006414 translational elongation	GO:0003735 structural constituent of ribosome	GO:0005840 ribosome	gi|291416332|ref|XP_002724401.1|	60S acidic ribosomal protein P2-like, partial [Oryctolagus cuniculus]
100355623	1129.49215135231	1408.36928369317	0.318351421985902	Up	0.590252718041833	LOC100355623	XM_008261746.2	lanosterol 14-alpha demethylase	mRNA	ocu:100355623	lanosterol 14-alpha demethylase; K05917 sterol 14-demethylase [EC:1.14.13.70]	GO:0055114 oxidation-reduction process | GO:0006695 cholesterol biosynthetic process | GO:0070988 demethylation	GO:0008398 sterol 14-demethylase activity | GO:0020037 heme binding | GO:0005506 iron ion binding	GO:0016021 integral component of membrane | GO:0005789 endoplasmic reticulum membrane	gi|655837623|ref|XP_008259968.1|	lanosterol 14-alpha demethylase [Oryctolagus cuniculus]
108177588	0	0	0	Down	1	FOXD3	XM_017345580.1	forkhead box D3	mRNA	ocu:108177588	FOXD3; forkhead box D3; K09397 forkhead box protein D	GO:0045944 positive regulation of transcription from RNA polymerase II promoter | GO:0000122 negative regulation of transcription from RNA polymerase II promoter | GO:0030154 cell differentiation | GO:0009653 anatomical structure morphogenesis	GO:0000977 RNA polymerase II regulatory region sequence-specific DNA binding | GO:0001227 transcriptional repressor activity, RNA polymerase II transcription regulatory region sequence-specific binding	GO:0000790 nuclear chromatin	gi|965914992|ref|XP_014947502.1|	LOW QUALITY PROTEIN: forkhead box protein D3 [Ovis aries]
100352604	11.6375624918154	10.3193758013746	-0.173433207210631	Down	0.947322209413331	SNX22	XM_008268907.2	sorting nexin 22	mRNA	ocu:100352604	SNX22; sorting nexin 22; K17941 sorting nexin-22/24	--	GO:0035091 phosphatidylinositol binding	--	gi|655862427|ref|XP_008267129.1|	sorting nexin-22 [Oryctolagus cuniculus]
100337818	50.7213116867144	57.29970487599	0.175935653344132	Up	0.917028475327034	ABCA4	XM_008264861.2	ATP binding cassette subfamily A member 4	mRNA	ocu:100337818	ABCA4; ATP binding cassette subfamily A member 4; K05644 ATP-binding cassette, subfamily A (ABC1), member 4	GO:0055085 transmembrane transport | GO:0006649 phospholipid transfer to membrane | GO:0045494 photoreceptor cell maintenance | GO:0007601 visual perception | GO:0045332 phospholipid translocation | GO:0008152 metabolic process	GO:0042626 ATPase activity, coupled to transmembrane movement of substances | GO:0005524 ATP binding | GO:0004012 phospholipid-translocating ATPase activity	GO:0043231 intracellular membrane-bounded organelle | GO:0001750 photoreceptor outer segment | GO:0005887 integral component of plasma membrane	gi|837797393|ref|XP_012781470.1|	retinal-specific ATP-binding cassette transporter [Ochotona princeps]
100357789	443.664312877162	438.16950741827	-0.0179794219809317	Down	0.988066640789645	SNRPD3	XM_002722553.3	small nuclear ribonucleoprotein D3 polypeptide	mRNA	tup:102487734	SNRPD3; small nuclear ribonucleoprotein D3 polypeptide; K11088 small nuclear ribonucleoprotein D3	--	--	--	gi|562857462|ref|XP_006157234.1|	small nuclear ribonucleoprotein Sm D3 isoform X2 [Tupaia chinensis]
100349494	409.555795181732	501.609580160896	0.292504893686746	Up	0.555485494891775	ETFBKMT	XM_008259433.2	electron transfer flavoprotein beta subunit lysine methyltransferase	mRNA	--	--	GO:0018023 peptidyl-lysine trimethylation | GO:1904736 negative regulation of fatty acid beta-oxidation using acyl-CoA dehydrogenase | GO:1904733 negative regulation of electron carrier activity	GO:0016279 protein-lysine N-methyltransferase activity	GO:0005759 mitochondrial matrix	gi|291392451|ref|XP_002712755.1|	methyltransferase-like protein 20 [Oryctolagus cuniculus] >gi|655830291|ref|XP_008257655.1| PREDICTED: methyltransferase-like protein 20 [Oryctolagus cuniculus]
108177437	0.984745928331402	0.990108587169231	0.00783521040853092	Up	0.996584494405823	LOC108177437	XR_001794235.1	uncharacterized LOC108177437	ncRNA	--	--	--	--	--	--	--
100347268	14.036936720334	15.5922540168574	0.151601368405058	Up	0.959849113041586	ANKRD13B	XM_008270971.2	ankyrin repeat domain 13B	mRNA	ssc:100515297	ANKRD13D; ankyrin repeat domain 13D; K05766 protein phosphatase slingshot [EC:3.1.3.16 3.1.3.48]	--	--	--	gi|635088920|ref|XP_008009096.1|	ankyrin repeat domain-containing protein 13B isoform X4 [Chlorocebus sabaeus]
100349880	59.9006325425248	57.4141443921062	-0.0611650386520055	Down	0.965697405536242	LOC100349880	XM_017338949.1	heterogeneous nuclear ribonucleoprotein F-like	mRNA	ocu:100349880	heterogeneous nuclear ribonucleoprotein F-like; K12898 heterogeneous nuclear ribonucleoprotein F/H	--	GO:0003723 RNA binding	GO:0030529 intracellular ribonucleoprotein complex | GO:0044428 nuclear part	gi|655893400|ref|XP_008249208.1|	LOW QUALITY PROTEIN: heterogeneous nuclear ribonucleoprotein F-like [Oryctolagus cuniculus]
100350537	7.73922461968567	8.09347166893835	0.0645696425258172	Up	0.965697405536242	LOC100350537	XM_017338282.1	zinc finger protein 83	mRNA	ocu:100350537	zinc finger protein 83; K09228 KRAB domain-containing zinc finger protein	--	--	--	gi|655889771|ref|XP_008248016.1|	LOW QUALITY PROTEIN: zinc finger protein 83-like [Oryctolagus cuniculus]
100008978	2533.60958242474	3235.48824583578	0.352789207140424	Up	0.532570162411585	LCAT	NM_001082190.1	lecithin-cholesterol acyltransferase	mRNA	ocu:100008978	LCAT; lecithin-cholesterol acyltransferase; K00650 lecithin-cholesterol acyltransferase [EC:2.3.1.43]	GO:0034435 cholesterol esterification | GO:0008203 cholesterol metabolic process | GO:0043691 reverse cholesterol transport | GO:0051384 response to glucocorticoid | GO:0042158 lipoprotein biosynthetic process | GO:0046688 response to copper ion | GO:0034375 high-density lipoprotein particle remodeling | GO:0034372 very-low-density lipoprotein particle remodeling | GO:0006656 phosphatidylcholine …	GO:0004623 phospholipase A2 activity | GO:0034186 apolipoprotein A-I binding | GO:0004607 phosphatidylcholine-sterol O-acyltransferase activity	GO:0034364 high-density lipoprotein particle | GO:0016021 integral component of membrane | GO:0070062 extracellular exosome	gi|126722618|ref|NP_001075659.1|	acyltransferase precursor [Oryctolagus cuniculus] >gi|1730098|sp|P53761.1|LCAT_RABIT RecName: Full=Phosphatidylcholine-sterol acyltransferase; AltName: Full=Lecithin-cholesterol acyltransferase; AltName: Full=Phospholipid-cholesterol acyltransferase; Flags: Precursor >gi|416250|dbj|BAA02839.1| lecithin-cholesterol acyltransferase precursor [Oryctolagus cuniculus]
108178635	59.5709110693039	63.7647383718959	0.098150816672024	Up	0.965697405536242	LOC108178635	XR_001795372.1	uncharacterized LOC108178635	ncRNA	--	--	--	--	--	--	--
103350625	0	0	0	Down	1	NANOGNB	XM_017346691.1	NANOG neighbor homeobox	mRNA	--	--	--	--	--	gi|655855807|ref|XP_008265419.1|	LOW QUALITY PROTEIN: NANOG neighbor homeobox [Oryctolagus cuniculus]
100338295	51.369780015537	56.213718158472	0.13000234707684	Up	0.959849113041586	PWWP2B	XM_008252797.2	PWWP domain containing 2B	mRNA	gga:421991	DNMT3A; DNA methyltransferase 3 alpha; K17398 DNA (cytosine-5)-methyltransferase 3A [EC:2.1.1.37]	--	--	GO:0005654 nucleoplasm	gi|655898989|ref|XP_008251019.1|	LOW QUALITY PROTEIN: PWWP domain-containing protein 2B [Oryctolagus cuniculus]
100341125	7.00045714422477	8.16343495761339	0.221727191798024	Up	0.906360568381156	FAM169A	XM_008274546.2	family with sequence similarity 169 member A	mRNA	gfr:102042741	FAM169B; family with sequence similarity 169 member B; K12869 crooked neck	--	--	--	gi|291409759|ref|XP_002721161.1|	soluble lamin-associated protein of 75 kDa isoform X1 [Oryctolagus cuniculus] >gi|655882573|ref|XP_008272768.1| PREDICTED: soluble lamin-associated protein of 75 kDa isoform X1 [Oryctolagus cuniculus]
100349572	450.189688147884	430.416378631584	-0.0648000336121722	Down	0.961697233411663	WDR59	XM_008257615.2	WD repeat domain 59	mRNA	ocu:100349572	WDR59; WD repeat domain 59; K20409 WD repeat-containing protein 59	GO:0006633 fatty acid biosynthetic process | GO:0055114 oxidation-reduction process | GO:0034198 cellular response to amino acid starvation | GO:0032008 positive regulation of TOR signaling	GO:0016491 oxidoreductase activity | GO:0005506 iron ion binding	GO:0016021 integral component of membrane | GO:0061700 GATOR2 complex	gi|655797692|ref|XP_008255837.1|	WD repeat-containing protein 59 isoform X3 [Oryctolagus cuniculus]
100340557	0	0	0	Down	1	LOC100340557	XM_002708976.1	olfactory receptor 10Q1-like	mRNA	ocu:100340557	olfactory receptor 10Q1-like; K04257 olfactory receptor	GO:0050911 detection of chemical stimulus involved in sensory perception of smell | GO:0007186 G-protein coupled receptor signaling pathway	GO:0004930 G-protein coupled receptor activity | GO:0004984 olfactory receptor activity	GO:0005886 plasma membrane | GO:0016021 integral component of membrane	gi|291385320|ref|XP_002709022.1|	olfactory receptor 10Q1-like [Oryctolagus cuniculus]
103350947	27.7071575112093	30.2996984922357	0.129044725999534	Up	0.960255852778266	LOC103350947	XR_518788.2	uncharacterized LOC103350947	ncRNA	--	--	--	--	--	--	--
100356126	0.488522374201289	0.517219624689893	0.0823523771032408	Up	0.895439407685919	CD164L2	XM_002716092.2,XM_017345614.1,XM_017345615.1	CD164 molecule like 2%2C transcript variant X2	mRNA	cjc:100390159	FCN3, CD164L2; ficolin-3; K10104 ficolin	--	--	GO:0016021 integral component of membrane	gi|291399497|ref|XP_002716138.1|	CD164 sialomucin-like 2 protein [Oryctolagus cuniculus]
108178302	127.78536987344	151.233545338224	0.243055509578222	Up	0.759656066154004	LOC108178302	XR_001795037.1	uncharacterized LOC108178302	ncRNA	--	--	--	--	--	--	--
100353287	0.679191984894543	0.684036471977585	0.0102538160445226	Up	0.992568825260888	LOC100353287	XM_017346680.1	nmrA-like family domain-containing protein 1	mRNA	--	--	--	--	--	gi|655854480|ref|XP_008265029.1|	nmrA-like family domain-containing protein 1 [Oryctolagus cuniculus]
100347017	27.5727480116457	26.5429313464011	-0.0549153515785898	Down	0.970722116508719	IGSF22	XM_017350888.1	immunoglobulin superfamily member 22	mRNA	gja:107112583	TTN; titin; K12567 titin [EC:2.7.11.1]	--	--	--	gi|562825665|ref|XP_006142531.1|	immunoglobulin superfamily member 22 [Tupaia chinensis]
100355276	170.489761014126	168.152683387836	-0.0199132972726058	Down	0.992568825260888	PTDSS1	XM_017341449.1	phosphatidylserine synthase 1	mRNA	ocu:100355276	PTDSS1; phosphatidylserine synthase 1; K08729 phosphatidylserine synthase 1 [EC:2.7.8.-]	GO:0006659 phosphatidylserine biosynthetic process	--	GO:0005789 endoplasmic reticulum membrane | GO:0016021 integral component of membrane	gi|504136417|ref|XP_004580674.1|	phosphatidylserine synthase 1 [Ochotona princeps]
100354213	196.923310077378	234.998945007632	0.255020384940479	Up	0.679494543771021	ENTPD1	XM_008270246.2,XM_008270248.2,XM_008270249.2	ectonucleoside triphosphate diphosphohydrolase 1%2C transcript variant X1	mRNA	ocu:100354213	ENTPD1; ectonucleoside triphosphate diphosphohydrolase 1; K01510 apyrase [EC:3.6.1.5]	--	--	--	gi|655867145|ref|XP_008268468.1|	ectonucleoside triphosphate diphosphohydrolase 1 isoform X1 [Oryctolagus cuniculus]
103352270	28.3503051434128	25.0217021871824	-0.180184326315159	Down	0.937600228633031	LOC103352270	XR_519762.2	uncharacterized LOC103352270	ncRNA	--	--	--	--	--	--	--
103348903	17.3950867156106	8.88285083545622	-0.969585200687439	Down	0.0416533020031785	NMUR1	XM_008259306.2	neuromedin U receptor 1	mRNA	ocu:103348903	NMUR1; neuromedin U receptor 1; K05052 neuromedin U receptor 1	GO:0007200 phospholipase C-activating G-protein coupled receptor signaling pathway | GO:0006939 smooth muscle contraction | GO:0007202 activation of phospholipase C activity | GO:0006821 chloride transport | GO:0006816 calcium ion transport | GO:1903955 positive regulation of protein targeting to mitochondrion | GO:0048016 inositol phosphate-mediated signaling | GO:0019722 calcium-mediated signal…	GO:0001607 neuromedin U receptor activity	GO:0005622 intracellular | GO:0005887 integral component of plasma membrane	gi|655829888|ref|XP_008257528.1|	neuromedin-U receptor 1 [Oryctolagus cuniculus]
108178166	3.82183614879055	3.41336090209515	-0.163072966076296	Down	0.928299169736198	LOC108178166	XR_001794848.1	uncharacterized LOC108178166	ncRNA	--	--	--	--	--	--	--
100358717	36.7222852472484	51.0640308149243	0.475651582289001	Up	0.555485494891775	KAZALD1	XM_017348659.1	Kazal type serine peptidase inhibitor domain 1	mRNA	lcm:102361645	HTRA4; HtrA serine peptidase 4; K08784 HtrA serine peptidase 1 [EC:3.4.21.-]	GO:0030198 extracellular matrix organization | GO:0001558 regulation of cell growth	GO:0005520 insulin-like growth factor binding	GO:0005614 interstitial matrix	gi|291404675|ref|XP_002718667.1|	kazal-type serine protease inhibitor domain-containing protein 1 [Oryctolagus cuniculus]
100341099	0	0	0	Down	1	GPX6	NM_001256906.1	glutathione peroxidase 6	mRNA	ocu:100341099	GPX6; glutathione peroxidase 6; K00432 glutathione peroxidase [EC:1.11.1.9]	GO:0098869 cellular oxidant detoxification | GO:0055114 oxidation-reduction process | GO:0006979 response to oxidative stress	GO:0004602 glutathione peroxidase activity	--	gi|379317174|ref|NP_001243835.1|	peroxidase 6 precursor [Oryctolagus cuniculus]
100009146	38795.776444829	47395.8618316978	0.28886150183858	Up	0.535105358493878	F2	XM_002709082.3	coagulation factor II%2C thrombin	mRNA	ocu:100009146	F2, THROMBIN; coagulation factor II, thrombin; K01313 coagulation factor II (thrombin) [EC:3.4.21.5]	GO:0010468 regulation of gene expression | GO:0048712 negative regulation of astrocyte differentiation | GO:0008284 positive regulation of cell proliferation | GO:0030194 positive regulation of blood coagulation | GO:0014068 positive regulation of phosphatidylinositol 3-kinase signaling | GO:2000379 positive regulation of reactive oxygen species metabolic process | GO:0045861 negative regulation …	GO:0005102 receptor binding | GO:0070053 thrombospondin receptor activity | GO:0004252 serine-type endopeptidase activity | GO:0005509 calcium ion binding	GO:0072562 blood microparticle | GO:0005829 cytosol | GO:0070062 extracellular exosome	gi|291384932|ref|XP_002709128.1|	prothrombin [Oryctolagus cuniculus]
MSTRG.654	0	0	0	Down	1
MSTRG.1462	36.3995671315381	34.8477912624883	-0.0628540763245103	Down	0.965697405536242
103347381	247.826980924972	293.75925050168	0.245301020724956	Up	0.740730622827707	ARHGEF16	XM_008253888.1	Rho guanine nucleotide exchange factor 16	mRNA	ocu:103347381	ARHGEF16; Rho guanine nucleotide exchange factor 16; K20688 Rho guanine nucleotide exchange factor 16	GO:0048011 neurotrophin TRK receptor signaling pathway | GO:0060326 cell chemotaxis | GO:0090630 activation of GTPase activity | GO:0043065 positive regulation of apoptotic process | GO:0090004 positive regulation of establishment of protein localization to plasma membrane | GO:0035023 regulation of Rho protein signal transduction | GO:0097190 apoptotic signaling pathway	GO:0005089 Rho guanyl-nucleotide exchange factor activity | GO:0030165 PDZ domain binding | GO:0030971 receptor tyrosine kinase binding | GO:0017048 Rho GTPase binding	GO:0005829 cytosol	gi|655902395|ref|XP_008252110.1|	rho guanine nucleotide exchange factor 16 [Oryctolagus cuniculus]
100347847	4.98232694404655	5.37328445541227	0.10898451923933	Up	0.965697405536242	SPIN3	XM_008272686.2	spindlin family member 3	mRNA	--	--	--	--	--	gi|655876071|ref|XP_008270908.1|	spindlin-3 [Oryctolagus cuniculus]
100344015	1.36579179439844	1.31410693154394	-0.055654895959229	Down	0.965697405536242	ADAM21	XM_017337709.1	ADAM metallopeptidase domain 21	mRNA	ocu:100344015	ADAM21; ADAM metallopeptidase domain 21; K08610 disintegrin and metalloproteinase domain-containing protein 21 [EC:3.4.24.-]	--	--	--	gi|655885840|ref|XP_008246771.1|	disintegrin and metalloproteinase domain-containing protein 21 [Oryctolagus cuniculus]
100354324	644.669257009585	566.861170361049	-0.185563737054242	Down	0.731261663971261	MTMR1	XM_008275028.1,XM_017350861.1,XM_017350862.1,XM_017350863.1	myotubularin related protein 1%2C transcript variant X1	mRNA	ocu:100354324	MTMR1; myotubularin related protein 1; K18081 myotubularin-related protein 1/2 [EC:3.1.3.64 3.1.3.95]	--	--	--	gi|655883995|ref|XP_008273250.1|	myotubularin-related protein 1 [Oryctolagus cuniculus]
100343984	31.3418402260875	26.0714018785711	-0.265621729934492	Down	0.864797570966261	SLAMF6	XM_008264216.2,XM_008264217.2	SLAM family member 6%2C transcript variant X1	mRNA	ocu:100343984	SLAMF6; SLAM family member 6; K16852 SLAM family member 6	GO:0032729 positive regulation of interferon-gamma production | GO:0032740 positive regulation of interleukin-17 production | GO:0045954 positive regulation of natural killer cell mediated cytotoxicity | GO:0001779 natural killer cell differentiation | GO:0001787 natural killer cell proliferation | GO:0072540 T-helper 17 cell lineage commitment	--	GO:0016021 integral component of membrane | GO:0070062 extracellular exosome | GO:0005886 plasma membrane	gi|655845843|ref|XP_008262438.1|	SLAM family member 6 isoform X1 [Oryctolagus cuniculus]
100341072	0	0	0	Down	1	LOC100341072	XM_002708910.1	olfactory receptor 5D16-like	mRNA	ocu:100341072	olfactory receptor 5D16-like; K04257 olfactory receptor	GO:0050911 detection of chemical stimulus involved in sensory perception of smell | GO:0007186 G-protein coupled receptor signaling pathway	GO:0004930 G-protein coupled receptor activity | GO:0004984 olfactory receptor activity	GO:0005886 plasma membrane | GO:0016021 integral component of membrane	gi|291385104|ref|XP_002708956.1|	olfactory receptor 5D16-like [Oryctolagus cuniculus]
108176829	0	0	0	Down	1	LOC108176829	XR_001793555.1	uncharacterized LOC108176829	ncRNA	--	--	--	--	--	--	--
103346936	15.5536830708712	16.0929789601134	0.0491751598876178	Up	0.976806867302647	LOC103346936	XM_008253349.2	trafficking protein particle complex subunit 10	mRNA	ocu:103347383	trafficking protein particle complex subunit 10; K20307 trafficking protein particle complex subunit 10	--	--	--	gi|955515884|ref|XP_014642416.1|	trafficking protein particle complex subunit 10 [Ceratotherium simum simum]
100347711	60.7819159880274	59.7203313587834	-0.0254199823952069	Down	0.992680663239718	LOC100347711	XM_017339657.1	leukocyte immunoglobulin-like receptor subfamily A member 6	mRNA	ocu:100347711	leukocyte immunoglobulin-like receptor subfamily A member 6; K06512 leukocyte immunoglobulin-like receptor	--	--	--	gi|655896730|ref|XP_008250318.1|	LOW QUALITY PROTEIN: uncharacterized protein LOC103346252 [Oryctolagus cuniculus]
MSTRG.580	177.305753923988	206.25408948237	0.218183369217208	Up	0.78865312418819
100355432	5.77277608723055	6.70597534588393	0.216181911566782	Up	0.902525263473962	LOC100355432	XM_008253768.2	leucine-rich repeat-containing protein 37B	mRNA	mgp:100540718	LRRC37A3; uncharacterized LOC100540718; K10874 RAD52 motif-containing protein 1	--	--	--	gi|982303998|ref|XP_015293419.1|	leucine-rich repeat-containing protein 37A3 isoform X4 [Macaca fascicularis]
100346176	281.3530312604	340.327846749216	0.274543695324009	Up	0.670016552662207	CBR4	XM_002709317.3,XM_008249624.2,XM_008249633.2,XM_017338107.1	carbonyl reductase 4%2C transcript variant X1	mRNA	ocu:100346176	CBR4; carbonyl reductase 4; K11539 carbonyl reductase 4 [EC:1.1.1.-]	GO:0044597 daunorubicin metabolic process | GO:0055114 oxidation-reduction process | GO:0044598 doxorubicin metabolic process | GO:0051289 protein homotetramerization	GO:0048038 quinone binding | GO:0008753 NADPH dehydrogenase (quinone) activity | GO:0070402 NADPH binding | GO:0003955 NAD(P)H dehydrogenase (quinone) activity	GO:0005759 mitochondrial matrix	gi|291385909|ref|XP_002709363.1|	carbonyl reductase family member 4 isoform X1 [Oryctolagus cuniculus]
108178194	91.7516315062045	108.420267013711	0.240828748095737	Up	0.857102630451444	LOC108178194	XR_001794891.1	uncharacterized LOC108178194	ncRNA	--	--	--	--	--	--	--
100340442	3.13407658665066	2.4336419130944	-0.364923529996963	Down	0.540548107142154	LOC100340442	XM_008273571.2	60S ribosomal protein L10-like	mRNA	ocu:100340442	60S ribosomal protein L10-like; K02866 large subunit ribosomal protein L10e	--	--	--	gi|655879348|ref|XP_008271793.1|	60S ribosomal protein L10-like, partial [Oryctolagus cuniculus]
103347910	12.8565635440335	16.3684453484049	0.34841222978178	Up	0.779317335442292	C3H5orf46	XM_008255200.2,XM_008255201.2,XM_008255202.2,XM_008255203.2,XM_017341168.1,XR_001793102.1	chromosome 3 open reading frame%2C human C5orf46%2C transcript variant X1	mRNA	--	--	--	--	--	gi|655649989|ref|XP_008253422.1|	uncharacterized protein C5orf46 homolog isoform X1 [Oryctolagus cuniculus]
100345775	528.042522890299	507.274053422842	-0.0578887435711824	Down	0.965697405536242	CAPN7	XM_002716245.3,XR_001794591.1	calpain 7%2C transcript variant X1	mRNA	ocu:100345775	CAPN7; calpain 7; K08576 calpain-7 [EC:3.4.22.-]	GO:0010634 positive regulation of epithelial cell migration | GO:0097264 self proteolysis	GO:0090541 MIT domain binding | GO:0004198 calcium-dependent cysteine-type endopeptidase activity	GO:0070062 extracellular exosome | GO:0005654 nucleoplasm | GO:0005737 cytoplasm	gi|291399647|ref|XP_002716291.1|	calpain-7 isoform X1 [Oryctolagus cuniculus]
100342396	32.1788253457986	28.1556572294468	-0.19268683525592	Down	0.881797982146546	PRF1	XM_008270008.2	perforin 1	mRNA	ocu:100342396	PRF1; perforin 1; K07818 perforin 1	--	--	--	gi|291404214|ref|XP_002718480.1|	perforin-1 [Oryctolagus cuniculus] >gi|655866305|ref|XP_008268230.1| PREDICTED: perforin-1 [Oryctolagus cuniculus]
100342434	3809.20566518348	2646.3588895845	-0.52548145549792	Down	0.0015219299202424	PABPC1	XM_008255797.2	poly(A) binding protein cytoplasmic 1	mRNA	ocu:100342434	PABPC1; poly(A) binding protein cytoplasmic 1; K13126 polyadenylate-binding protein	GO:0031047 gene silencing by RNA | GO:0006413 translational initiation | GO:0045727 positive regulation of translation | GO:0048255 mRNA stabilization | GO:2000623 negative regulation of nuclear-transcribed mRNA catabolic process, nonsense-mediated decay | GO:0045070 positive regulation of viral genome replication | GO:0060213 positive regulation of nuclear-transcribed mRNA poly(A) tail shortenin…	GO:0008022 protein C-terminus binding | GO:0000166 nucleotide binding | GO:0044822 poly(A) RNA binding | GO:0008143 poly(A) binding | GO:0008494 translation activator activity | GO:0008266 poly(U) RNA binding	GO:0005925 focal adhesion | GO:0016020 membrane | GO:0005829 cytosol | GO:0071013 catalytic step 2 spliceosome | GO:0010494 cytoplasmic stress granule | GO:0070062 extracellular exosome	gi|926708692|ref|XP_005689254.2|	polyadenylate-binding protein 1 isoform X1 [Capra hircus]
103348556	135.305269432672	145.64498617854	0.106238011791642	Up	0.959849113041586	LOC103348556	XR_001793481.1,XR_516907.2,XR_516908.2	uncharacterized LOC103348556%2C transcript variant X3	ncRNA	--	--	--	--	--	--	--
103347339	0	0	0	Down	1	LOC103347339	XR_516128.2	uncharacterized LOC103347339	ncRNA	--	--	--	--	--	gi|655807565|ref|XP_008256092.1|	melanoma inhibitory activity protein 3-like [Oryctolagus cuniculus]
108178849	5.13105148364442	7.24518321119228	0.497767670888781	Up	0.470734048424761	LOC108178849	XR_001795605.1,XR_001795611.1	uncharacterized LOC108178849%2C transcript variant X1	ncRNA	--	--	--	--	--	--	--
MSTRG.17588	628.162999299987	863.884426088303	0.459699349396572	Up	0.0825621712825734
MSTRG.16247	0	0	0	Down	1
100354136	314.258794089901	290.675681920501	-0.112542737098826	Down	0.921583348963764	EFL1	XM_002721464.3	elongation factor like GTPase 1	mRNA	ocu:100354136	EFL1, EFTUD1; elongation factor like GTPase 1; K14536 ribosome assembly protein 1 [EC:3.6.5.-]	GO:0042256 mature ribosome assembly | GO:0008152 metabolic process	GO:0005525 GTP binding | GO:0043022 ribosome binding | GO:0003924 GTPase activity	--	gi|291410449|ref|XP_002721510.1|	elongation factor Tu GTP-binding domain-containing protein 1 [Oryctolagus cuniculus]
100353806	427.05505247271	375.234318470754	-0.18663028136727	Down	0.80515580732942	NSF	XM_002719197.3,XM_008271641.2	N-ethylmaleimide sensitive factor%2C transcript variant X2	mRNA	ocu:100353806	NSF; N-ethylmaleimide sensitive factor, vesicle fusing ATPase; K06027 vesicle-fusing ATPase [EC:3.6.4.6]	--	--	--	gi|655872355|ref|XP_008269863.1|	vesicle-fusing ATPase isoform X1 [Oryctolagus cuniculus]
MSTRG.1475	24.5832640187138	24.2456646696912	-0.019949676583037	Down	0.996584494405823
100344741	1888.77246898137	1591.07225075473	-0.247449567815613	Down	0.470546630270838	NCSTN	XM_008264222.2	nicastrin	mRNA	ocu:100344741	NCSTN; nicastrin; K06171 nicastrin	GO:0006509 membrane protein ectodomain proteolysis | GO:0002262 myeloid cell homeostasis | GO:0050435 beta-amyloid metabolic process | GO:0042098 T cell proliferation | GO:0016485 protein processing | GO:0050673 epithelial cell proliferation | GO:0043085 positive regulation of catalytic activity	GO:0004175 endopeptidase activity	GO:0005765 lysosomal membrane | GO:0070062 extracellular exosome | GO:0005887 integral component of plasma membrane | GO:0005925 focal adhesion | GO:0005783 endoplasmic reticulum | GO:0005794 Golgi apparatus	gi|655845858|ref|XP_008262444.1|	nicastrin [Oryctolagus cuniculus]
100341976	51.5840067998845	54.9614207262263	0.091495458452392	Up	0.965697405536242	CA5B	XM_002719890.3,XM_017349800.1,XM_017349801.1,XM_017349802.1	carbonic anhydrase 5B%2C transcript variant X2	mRNA	ocu:100341976	CA5B; carbonic anhydrase 5B; K01672 carbonic anhydrase [EC:4.2.1.1]	GO:0006730 one-carbon metabolic process | GO:0015701 bicarbonate transport	GO:0004089 carbonate dehydratase activity | GO:0008270 zinc ion binding	GO:0005759 mitochondrial matrix	gi|291407122|ref|XP_002719936.1|	carbonic anhydrase 5B, mitochondrial [Oryctolagus cuniculus]
100358218	11.9121142338519	7.55800303184118	-0.65635249170403	Down	0.238414472980781	MEIS3	XM_008250817.2,XM_017338813.1,XM_017338814.1,XM_017338815.1,XM_017338816.1,XM_017338818.1	Meis homeobox 3%2C transcript variant X4	mRNA	ocu:100358218	MEIS3; Meis homeobox 3; K16671 homeobox protein Meis3	GO:0045944 positive regulation of transcription from RNA polymerase II promoter | GO:2001234 negative regulation of apoptotic signaling pathway | GO:0051897 positive regulation of protein kinase B signaling	GO:0001077 transcriptional activator activity, RNA polymerase II core promoter proximal region sequence-specific binding | GO:0043565 sequence-specific DNA binding | GO:0003682 chromatin binding	GO:0005634 nucleus	gi|655892872|ref|XP_008249039.1|	homeobox protein Meis3 [Oryctolagus cuniculus]
103345064	0	0	0	Down	1	LOC103345064	XM_008249451.2,XM_008249452.2	serine/threonine-protein kinase MARK2%2C transcript variant X1	mRNA	ocu:103345064	serine/threonine-protein kinase MARK2; K08798 MAP/microtubule affinity-regulating kinase [EC:2.7.11.1]	--	--	--	gi|655888734|ref|XP_008247673.1|	serine/threonine-protein kinase MARK2-like isoform X1 [Oryctolagus cuniculus]
100352665	3058.50005773302	3605.03191824932	0.237187729554749	Up	0.43588930070835	IPO5	XM_008260122.2,XM_017343561.1	importin 5%2C transcript variant X1	mRNA	ocu:100352665	IPO5; importin 5; K20222 importin-5	GO:0000059 protein import into nucleus, docking | GO:0006610 ribosomal protein import into nucleus | GO:0006607 NLS-bearing protein import into nucleus | GO:0000060 protein import into nucleus, translocation | GO:0016032 viral process | GO:0071230 cellular response to amino acid stimulus | GO:0034260 negative regulation of GTPase activity | GO:0042307 positive regulation of protein import into nu…	GO:0008139 nuclear localization sequence binding | GO:0005095 GTPase inhibitor activity | GO:0008565 protein transporter activity | GO:0044822 poly(A) RNA binding | GO:0008536 Ran GTPase binding	GO:0005654 nucleoplasm | GO:0034399 nuclear periphery | GO:0031965 nuclear membrane | GO:0005794 Golgi apparatus | GO:0005730 nucleolus | GO:0005643 nuclear pore	gi|564318391|ref|XP_001075101.4|	importin-5 isoform X1 [Rattus norvegicus] >gi|564387585|ref|XP_224534.7| PREDICTED: importin-5 isoform X1 [Rattus norvegicus]
100340802	184.967024026295	150.661456583637	-0.295957707205601	Down	0.612630433070531	BCL9L	XM_008250486.2	B-cell CLL/lymphoma 9-like	mRNA	--	--	GO:0030512 negative regulation of transforming growth factor beta receptor signaling pathway | GO:0035914 skeletal muscle cell differentiation | GO:0035019 somatic stem cell population maintenance | GO:0045944 positive regulation of transcription from RNA polymerase II promoter | GO:0010718 positive regulation of epithelial to mesenchymal transition | GO:0060070 canonical Wnt signaling pathway	GO:0008013 beta-catenin binding	GO:0005654 nucleoplasm | GO:0005730 nucleolus	gi|655891996|ref|XP_008248708.1|	LOW QUALITY PROTEIN: B-cell CLL/lymphoma 9-like protein [Oryctolagus cuniculus]
100358083	0	0	0	Down	1	LOC100358083	XM_008256708.1	olfactory receptor 6C2	mRNA	ocu:100358083	olfactory receptor 6C2; K04257 olfactory receptor	--	--	--	gi|655741326|ref|XP_008254930.1|	olfactory receptor 6C2 [Oryctolagus cuniculus]
100355793	240.20093051815	157.229764980022	-0.611367381597707	Down	0.148565287097857	SHISA5	XM_002713345.3,XM_008260607.2,XM_017343801.1	shisa family member 5%2C transcript variant X1	mRNA	ocu:100355793	SHISA5; shisa family member 5; K10135 scotin	GO:0042771 intrinsic apoptotic signaling pathway in response to DNA damage by p53 class mediator | GO:0043123 positive regulation of I-kappaB kinase/NF-kappaB signaling	GO:0004871 signal transducer activity | GO:0050699 WW domain binding	GO:0016021 integral component of membrane | GO:0070062 extracellular exosome | GO:0005635 nuclear envelope | GO:0005783 endoplasmic reticulum	gi|291393625|ref|XP_002713391.1|	protein shisa-5 isoform X1 [Oryctolagus cuniculus]
100339189	0	0	0	Down	1	RD3L	XM_002721723.2	retinal degeneration 3-like	mRNA	--	--	--	--	--	gi|291410927|ref|XP_002721769.1|	protein RD3-like [Oryctolagus cuniculus]
103345416	24.1215437853258	21.2742830217016	-0.181211731528744	Down	0.937600228633031	LOC103345416	XR_515327.2	uncharacterized LOC103345416	ncRNA	--	--	--	--	--	--	--
100339409	4.61845355256291	4.51009964382675	-0.0342505511056942	Down	0.985885273466078	LOC100339409	XM_002716678.3	ATPase inhibitor%2C mitochondrial-like	mRNA	--	--	GO:0032780 negative regulation of ATPase activity	GO:0042030 ATPase inhibitor activity	GO:0005739 mitochondrion	gi|655851490|ref|XP_002716128.2|	ATPase inhibitor, mitochondrial isoform X2 [Oryctolagus cuniculus]
103345384	0	0	0	Down	1	TCL1A	XR_001792385.1	T-cell leukemia/lymphoma 1A	ncRNA	bta:506540	TCL1A; T-cell leukemia/lymphoma 1A; K10167 T-cell leukemia/lymphoma 1A	--	--	--	gi|655888465|ref|XP_008247606.1|	T-cell leukemia/lymphoma protein 1A [Oryctolagus cuniculus]
103345457	5.28441438307719	5.51898998078649	0.0626606649384345	Up	0.965697405536242	LOC103345457	XR_515346.2	uncharacterized LOC103345457	ncRNA	--	--	--	--	--	--	--
100009333	470.030222961894	512.24672154101	0.124085320671676	Up	0.903069342640596	IMPACT	NM_001082640.1	impact RWD domain protein	mRNA	--	--	GO:0031953 negative regulation of protein autophosphorylation | GO:0097201 negative regulation of transcription from RNA polymerase II promoter in response to stress | GO:0060548 negative regulation of cell death | GO:0070301 cellular response to hydrogen peroxide | GO:0072755 cellular response to benomyl | GO:1990253 cellular response to leucine starvation | GO:0071468 cellular response to acidi…	GO:0043022 ribosome binding | GO:0003779 actin binding	GO:0005844 polysome | GO:0005737 cytoplasm	gi|130487054|ref|NP_001076109.1|	IMPACT [Oryctolagus cuniculus] >gi|75040437|sp|Q5GFD8.1|IMPCT_RABIT RecName: Full=Protein IMPACT; AltName: Full=Imprinted and ancient gene protein homolog >gi|46095041|gb|AAS80056.1| Impact [Oryctolagus cuniculus]
108176372	0.30769245802131	0.316909739834086	0.0425829182703429	Up	0.959849113041586	LOC108176372	XR_001793013.1	uncharacterized LOC108176372	ncRNA	--	--	--	--	--	--	--
108176256	0.326132064553836	0.326591756252606	0.00203208469695371	Up	0.996584494405823	PRKAR1B	XM_017340463.1	protein kinase cAMP-dependent type I regulatory subunit beta	mRNA	ocu:108176256	PRKAR1B; protein kinase cAMP-dependent type I regulatory subunit beta; K04739 cAMP-dependent protein kinase regulator	GO:0007611 learning or memory | GO:2000480 negative regulation of cAMP-dependent protein kinase activity	GO:0034236 protein kinase A catalytic subunit binding | GO:0004862 cAMP-dependent protein kinase inhibitor activity | GO:0008603 cAMP-dependent protein kinase regulator activity | GO:0016301 kinase activity	GO:0005952 cAMP-dependent protein kinase complex	gi|685620580|ref|XP_003918964.2|	cAMP-dependent protein kinase type I-beta regulatory subunit [Papio anubis]
103350242	8.23514351983897	8.87222063885991	0.107501450546952	Up	0.965697405536242	LOC103350242	XM_017345870.1	keratin-associated protein 4-5-like	mRNA	--	--	--	--	--	gi|655850550|ref|XP_008263786.1|	uncharacterized protein-like [Oryctolagus cuniculus]
100357508	17.6758719539558	21.9900213939982	0.315067622588405	Up	0.816971611832411	CNTN2	XM_002717449.3	contactin 2	mRNA	ocu:100357508	CNTN2; contactin 2; K06760 contactin 2	GO:0007411 axon guidance | GO:0000226 microtubule cytoskeleton organization | GO:0045665 negative regulation of neuron differentiation | GO:0007155 cell adhesion | GO:0048710 regulation of astrocyte differentiation | GO:0007612 learning | GO:0048168 regulation of neuronal synaptic plasticity | GO:0071206 establishment of protein localization to juxtaparanode region of axon | GO:0007628 adult walk…	GO:0030246 carbohydrate binding | GO:0043621 protein self-association | GO:0001948 glycoprotein binding	GO:0033268 node of Ranvier | GO:0043209 myelin sheath | GO:0009986 cell surface | GO:0043025 neuronal cell body | GO:0008076 voltage-gated potassium channel complex | GO:0044224 juxtaparanode region of axon	gi|291402553|ref|XP_002717495.1|	contactin-2 [Oryctolagus cuniculus]
108176237	9.24705788282252	11.8308298662205	0.355484949707976	Up	0.766866769477238	LOC108176237	XM_017340430.1,XM_017340431.1	zinc finger protein 717-like%2C transcript variant X1	mRNA	ocu:108176237	zinc finger protein 717-like; K09228 KRAB domain-containing zinc finger protein	--	--	--	gi|655865677|ref|XP_008268045.1|	LOW QUALITY PROTEIN: zinc finger protein 345-like [Oryctolagus cuniculus]
100357035	349.923474471765	386.908106340307	0.14495150542868	Up	0.906477080617981	ALKBH7	XM_017340065.1	alkB homolog 7	mRNA	ocu:100357035	ALKBH7; alkB homolog 7; K10769 alkylated DNA repair protein alkB homolog 7 [EC:1.14.11.-]	GO:0006631 fatty acid metabolic process | GO:0010883 regulation of lipid storage | GO:1902445 regulation of mitochondrial membrane permeability involved in programmed necrotic cell death | GO:0006974 cellular response to DNA damage stimulus	--	GO:0005759 mitochondrial matrix	gi|291415513|ref|XP_002723996.1|	alpha-ketoglutarate-dependent dioxygenase alkB homolog 7, mitochondrial [Oryctolagus cuniculus]
MSTRG.6219	524.39063836091	566.93030325612	0.112529455184465	Up	0.917884550438034
100354495	164.061983400326	136.305625561194	-0.267395869093993	Down	0.674897811819968	TFDP1	XM_017339538.1	transcription factor Dp-1	mRNA	ocu:100354495	TFDP1; transcription factor Dp-1; K04683 transcription factor Dp-1	GO:0007179 transforming growth factor beta receptor signaling pathway | GO:0043276 anoikis | GO:0000080 mitotic G1 phase | GO:1900740 positive regulation of protein insertion into mitochondrial membrane involved in apoptotic signaling pathway | GO:0006977 DNA damage response, signal transduction by p53 class mediator resulting in cell cycle arrest | GO:0070345 negative regulation of fat cell prol…	GO:0000981 RNA polymerase II transcription factor activity, sequence-specific DNA binding | GO:0008134 transcription factor binding | GO:0003713 transcription coactivator activity | GO:0019904 protein domain specific binding | GO:0003677 DNA binding	GO:0005654 nucleoplasm | GO:0005739 mitochondrion | GO:0005667 transcription factor complex	gi|655896100|ref|XP_008250123.1|	transcription factor Dp-1 [Oryctolagus cuniculus]
100340730	0	0	0	Down	1	CLDN22	XM_017338356.1	claudin 22	mRNA	ocu:100340730	CLDN22; claudin 22; K06087 claudin	--	GO:0005198 structural molecule activity	GO:0016021 integral component of membrane | GO:0005886 plasma membrane | GO:0005923 bicellular tight junction	gi|655605071|ref|XP_008248396.1|	claudin-22 isoform X1 [Oryctolagus cuniculus]
MSTRG.13371	199.133043968837	244.672882313409	0.297121572383151	Up	0.536299048693256
108178674	0	0	0	Down	1	LOC108178674	XR_001795420.1	uncharacterized LOC108178674	ncRNA	--	--	--	--	--	--	--
103346203	2.51828983537304	2.84968735159356	0.178359309749171	Up	0.894636378290923	KCNU1	XM_017338948.1	potassium calcium-activated channel subfamily U member 1	mRNA	ocu:103346203	KCNU1; potassium calcium-activated channel subfamily U member 1; K05274 potassium large conductance calcium-activated channel subfamily M alpha member 3	GO:0071805 potassium ion transmembrane transport	GO:0015269 calcium-activated potassium channel activity	GO:0016021 integral component of membrane	gi|655605424|ref|XP_008250210.1|	potassium channel subfamily U member 1 isoform X1 [Oryctolagus cuniculus]
100356267	6798.5480848719	7400.7472256928	0.122444267947949	Up	0.844410303765425	KLKB1	XM_002709334.3	kallikrein B1	mRNA	ocu:100356267	KLKB1; kallikrein B1; K01324 plasma kallikrein [EC:3.4.21.34]	GO:0031639 plasminogen activation | GO:0051919 positive regulation of fibrinolysis	GO:0004252 serine-type endopeptidase activity	GO:0005615 extracellular space | GO:0070062 extracellular exosome	gi|291386019|ref|XP_002709380.1|	plasma kallikrein [Oryctolagus cuniculus]
100354599	1660.71199304956	1647.58289369382	-0.0114508449933349	Down	0.994884135130033	LSM14A	XM_002711503.3,XM_008257276.2,XM_017342217.1	LSM14A mRNA processing body assembly factor%2C transcript variant X2	mRNA	ocu:100354599	LSM14A; LSM14A, mRNA processing body assembly factor; K18749 protein LSM14	--	--	--	gi|291390109|ref|XP_002711549.1|	protein LSM14 homolog A isoform X1 [Oryctolagus cuniculus]
100346035	9.88535044124057	10.4515650037118	0.0803549694299157	Up	0.965697405536242	PP2D1	XM_002716193.3	protein phosphatase 2C like domain containing 1	mRNA	cfa:476179	PHLPP1, PHLPP; PH domain and leucine rich repeat protein phosphatase 1; K16340 PH domain and leucine-rich repeat-containing protein phosphatase [EC:3.1.3.16]	GO:0006470 protein dephosphorylation	GO:0004722 protein serine/threonine phosphatase activity	--	gi|291399701|ref|XP_002716239.1|	protein phosphatase 2C-like domain-containing protein 1 [Oryctolagus cuniculus]
100347976	278.501027644235	231.112338322389	-0.269088368420471	Down	0.66062133868206	IFRD1	XM_002712045.3,XM_008258392.2,XM_017342767.1	interferon related developmental regulator 1%2C transcript variant X1	mRNA	tup:102497672	SLC4A2; solute carrier family 4 member 2; K13855 solute carrier family 4 (anion exchanger), member 2	--	--	--	gi|655826724|ref|XP_008256614.1|	interferon-related developmental regulator 1 isoform X2 [Oryctolagus cuniculus]
100008911	4782.3731388968	4150.63972484074	-0.204392987407195	Down	0.693533159351079	INSR	XM_008249177.2,XM_017337973.1,XM_017337974.1,XM_017337975.1,XR_001792356.1	insulin receptor%2C transcript variant X1	mRNA	ocu:100008911	INSR, DAF-2; insulin receptor; K04527 insulin receptor [EC:2.7.10.1]	GO:0008584 male gonad development | GO:0014823 response to activity | GO:0010560 positive regulation of glycoprotein biosynthetic process | GO:0010042 response to manganese ion | GO:0010310 regulation of hydrogen peroxide metabolic process | GO:0038083 peptidyl-tyrosine autophosphorylation | GO:0071363 cellular response to growth factor stimulus | GO:0030335 positive regulation of cell migration …	GO:0019903 protein phosphatase binding | GO:0005525 GTP binding | GO:0032403 protein complex binding | GO:0051425 PTB domain binding | GO:0031995 insulin-like growth factor II binding | GO:0031405 lipoic acid binding | GO:0031994 insulin-like growth factor I binding | GO:0043560 insulin receptor substrate binding | GO:0043559 insulin binding | GO:0005159 insulin-like growth factor receptor bindin…	GO:0045202 synapse | GO:0070062 extracellular exosome | GO:0010008 endosome membrane | GO:0005899 insulin receptor complex | GO:0005634 nucleus | GO:0005829 cytosol | GO:0005901 caveola	gi|655887775|ref|XP_008247399.1|	insulin receptor [Oryctolagus cuniculus]
100346298	0	0	0	Down	1	LIPI	XM_008267126.2,XM_008267129.2	lipase I%2C transcript variant X1	mRNA	ocu:100346298	LIPI; lipase I; K19404 phosphatidic acid-selective&#160;phospholipase A1 [EC:3.1.1.-]	GO:0016042 lipid catabolic process	GO:0008201 heparin binding | GO:0004620 phospholipase activity | GO:0052689 carboxylic ester hydrolase activity	GO:0005615 extracellular space | GO:0005886 plasma membrane	gi|655855554|ref|XP_008265348.1|	lipase member I isoform X1 [Oryctolagus cuniculus] >gi|655855556|ref|XP_008265349.1| PREDICTED: lipase member I isoform X1 [Oryctolagus cuniculus]
MSTRG.12880	109.085577835296	171.772602797062	0.655039573313188	Up	0.093191540439422
100351352	0	0	0	Down	1	HRK	XM_008272334.2	harakiri%2C BCL2 interacting protein	mRNA	ocu:100351352	HRK; harakiri, BCL2 interacting protein; K02512 activator of apoptosis harakiri	--	--	--	gi|655874723|ref|XP_008270556.1|	activator of apoptosis harakiri [Oryctolagus cuniculus]
MSTRG.5268	5.87528804761007	5.95565880096625	0.0196015200605371	Up	0.995498681323603
108177655	7.86743734071594	9.54989264834278	0.279590732312458	Up	0.859386922863078	LOC108177655	XR_001794404.1	uncharacterized LOC108177655	ncRNA	--	--	--	--	--	--	--
100340695	550.618082523548	466.70426509234	-0.238543337620308	Down	0.641695519724066	YLPM1	XM_008272125.2	YLP motif containing 1	mRNA	ocu:100340695	YLPM1; YLP motif containing 1; K17602 YLP motif-containing protein 1	--	--	--	gi|655873886|ref|XP_008270347.1|	LOW QUALITY PROTEIN: YLP motif-containing protein 1 [Oryctolagus cuniculus]
108178965	1.46607237774165	1.44098501799173	-0.0249009930651653	Down	0.983937286241163	LOC108178965	XR_001795772.1	uncharacterized LOC108178965	ncRNA	--	--	--	--	--	--	--
103346296	0.482857024939158	0.491726049867396	0.0262587189293644	Up	0.965697405536242	LOC103346296	XM_008252204.2	patatin-like phospholipase domain-containing protein 3	mRNA	ocu:103346296	patatin-like phospholipase domain-containing protein 3; K13534 patatin-like phospholipase domain-containing protein 3 [EC:3.1.1.3 2.3.1.-]	--	--	--	gi|655897034|ref|XP_008250426.1|	patatin-like phospholipase domain-containing protein 3 [Oryctolagus cuniculus]
100356388	19.5877626243082	12.336544384627	-0.667014283127034	Down	0.261233680081488	TRIM69	XM_017348076.1	tripartite motif containing 69	mRNA	ocu:100356388	TRIM69; tripartite motif containing 69; K12034 tripartite motif-containing protein 69 [EC:2.3.2.27]	GO:0016567 protein ubiquitination	GO:0004842 ubiquitin-protein transferase activity | GO:0008270 zinc ion binding	GO:0005737 cytoplasm | GO:0005886 plasma membrane | GO:0016607 nuclear speck	gi|655862970|ref|XP_008267299.1|	E3 ubiquitin-protein ligase TRIM69 [Oryctolagus cuniculus]
100344034	0	0	0	Down	1	RTP5	XM_002723728.3	receptor transporter protein 5 (putative)	mRNA	--	--	--	--	--	gi|655897622|ref|XP_002723774.2|	receptor-transporting protein 5 [Oryctolagus cuniculus]
103347003	2248.142690321	1623.07016816435	-0.470008235305218	Down	0.0585616940596765	LOC103347003	XM_008253434.2	E3 ubiquitin-protein ligase RNF213	mRNA	bom:102284452	HGS; hepatocyte growth factor-regulated tyrosine kinase substrate; K12182 hepatocyte growth factor-regulated tyrosine kinase substrate	--	--	--	gi|655900821|ref|XP_008251656.1|	E3 ubiquitin-protein ligase RNF213-like [Oryctolagus cuniculus]
103345284	3.31787420738263	3.70623759148138	0.15969617996898	Up	0.929570686056099	LOC103345284	XR_515239.2,XR_515240.2	uncharacterized LOC103345284%2C transcript variant X1	ncRNA	--	--	--	--	--	gi|731192329|ref|XP_010621283.1|	uncharacterized protein LOC104861499 isoform X1 [Fukomys damarensis]
103349638	4.58832833072403	5.27371323206533	0.200850492973335	Up	0.901244053409388	LOC103349638	XM_008262291.2	E3 ubiquitin-protein ligase TRIM62	mRNA	mcf:102140967	TRIM62; tripartite motif containing 62; K12030 tripartite motif-containing protein 62 [EC:2.3.2.27]	GO:0010719 negative regulation of epithelial to mesenchymal transition | GO:0032897 negative regulation of viral transcription | GO:0043123 positive regulation of I-kappaB kinase/NF-kappaB signaling | GO:0016567 protein ubiquitination | GO:0051092 positive regulation of NF-kappaB transcription factor activity | GO:0045087 innate immune response | GO:1902186 regulation of viral release from host c…	GO:0008270 zinc ion binding | GO:0004842 ubiquitin-protein transferase activity	GO:0005737 cytoplasm	gi|544407451|ref|XP_005544116.1|	E3 ubiquitin-protein ligase TRIM62 [Macaca fascicularis]
103348056	0	0	0	Down	1	LOC103348056	XM_017341612.1	uncharacterized LOC103348056	mRNA	--	--	--	--	--	gi|655676142|ref|XP_008253853.1|	uncharacterized protein LOC103348056 [Oryctolagus cuniculus]
100344768	827.684795848794	713.835553553743	-0.213489697505873	Down	0.719887211380834	PITRM1	XM_002720817.3	pitrilysin metallopeptidase 1	mRNA	ocu:100344768	PITRM1; pitrilysin metallopeptidase 1; K06972 presequence protease [EC:3.4.24.-]	GO:0006508 proteolysis	GO:0046872 metal ion binding | GO:0004222 metalloendopeptidase activity	GO:0005759 mitochondrial matrix	gi|291409125|ref|XP_002720863.1|	presequence protease, mitochondrial [Oryctolagus cuniculus]
100354977	1.27462754746554	1.28526155443292	0.0119862359299241	Up	0.996584494405823	LOC100354977	XR_519289.1	uncharacterized LOC100354977	ncRNA	--	--	--	--	--	--	--
103350869	9.07770774802883	8.90650177364003	-0.0274691497393563	Down	0.992568825260888	LOC103350869	XM_008268005.2,XM_017347640.1	coiled-coil domain-containing protein 7%2C transcript variant X2	mRNA	acs:100562086	ccdc7; coiled-coil domain containing 7; K20478 golgin subfamily B member 1	--	--	--	gi|655858700|ref|XP_008266227.1|	coiled-coil domain-containing protein 7 isoform X1 [Oryctolagus cuniculus]
100355053	2849.82491642489	2674.31209481517	-0.0917054485442305	Down	0.90978244060968	SNX9	XM_008263729.2	sorting nexin 9	mRNA	ocu:100355053	SNX9; sorting nexin 9; K17923 sorting nexin-9/18/33	GO:0007067 mitotic nuclear division | GO:0006898 receptor-mediated endocytosis | GO:0036089 cleavage furrow formation | GO:0051044 positive regulation of membrane protein ectodomain proteolysis | GO:0060988 lipid tube assembly | GO:0097320 membrane tubulation | GO:0016197 endosomal transport | GO:0006886 intracellular protein transport | GO:0045860 positive regulation of protein kinase activity |…	GO:0005545 1-phosphatidylinositol binding | GO:0031625 ubiquitin protein ligase binding | GO:0071933 Arp2/3 complex binding | GO:0042803 protein homodimerization activity	GO:0005802 trans-Golgi network | GO:0030659 cytoplasmic vesicle membrane | GO:0070062 extracellular exosome | GO:0030136 clathrin-coated vesicle | GO:0031234 extrinsic component of cytoplasmic side of plasma membrane	gi|655844218|ref|XP_008261951.1|	sorting nexin-9 [Oryctolagus cuniculus]
100355021	0	0	0	Down	1	LOC100355021	XM_002709694.1	lithostathine-1-alpha-like	mRNA	cjo:107309032	macrophage mannose receptor 1-like; K06560 mannose receptor, C type	--	--	--	gi|291386452|ref|XP_002709740.1|	lithostathine-1-alpha-like [Oryctolagus cuniculus]
103345559	89.6315567085104	74.223411136103	-0.272132447912172	Down	0.762440135800789	ZNF583	XM_008250198.2,XM_008250199.2,XM_008250201.2,XM_008250202.2	zinc finger protein 583%2C transcript variant X1	mRNA	ocu:103345559	ZNF583; zinc finger protein 583; K09228 KRAB domain-containing zinc finger protein	GO:0006355 regulation of transcription, DNA-templated	GO:0046872 metal ion binding | GO:0000977 RNA polymerase II regulatory region sequence-specific DNA binding | GO:0003700 transcription factor activity, sequence-specific DNA binding	GO:0005622 intracellular	gi|655891095|ref|XP_008248420.1|	zinc finger protein 583 [Oryctolagus cuniculus] >gi|655891097|ref|XP_008248421.1| PREDICTED: zinc finger protein 583 [Oryctolagus cuniculus] >gi|655891099|ref|XP_008248423.1| PREDICTED: zinc finger protein 583 [Oryctolagus cuniculus] >gi|655891101|ref|XP_008248424.1| PREDICTED: zinc finger protein 583 [Oryctolagus cuniculus]
103345549	0.375515304406933	0.386764297664641	0.0425829182703429	Up	0.959849113041586	LOC103345549	XR_515417.2	uncharacterized LOC103345549	ncRNA	--	--	--	--	--	--	--
100311096	0	0	0	Down	1	ORYCUNV1R1631	NM_001167316.1	vomeronasal 1 receptor oryCunV1R1631	mRNA	ocu:100311096	vomeronasal 1 receptor oryCunV1R1631; K04614 vomeronasal1 receptor	GO:0007186 G-protein coupled receptor signaling pathway	GO:0016503 pheromone receptor activity	GO:0016021 integral component of membrane	gi|295054161|ref|NP_001160788.1|	1 receptor oryCunV1R1631 [Oryctolagus cuniculus]
100125979	3787.44779786875	3911.34876574071	0.0464401793627537	Up	0.965697405536242	PRKAR1A	XM_002719492.2	protein kinase cAMP-dependent type I regulatory subunit alpha	mRNA	ocu:100125979	PRKAR1A; protein kinase cAMP-dependent type I regulatory subunit alpha; K04739 cAMP-dependent protein kinase regulator	GO:0045214 sarcomere organization | GO:0060038 cardiac muscle cell proliferation | GO:0046007 negative regulation of activated T cell proliferation | GO:0001707 mesoderm formation | GO:2000480 negative regulation of cAMP-dependent protein kinase activity	GO:0008603 cAMP-dependent protein kinase regulator activity | GO:0016301 kinase activity | GO:0031625 ubiquitin protein ligase binding | GO:0034236 protein kinase A catalytic subunit binding | GO:0004862 cAMP-dependent protein kinase inhibitor activity	GO:0031594 neuromuscular junction | GO:0031588 nucleotide-activated protein kinase complex | GO:0044853 plasma membrane raft | GO:0001772 immunological synapse | GO:0005737 cytoplasm | GO:0005952 cAMP-dependent protein kinase complex	gi|676260683|gb|KFO18106.1|	protein kinase type I-alpha regulatory subunit [Fukomys damarensis]
103345328	2.65052969765617	2.78698350914691	0.0724237606329017	Up	0.965697405536242	LOC103345328	XM_008249232.1	sodium channel protein type 10 subunit alpha-like	mRNA	ecb:100055493	SCN10A; sodium voltage-gated channel alpha subunit 10; K04842 voltage-gated sodium channel type X alpha	GO:0002027 regulation of heart rate | GO:0060371 regulation of atrial cardiac muscle cell membrane depolarization | GO:0034765 regulation of ion transmembrane transport | GO:0019228 neuronal action potential | GO:0086043 bundle of His cell action potential | GO:0055117 regulation of cardiac muscle contraction | GO:0019233 sensory perception of pain | GO:0035725 sodium ion transmembrane transport …	GO:0044325 ion channel binding | GO:0005248 voltage-gated sodium channel activity	GO:0070062 extracellular exosome | GO:0001518 voltage-gated sodium channel complex	gi|655887932|ref|XP_008247454.1|	sodium channel protein type 10 subunit alpha-like [Oryctolagus cuniculus]
100338969	2663.49233771295	2692.31684890157	0.0155290748452804	Up	0.990297386573447	ATL2	XM_002709913.3,XM_002709914.3	atlastin GTPase 2%2C transcript variant X2	mRNA	ocu:100338969	ATL2; atlastin GTPase 2; K17339 atlastin [EC:3.6.5.-]	GO:0007030 Golgi organization | GO:0007029 endoplasmic reticulum organization | GO:0051260 protein homooligomerization | GO:0008152 metabolic process	GO:0042802 identical protein binding | GO:0005525 GTP binding | GO:0003924 GTPase activity	GO:0016021 integral component of membrane | GO:0005783 endoplasmic reticulum	gi|291386913|ref|XP_002709959.1|	atlastin-2 isoform X2 [Oryctolagus cuniculus]
103350416	25.388187140634	20.9185470962862	-0.279374729857499	Down	0.856124486863167	GPR171	XM_008266339.2,XM_017346845.1,XM_017346846.1	G protein-coupled receptor 171%2C transcript variant X1	mRNA	ocu:103350416	GPR171; G protein-coupled receptor 171; K08441 G protein-coupled receptor 171	GO:0045638 negative regulation of myeloid cell differentiation | GO:0035589 G-protein coupled purinergic nucleotide receptor signaling pathway	GO:0045028 G-protein coupled purinergic nucleotide receptor activity	GO:0005887 integral component of plasma membrane	gi|655852868|ref|XP_008264561.1|	probable G-protein coupled receptor 171 [Oryctolagus cuniculus]
100358556	36.6518627475841	32.5772814243587	-0.170020305998689	Down	0.938664906279962	USP27X	XM_017349662.1	ubiquitin specific peptidase 27%2C X-linked	mRNA	ocu:100358556	USP27X; ubiquitin specific peptidase 27, X-linked; K11366 ubiquitin carboxyl-terminal hydrolase 22/27/51 [EC:3.4.19.12]	GO:0016579 protein deubiquitination | GO:0006511 ubiquitin-dependent protein catabolic process	GO:0036459 thiol-dependent ubiquitinyl hydrolase activity | GO:0008270 zinc ion binding	--	gi|655875898|ref|XP_008270865.1|	ubiquitin carboxyl-terminal hydrolase 27 [Oryctolagus cuniculus]
100337921	4.10261265045413	3.59555814571103	-0.190327207628527	Down	0.905807125334491	CDH23	XM_017348721.1	cadherin-related 23	mRNA	ocu:100337921	CDH23; cadherin related 23; K06813 cadherin 23	GO:0007156 homophilic cell adhesion via plasma membrane adhesion molecules | GO:0060122 inner ear receptor stereocilium organization | GO:0050953 sensory perception of light stimulus | GO:0050957 equilibrioception | GO:0045494 photoreceptor cell maintenance | GO:0007626 locomotory behavior | GO:0006816 calcium ion transport | GO:0051480 regulation of cytosolic calcium ion concentration | GO:00076…	GO:0005509 calcium ion binding	GO:0005829 cytosol | GO:0016021 integral component of membrane | GO:0032420 stereocilium | GO:0005886 plasma membrane	gi|655866262|ref|XP_008268216.1|	LOW QUALITY PROTEIN: cadherin-23 [Oryctolagus cuniculus]
103350186	1399.60463246428	1237.34359007116	-0.177773176029086	Down	0.8291209400076	TXNDC12	XM_008265256.2	thioredoxin domain containing 12	mRNA	ocu:103350186	TXNDC12; thioredoxin domain containing 12; K05360 protein-disulfide reductase (glutathione) [EC:1.8.4.2]	GO:0055114 oxidation-reduction process | GO:1902236 negative regulation of endoplasmic reticulum stress-induced intrinsic apoptotic signaling pathway | GO:0045454 cell redox homeostasis	GO:0015037 peptide disulfide oxidoreductase activity | GO:0019153 protein-disulfide reductase (glutathione) activity	GO:0005788 endoplasmic reticulum lumen	gi|655849474|ref|XP_008263478.1|	LOW QUALITY PROTEIN: thioredoxin domain-containing protein 12 [Oryctolagus cuniculus]
100009090	267.935106690225	195.892830497591	-0.451819028113658	Down	0.336760710752037	CAPNS1	NM_001082264.1	calpain small subunit 1	mRNA	ocu:100009090	CAPNS1; calpain small subunit 1; K08583 calpain, small subunit 1	GO:0006508 proteolysis	GO:0005509 calcium ion binding	GO:0005829 cytosol | GO:0070062 extracellular exosome | GO:0005886 plasma membrane	gi|126723197|ref|NP_001075733.1|	small subunit 1 [Oryctolagus cuniculus] >gi|115614|sp|P06813.1|CPNS1_RABIT RecName: Full=Calpain small subunit 1; Short=CSS1; AltName: Full=Calcium-activated neutral proteinase small subunit; Short=CANP small subunit; AltName: Full=Calcium-dependent protease small subunit; Short=CDPS; AltName: Full=Calcium-dependent protease small subunit 1; AltName: Full=Calpain regulatory subunit >gi|164876|gb|…
100346772	120.609458370383	100.289888432277	-0.266166894072192	Down	0.750161765417553	LOC100346772	XM_002723931.3	lysosomal alpha-mannosidase	mRNA	ocu:100346772	lysosomal alpha-mannosidase; K12311 lysosomal alpha-mannosidase [EC:3.2.1.24]	GO:0006013 mannose metabolic process	GO:0030246 carbohydrate binding | GO:0004559 alpha-mannosidase activity | GO:0008270 zinc ion binding	--	gi|655899098|ref|XP_002723977.2|	lysosomal alpha-mannosidase-like isoform X1 [Oryctolagus cuniculus]
100342839	7.74365496848219	6.91082147424009	-0.164157461538353	Down	0.951640398219633	MCF2	XM_017350124.1	MCF.2 cell line derived transforming sequence	mRNA	ocu:100342839	MCF2; MCF.2 cell line derived transforming sequence; K20685 guanine nucleotide exchange factor MCF2	GO:0016358 dendrite development | GO:0043547 positive regulation of GTPase activity | GO:0035023 regulation of Rho protein signal transduction	GO:0005089 Rho guanyl-nucleotide exchange factor activity	GO:0005622 intracellular | GO:0070062 extracellular exosome	gi|655878832|ref|XP_008271662.1|	proto-oncogene DBL [Oryctolagus cuniculus]
100351067	401.103855298315	336.362865894672	-0.253957390626617	Down	0.622729214743423	TMEM170A	XM_008257626.2,XM_008257627.2,XM_017342367.1,XM_017342368.1,XM_017342369.1,XM_017342370.1	transmembrane protein 170A%2C transcript variant X3	mRNA	tng:GSTEN00007779G001	unnamed protein product; K09239 human immunodeficiency virus type I enhancer-binding protein	--	--	GO:0016021 integral component of membrane	gi|655798122|ref|XP_008255848.1|	transmembrane protein 170A isoform X1 [Oryctolagus cuniculus]
103347107	0	0	0	Down	1	LOC103347107	XR_516064.2	uncharacterized LOC103347107	ncRNA	--	--	--	--	--	gi|655868476|ref|XP_008268891.1|	uncharacterized protein LOC103351455 [Oryctolagus cuniculus]
100358657	135.493445523309	147.331765044455	0.120845448960143	Up	0.960255852778266	LGALS2	XM_002723541.3,XM_008252030.2,XM_017339615.1	galectin 2%2C transcript variant X2	mRNA	ocu:100358657	LGALS2; galectin 2; K10090 galectin-2	--	GO:0005515 protein binding | GO:0030246 carbohydrate binding | GO:0016936 galactoside binding	--	gi|655896537|ref|XP_008250252.1|	galectin-2 isoform X1 [Oryctolagus cuniculus]
103351000	492.795246702779	654.361318618073	0.409099128034982	Up	0.206147296273692	LOC103351000	XR_001794934.1,XR_001794935.1,XR_001794936.1,XR_001794937.1,XR_001794938.1,XR_001794939.1,XR_001794940.1,XR_518838.2,XR_518839.2	uncharacterized LOC103351000%2C transcript variant X2	ncRNA	--	--	--	--	--	--	--
108178224	9.72288382045837	8.96745668800649	-0.116685410482859	Down	0.965697405536242	LOC108178224	XR_001794942.1	uncharacterized LOC108178224	ncRNA	--	--	--	--	--	--	--
100358269	2.67065732148167	2.47360857869943	-0.110577644366885	Down	0.959849113041586	ATP1A4	XM_002715242.3,XM_008264239.2,XM_008264240.2	ATPase Na+/K+ transporting subunit alpha 4%2C transcript variant X1	mRNA	ocu:100358269	ATP1A4; ATPase Na+/K+ transporting subunit alpha 4; K01539 sodium/potassium-transporting ATPase subunit alpha [EC:3.6.3.9]	GO:0006814 sodium ion transport | GO:0010248 establishment or maintenance of transmembrane electrochemical gradient | GO:0030317 sperm motility | GO:0006813 potassium ion transport | GO:0009566 fertilization | GO:0007283 spermatogenesis | GO:0090662 ATP hydrolysis coupled transmembrane transport | GO:0008152 metabolic process | GO:0030641 regulation of cellular pH | GO:0042391 regulation of membr…	GO:0005391 sodium:potassium-exchanging ATPase activity | GO:0046872 metal ion binding | GO:0005524 ATP binding	GO:0016021 integral component of membrane | GO:0005623 cell	gi|291397632|ref|XP_002715288.1|	sodium/potassium-transporting ATPase subunit alpha-4 isoform X1 [Oryctolagus cuniculus]
103346166	0.503234990672718	0.516758161204436	0.0382570300094988	Up	0.965697405536242	LOC103346166	XM_017339479.1	zinc finger protein 496-like	mRNA	ocu:103346166	zinc finger protein 496-like; K09229 KRAB and SCAN domains-containing zinc finger protein	GO:0006355 regulation of transcription, DNA-templated	GO:0003676 nucleic acid binding	GO:0005634 nucleus	gi|655895870|ref|XP_008250041.1|	zinc finger protein 496-like [Oryctolagus cuniculus]
108176064	38.8730728446105	34.1195758377705	-0.188171442858516	Down	0.922408287329073	LOC108176064	XR_001792740.1	uncharacterized LOC108176064	ncRNA	--	--	--	--	--	--	--
100350305	496.045010155856	473.239962364172	-0.0678991278507613	Down	0.964078962981246	MFSD14B	XM_002708223.3,XM_008256805.2	major facilitator superfamily domain containing 14B%2C transcript variant X1	mRNA	tca:664418	tetracycline resistance protein, class C; K14613 MFS transporter, PCFT/HCP family, solute carrier family 46 (folate transporter), member 1	GO:0055085 transmembrane transport	GO:0005215 transporter activity	GO:0016021 integral component of membrane	gi|291383434|ref|XP_002708269.1|	hippocampus abundant transcript-like protein 1 isoform X1 [Oryctolagus cuniculus]
100357149	20.5762020794504	22.226480330492	0.111302792193032	Up	0.965697405536242	CNR2	XM_002716022.3	cannabinoid receptor 2	mRNA	ocu:100357149	CNR2; cannabinoid receptor 2; K04278 cannabinoid receptor 2 (macrophage)	GO:0038171 cannabinoid signaling pathway	GO:0004949 cannabinoid receptor activity	GO:0016021 integral component of membrane	gi|291399272|ref|XP_002716068.1|	cannabinoid receptor 2 [Oryctolagus cuniculus] >gi|655850845|ref|XP_008263909.1| PREDICTED: cannabinoid receptor 2 [Oryctolagus cuniculus]
100348539	0	0	0	Down	1	LOC100348539	XM_002708870.1	olfactory receptor 4B1-like	mRNA	ocu:100348539	olfactory receptor 4B1-like; K04257 olfactory receptor	GO:0050911 detection of chemical stimulus involved in sensory perception of smell | GO:0007186 G-protein coupled receptor signaling pathway	GO:0004930 G-protein coupled receptor activity | GO:0004984 olfactory receptor activity	GO:0005886 plasma membrane | GO:0016021 integral component of membrane	gi|291384992|ref|XP_002708916.1|	olfactory receptor 4B1-like [Oryctolagus cuniculus]
100352597	119.4247277746	103.461731581068	-0.20700434579362	Down	0.862888522011057	N6AMT1	XM_002716777.3,XM_017347197.1,XM_017347198.1,XM_017347199.1	N-6 adenine-specific DNA methyltransferase 1 (putative)%2C transcript variant X2	mRNA	ocu:100352597	N6AMT1; N-6 adenine-specific DNA methyltransferase 1 (putative); K19589 release factor glutamine methyltransferase [EC:2.1.1.297]	GO:0006479 protein methylation	GO:0003676 nucleic acid binding | GO:0008276 protein methyltransferase activity	--	gi|884906629|ref|XP_005002552.2|	hemK methyltransferase family member 2 isoform X1 [Cavia porcellus]
100359305	0.158168455926904	0.15617644143845	-0.0182850615264236	Down	0.965697405536242	TMEM151B	XM_008262984.2	transmembrane protein 151B	mRNA	ptg:102956483	NFKBIE; NFKB inhibitor epsilon; K05872 NF-kappa-B inhibitor epsilon	--	--	GO:0016021 integral component of membrane	gi|955503925|ref|XP_014638142.1|	transmembrane protein 151B [Ceratotherium simum simum]
100343004	6.54533898263048	6.6666614037375	0.0264965440687296	Up	0.992449502919747	LOC100343004	XM_017337705.1	disintegrin and metalloproteinase domain-containing protein 20	mRNA	ocu:100343004	ADAM20; disintegrin and metalloproteinase domain-containing protein 20; K08609 disintegrin and metalloproteinase domain-containing protein 20 [EC:3.4.24.-]	--	--	--	gi|655885831|ref|XP_008246767.1|	disintegrin and metalloproteinase domain-containing protein 20 [Oryctolagus cuniculus] >gi|655885834|ref|XP_008246768.1| PREDICTED: disintegrin and metalloproteinase domain-containing protein 20 [Oryctolagus cuniculus]
103350797	0	0	0	Down	1	THEGL	XM_008267820.1,XM_008267821.1	theg spermatid protein-like%2C transcript variant X1	mRNA	fch:102058481	ARL9, THEGL; ADP ribosylation factor like GTPase 9; K07957 ADP-ribosylation factor-like protein 9	--	--	--	gi|655858059|ref|XP_008266042.1|	testicular haploid expressed gene protein-like isoform X1 [Oryctolagus cuniculus]
100350880	373.523369698589	376.321426972433	0.0107669269889572	Up	0.996584494405823	TMEM41B	XM_008265991.2	transmembrane protein 41B	mRNA	--	--	--	--	GO:0016021 integral component of membrane	gi|655602815|ref|XP_008264213.1|	transmembrane protein 41B isoform X1 [Oryctolagus cuniculus]
100345828	91.2051053971555	97.498798548098	0.0962698564898469	Up	0.965697405536242	DNASE1L1	XM_002724369.2	deoxyribonuclease I-like 1	mRNA	ocu:100345828	DNASE1L1; deoxyribonuclease 1 like 1; K11995 deoxyribonuclease-1-like protein [EC:3.1.21.-]	GO:0090305 nucleic acid phosphodiester bond hydrolysis | GO:0006308 DNA catabolic process	GO:0004519 endonuclease activity | GO:0004536 deoxyribonuclease activity	GO:0005783 endoplasmic reticulum | GO:0070062 extracellular exosome	gi|291416360|ref|XP_002724415.1|	deoxyribonuclease-1-like 1 [Oryctolagus cuniculus] >gi|217418274|gb|ACK44278.1| DNase X (predicted) [Oryctolagus cuniculus]
100345134	256.886329906398	259.632145213444	0.0153388954477379	Up	0.992568825260888	ANOS1	XM_008251738.2	anosmin 1	mRNA	dre:266983	neo1a, cb333, neo1, zgc:109795, zneo1; neogenin 1a; K06766 neogenin	--	--	--	gi|655895649|ref|XP_008249960.1|	anosmin-1 isoform X2 [Oryctolagus cuniculus]
100345706	530.444627677684	526.715209314358	-0.0101790391767122	Down	0.996584494405823	ZNF280D	XM_002717719.3,XM_008268962.2,XM_017347997.1,XM_017347998.1,XM_017347999.1	zinc finger protein 280D%2C transcript variant X2	mRNA	cmk:103185706	puromycin-sensitive aminopeptidase; K08776 puromycin-sensitive aminopeptidase [EC:3.4.11.-]	GO:0007411 axon guidance | GO:0000122 negative regulation of transcription from RNA polymerase II promoter	GO:0046872 metal ion binding | GO:0001227 transcriptional repressor activity, RNA polymerase II transcription regulatory region sequence-specific binding	--	gi|291402948|ref|XP_002717765.1|	zinc finger protein 280D isoform X1 [Oryctolagus cuniculus] >gi|655862648|ref|XP_008267182.1| PREDICTED: zinc finger protein 280D isoform X1 [Oryctolagus cuniculus]
100359298	241.655364712131	259.668828286128	0.10372181463528	Up	0.937600228633031	ZNRF2	XM_017344411.1	zinc and ring finger 2%2C E3 ubiquitin protein ligase	mRNA	lve:103084634	ZNRF2; zinc and ring finger 2; K10694 E3 ubiquitin-protein ligase ZNRF1/2 [EC:2.3.2.27]	GO:0016567 protein ubiquitination	GO:0061630 ubiquitin protein ligase activity | GO:0008270 zinc ion binding	GO:0043234 protein complex | GO:0030659 cytoplasmic vesicle membrane | GO:0005886 plasma membrane	gi|157428010|ref|NP_001098913.1|	ubiquitin-protein ligase ZNRF2 [Bos taurus] >gi|148744114|gb|AAI42538.1| ZNRF2 protein [Bos taurus] >gi|296488444|tpg|DAA30557.1| TPA: zinc and ring finger 2 [Bos taurus]
100101608	8.89568988413758	8.93466506230208	0.00630715271585447	Up	0.996584494405823	NPNT	XM_002717181.3,XM_002717182.3,XM_008267522.2,XM_008267523.2	nephronectin%2C transcript variant X4	mRNA	fca:101091192	NPNT; nephronectin; K06824 nephronectin	GO:2000721 positive regulation of transcription from RNA polymerase II promoter involved in smooth muscle cell differentiation | GO:0007160 cell-matrix adhesion | GO:0070374 positive regulation of ERK1 and ERK2 cascade | GO:0045669 positive regulation of osteoblast differentiation | GO:0030511 positive regulation of transforming growth factor beta receptor signaling pathway | GO:0071356 cellular …	GO:0005178 integrin binding | GO:0005509 calcium ion binding	GO:0005604 basement membrane | GO:0070062 extracellular exosome | GO:0034678 integrin alpha8-beta1 complex | GO:0030485 smooth muscle contractile fiber	gi|655856892|ref|XP_008265744.1|	nephronectin isoform X1 [Oryctolagus cuniculus]
100347085	1359.26506615615	1131.79155813437	-0.264218537397668	Down	0.443682247712646	TRIP11	XM_002719595.3,XM_008271914.2,XM_008271915.2	thyroid hormone receptor interactor 11%2C transcript variant X1	mRNA	ocu:100357313	thyroid receptor-interacting protein 11-like; K09276 Y-box-binding protein 1	GO:0003281 ventricular septum development | GO:0000042 protein targeting to Golgi	--	GO:0002080 acrosomal membrane | GO:0005801 cis-Golgi network | GO:0005794 Golgi apparatus | GO:0005634 nucleus	gi|291406607|ref|XP_002719641.1|	thyroid receptor-interacting protein 11 isoform X1 [Oryctolagus cuniculus]
100353476	907.937661709731	1253.49029234959	0.465285671554133	Up	0.2769270908028	TEF	XM_002721392.3,XM_002721393.3,XM_008275169.2,XM_008275170.2	TEF%2C PAR bZIP transcription factor%2C transcript variant X2	mRNA	ocu:100353476	TEF; TEF, PAR bZIP transcription factor; K09058 thyrotrophic embryonic factor	--	--	--	gi|655884422|ref|XP_008273391.1|	thyrotroph embryonic factor isoform X1 [Oryctolagus cuniculus]
100350897	0	0	0	Down	1	LOC100350897	XM_002710934.2,XM_008256322.1	cystatin-13%2C transcript variant X2	mRNA	ecb:100058659	cystatin-13-like; K13904 cystatin-8	GO:0010951 negative regulation of endopeptidase activity	GO:0004869 cysteine-type endopeptidase inhibitor activity	--	gi|291388924|ref|XP_002710980.1|	cystatin-13-like [Oryctolagus cuniculus] >gi|655720634|ref|XP_008254544.1| PREDICTED: cystatin-13-like [Oryctolagus cuniculus]
100349998	0	0	0	Down	1	CPA2	XM_008258194.2	carboxypeptidase A2	mRNA	ocu:100349998	CPA2; carboxypeptidase A2; K01298 carboxypeptidase A2 [EC:3.4.17.15]	GO:0007039 protein catabolic process in the vacuole | GO:0006508 proteolysis	GO:0004181 metallocarboxypeptidase activity | GO:0008270 zinc ion binding	GO:0005615 extracellular space | GO:0005773 vacuole	gi|655818032|ref|XP_008256416.1|	carboxypeptidase A2 [Oryctolagus cuniculus]
100338038	0	0	0	Down	1	LOC100338038	XM_017348472.1	olfactory receptor 4C11-like	mRNA	ocu:100338038	olfactory receptor 4C11-like; K04257 olfactory receptor	GO:0050911 detection of chemical stimulus involved in sensory perception of smell | GO:0007186 G-protein coupled receptor signaling pathway	GO:0004930 G-protein coupled receptor activity | GO:0004984 olfactory receptor activity	GO:0005886 plasma membrane | GO:0016021 integral component of membrane	gi|655604049|ref|XP_008271002.1|	olfactory receptor 4C11-like [Oryctolagus cuniculus]
100301540	5.23588711556519	3.88660838583447	-0.429922244237484	Down	0.400648092668893	NOX5	XM_008249804.2,XM_017338297.1	NADPH oxidase%2C EF-hand calcium binding domain 5%2C transcript variant X2	mRNA	api:100160850	dual oxidase; K13411 dual oxidase [EC:1.6.3.1 1.11.1.-]	GO:0001525 angiogenesis | GO:0055114 oxidation-reduction process | GO:2000379 positive regulation of reactive oxygen species metabolic process | GO:0042554 superoxide anion generation | GO:0001935 endothelial cell proliferation | GO:0015992 proton transport	GO:0016175 superoxide-generating NADPH oxidase activity | GO:0005509 calcium ion binding | GO:0015252 hydrogen ion channel activity	GO:0016021 integral component of membrane | GO:0005783 endoplasmic reticulum	gi|655889802|ref|XP_008248026.1|	NADPH oxidase 5 isoform X1 [Oryctolagus cuniculus]
103352259	5.25689895914799	5.10114081916783	-0.0433920781881071	Down	0.976806867302647	LOC103352259	XM_008274252.2	retinol dehydrogenase 16-like	mRNA	ocu:103352259	retinol dehydrogenase 16-like; K11154 retinol dehydrogenase 16 [EC:1.1.1.-]	--	--	--	gi|655881712|ref|XP_008272474.1|	retinol dehydrogenase 16-like [Oryctolagus cuniculus]
100353848	3253.02808987992	2437.46011461824	-0.416404668583474	Down	0.225724306510055	ARF4	XM_002713263.3	ADP ribosylation factor 4	mRNA	ocu:100353848	ARF4; ADP ribosylation factor 4; K07939 ADP-ribosylation factor 4	GO:0045176 apical protein localization | GO:0060996 dendritic spine development | GO:0043066 negative regulation of apoptotic process | GO:0007612 learning | GO:0031584 activation of phospholipase D activity | GO:2000377 regulation of reactive oxygen species metabolic process | GO:0045197 establishment or maintenance of epithelial cell apical/basal polarity | GO:0061512 protein localization to ci…	GO:0005154 epidermal growth factor receptor binding | GO:0005525 GTP binding	GO:0043197 dendritic spine | GO:0032587 ruffle membrane | GO:0005794 Golgi apparatus | GO:0005829 cytosol | GO:0016021 integral component of membrane | GO:0070062 extracellular exosome	gi|431899854|gb|ELK07801.1|	factor 4 [Pteropus alecto]
103350919	3.35993930440934	3.64377375191396	0.116998210852422	Up	0.960255852778266	LOC103350919	XM_017347716.1,XM_017347717.1,XR_001794869.1,XR_001794870.1	ral guanine nucleotide dissociation stimulator-like%2C transcript variant X1	mRNA	ocu:103350921	ral guanine nucleotide dissociation stimulator-like; K08732 ral guanine nucleotide dissociation stimulator	--	--	--	gi|655859385|ref|XP_008266434.1|	ral guanine nucleotide dissociation stimulator-like [Oryctolagus cuniculus]
108177482	15.9104743455432	14.5452329808086	-0.129430442730292	Down	0.962512764894778	LOC108177482	XR_001794315.1	uncharacterized LOC108177482	ncRNA	--	--	--	--	--	--	--
103348356	20.5625333472858	15.9488643184817	-0.366564321849685	Down	0.749397154269406	SUSD3	XM_008256949.2,XM_008256959.2	sushi domain containing 3%2C transcript variant X1	mRNA	--	--	--	--	GO:0016021 integral component of membrane | GO:0005886 plasma membrane	gi|655600715|ref|XP_008255171.1|	sushi domain-containing protein 3 isoform X1 [Oryctolagus cuniculus]
100342532	371.65066007332	281.66759328714	-0.399953583518821	Down	0.240960412752877	SLC11A2	XM_002711106.2	solute carrier family 11 member 2	mRNA	ocu:100342532	SLC11A2; solute carrier family 11 member 2; K12347 natural resistance-associated macrophage protein	--	--	--	gi|655727601|ref|XP_002711152.2|	natural resistance-associated macrophage protein 2 [Oryctolagus cuniculus]
100351349	692.809901841429	777.570621592483	0.166514162003854	Up	0.837408273354028	RHOT1	XM_008271062.2	ras homolog family member T1	mRNA	ocu:100351349	RHOT1; ras homolog family member T1; K07870 Ras homolog gene family, member T1	--	--	--	gi|655869831|ref|XP_008269284.1|	LOW QUALITY PROTEIN: mitochondrial Rho GTPase 1 [Oryctolagus cuniculus]
100340104	542.596960371461	469.307601311283	-0.20934713797337	Down	0.659581020832874	UBN2	XM_008249286.2,XM_017338030.1,XM_017338031.1,XM_017338032.1,XM_017338033.1,XM_017338034.1	ubinuclein 2%2C transcript variant X3	mRNA	ocu:100340104	UBN2; ubinuclein 2; K17492 ubinuclein	--	--	GO:0005615 extracellular space | GO:0005654 nucleoplasm	gi|655888101|ref|XP_008247508.1|	ubinuclein-2 [Oryctolagus cuniculus]
100338897	40.6190239394731	35.8660427931767	-0.179536995352558	Down	0.937600228633031	STK39	XM_008258702.2,XM_017342906.1,XR_001793585.1	serine/threonine kinase 39%2C transcript variant X1	mRNA	ocu:100338897	STK39; serine/threonine kinase 39; K08835 serine/threonine-protein kinase OSR1/STK39 [EC:2.7.11.1]	GO:0031098 stress-activated protein kinase signaling cascade | GO:1901017 negative regulation of potassium ion transmembrane transporter activity | GO:0018107 peptidyl-threonine phosphorylation | GO:2000687 negative regulation of rubidium ion transmembrane transporter activity | GO:0042981 regulation of apoptotic process | GO:0043268 positive regulation of potassium ion transport | GO:0090188 neg…	GO:0019901 protein kinase binding | GO:0004674 protein serine/threonine kinase activity | GO:0005524 ATP binding	GO:0016323 basolateral plasma membrane | GO:0005737 cytoplasm | GO:0005856 cytoskeleton | GO:0005634 nucleus | GO:0016324 apical plasma membrane	gi|655827789|ref|XP_008256924.1|	STE20/SPS1-related proline-alanine-rich protein kinase [Oryctolagus cuniculus]
108176450	8.49524336508742	9.57117787517908	0.172041203426288	Up	0.947716115660659	LOC108176450	XR_001793067.1	uncharacterized LOC108176450	ncRNA	--	--	--	--	--	--	--
100357175	109.928792244684	98.4540031261539	-0.159047530255576	Down	0.920587489110987	NAA40	XM_002721032.3	N(alpha)-acetyltransferase 40%2C NatD catalytic subunit	mRNA	ocu:100357175	NAA40; N(alpha)-acetyltransferase 40, NatD catalytic subunit; K20794 N-alpha-acetyltransferase 40 [EC:2.3.1.257]	--	--	--	gi|655881941|ref|XP_002721078.2|	N-alpha-acetyltransferase 40 [Oryctolagus cuniculus]
108176066	12.4056444424465	11.7232669871999	-0.0816220120632899	Down	0.965697405536242	LOC108176066	XM_017339832.1	protein bassoon-like	mRNA	--	--	--	--	--	--	--
108175711	0.167882267332959	0.170496656108131	0.0222935916714208	Up	0.965697405536242	LOC108175711	XM_017338052.1	olfactory receptor 7A17-like	mRNA	ocu:108175711	olfactory receptor 7A17-like; K04257 olfactory receptor	GO:0050911 detection of chemical stimulus involved in sensory perception of smell | GO:0007186 G-protein coupled receptor signaling pathway	GO:0004930 G-protein coupled receptor activity | GO:0004984 olfactory receptor activity	GO:0005886 plasma membrane | GO:0016021 integral component of membrane	gi|504172948|ref|XP_004596048.1|	olfactory receptor 7A10 [Ochotona princeps]
100342767	1.8598623786076	1.96815752396066	0.0816498208248229	Up	0.960255852778266	STK33	XM_002708793.3,XM_008265718.2,XM_017345170.1,XM_017345173.1,XM_017345174.1,XM_017345180.1,XM_017345188.1	serine/threonine kinase 33%2C transcript variant X5	mRNA	ocu:100342767	STK33; serine/threonine kinase 33; K08813 serine/threonine kinase 33 [EC:2.7.11.1]	GO:0046777 protein autophosphorylation	GO:0005524 ATP binding | GO:0004674 protein serine/threonine kinase activity	GO:0048471 perinuclear region of cytoplasm	gi|291384594|ref|XP_002708839.1|	serine/threonine-protein kinase 33 isoform X1 [Oryctolagus cuniculus]
100341688	110.524997839232	86.8125772742566	-0.348396727697559	Down	0.585383516526748	TMEM185B	XM_002712400.3	transmembrane protein 185B	mRNA	smm:Smp_147610	hypothetical protein; K00547 homocysteine S-methyltransferase [EC:2.1.1.10]	--	--	GO:0016021 integral component of membrane	gi|655826986|ref|XP_002712446.2|	transmembrane protein 185B [Oryctolagus cuniculus]
108178525	2.10648866460631	1.84990596094229	-0.187388218605744	Down	0.862163084313967	LOC108178525	XM_017348916.1	serine/arginine repetitive matrix protein 1-like	mRNA	--	--	--	--	--	--	--
100359303	765.173245731027	811.504282468404	0.0848122774207	Up	0.948863991903756	LOC100359303	XM_008263037.2	tropomodulin-3	mRNA	ocu:100338081	TMOD3; tropomodulin 3; K10370 tropomodulin	GO:0048821 erythrocyte development | GO:0006936 muscle contraction | GO:0051694 pointed-end actin filament capping | GO:0030239 myofibril assembly | GO:1901992 positive regulation of mitotic cell cycle phase transition	GO:0005523 tropomyosin binding	GO:0005865 striated muscle thin filament	gi|291402996|ref|XP_002717807.1|	tropomodulin-3 [Oryctolagus cuniculus] >gi|655841737|ref|XP_008261259.1| PREDICTED: tropomodulin-3 [Oryctolagus cuniculus] >gi|655862781|ref|XP_008267220.1| PREDICTED: tropomodulin-3 [Oryctolagus cuniculus]
100347894	5.80183245839797	5.00512708859033	-0.213101932935399	Down	0.903069342640596	TSNAXIP1	XM_008257477.2,XM_008257478.2,XM_008257479.2	translin associated factor X interacting protein 1%2C transcript variant X1	mRNA	pxy:105390301	translin-associated factor X-interacting protein 1-like; K00547 homocysteine S-methyltransferase [EC:2.1.1.10]	--	--	GO:0005737 cytoplasm	gi|655791602|ref|XP_008255700.1|	translin-associated factor X-interacting protein 1 isoform X2 [Oryctolagus cuniculus]
100338890	378.840645409008	405.45460329045	0.097949267864992	Up	0.934864032649025	HELB	XM_002711317.3,XM_008256755.2,XM_017341962.1	DNA helicase B%2C transcript variant X1	mRNA	ocu:100338890	HELB; DNA helicase B; K15254 DNA helicase B [EC:3.6.4.12]	GO:0032508 DNA duplex unwinding | GO:0006269 DNA replication, synthesis of RNA primer	GO:0017116 single-stranded DNA-dependent ATP-dependent DNA helicase activity | GO:0043141 ATP-dependent 5'-3' DNA helicase activity	GO:0005658 alpha DNA polymerase:primase complex	gi|291389511|ref|XP_002711363.1|	DNA helicase B isoform X1 [Oryctolagus cuniculus]
108176557	0	0	0	Down	1	LOC108176557	XM_017341592.1	translation initiation factor IF-2-like	mRNA	--	--	--	--	--	--	--
100009017	90.3295987516807	95.7253359811677	0.083702018442578	Up	0.965697405536242	IL15	NM_001082216.2,XM_008267272.2,XM_017347246.1,XM_017347247.1,XR_001794749.1	interleukin 15	mRNA	ocu:100009017	IL15; interleukin 15; K05433 interleukin 15	GO:0042506 tyrosine phosphorylation of Stat5 protein | GO:0048469 cell maturation | GO:0032819 positive regulation of natural killer cell proliferation | GO:1904100 positive regulation of protein O-linked glycosylation | GO:0050778 positive regulation of immune response | GO:0042102 positive regulation of T cell proliferation | GO:0001866 NK T cell proliferation | GO:0050691 regulation of defense…	GO:0005125 cytokine activity | GO:0005126 cytokine receptor binding	GO:0005654 nucleoplasm | GO:0005615 extracellular space | GO:0005737 cytoplasm	gi|655856624|ref|XP_008265667.1|	uncharacterized protein LOC103350706 [Oryctolagus cuniculus]
100345905	947.87572372697	720.757812011378	-0.395183350727966	Down	0.188309837629475	ASB8	XM_002723441.3,XM_008251862.2	ankyrin repeat and SOCS box containing 8%2C transcript variant X1	mRNA	ocu:100345905	ASB8; ankyrin repeat and SOCS box containing 8; K10330 ankyrin repeat and SOCS box protein 8	GO:0035556 intracellular signal transduction	--	GO:0005622 intracellular	gi|504177489|ref|XP_004597903.1|	ankyrin repeat and SOCS box protein 8 [Ochotona princeps]
100338808	0	0	0	Down	1	HOXC10	XM_008256546.2	homeobox C10	mRNA	ocu:100338808	HOXC10; homeobox C10; K17444 homrobox protein Hox-C10	GO:0009954 proximal/distal pattern formation | GO:0050905 neuromuscular process | GO:0009952 anterior/posterior pattern specification | GO:0006355 regulation of transcription, DNA-templated | GO:0001501 skeletal system development | GO:0021520 spinal cord motor neuron cell fate specification | GO:0030326 embryonic limb morphogenesis	GO:0043565 sequence-specific DNA binding	GO:0019907 cyclin-dependent protein kinase activating kinase holoenzyme complex | GO:0005654 nucleoplasm	gi|655733304|ref|XP_008254768.1|	LOW QUALITY PROTEIN: homeobox protein Hox-C10 [Oryctolagus cuniculus]
100345719	326.512676191775	455.453363683033	0.480164333728453	Up	0.461638595749072	LOC100345719	XM_008248475.2	histone H4	mRNA	ocu:100351746	histone H4; K11254 histone H4	--	--	--	gi|625190804|ref|XP_007637951.1|	LOW QUALITY PROTEIN: uncharacterized protein LOC100755357 [Cricetulus griseus] >gi|625263732|ref|XP_007623300.1| PREDICTED: LOW QUALITY PROTEIN: uncharacterized protein LOC100755357 [Cricetulus griseus]
103351562	88.8461622522076	84.179870056867	-0.0778341770897791	Down	0.965697405536242	LOC103351562	XM_008271456.2	keratin-associated protein 4-4-like	mRNA	--	--	--	--	--	--	--
103351648	137.805167677533	152.872727727523	0.149701065004337	Up	0.909949103493208	LOC103351648	XR_001795390.1,XR_519381.2	uncharacterized LOC103351648%2C transcript variant X2	ncRNA	--	--	--	--	--	--	--
100350659	131.271065686388	155.746125876312	0.24664731979591	Up	0.712650190302429	ACBD6	XM_002715013.3	acyl-CoA binding domain containing 6	mRNA	bfo:BRAFLDRAFT_57395	hypothetical protein; K13239 peroxisomal 3,2-trans-enoyl-CoA isomerase [EC:5.3.3.8]	--	GO:0000062 fatty-acyl-CoA binding	--	gi|291397316|ref|XP_002715059.1|	acyl-CoA-binding domain-containing protein 6 [Oryctolagus cuniculus]
100344005	108.772108005015	233.567108460541	1.10252846486677	Up	0.00253590358020138	LOC100344005	XM_002719662.3	acyl-coenzyme A thioesterase 4	mRNA	ocu:100344005	acyl-coenzyme A thioesterase 4; K01068 acyl-coenzyme A thioesterase 1/2/4 [EC:3.1.2.2]	GO:0006637 acyl-CoA metabolic process	GO:0016790 thiolester hydrolase activity	--	gi|291406803|ref|XP_002719708.1|	acyl-coenzyme A thioesterase 4-like [Oryctolagus cuniculus]
103351813	10.8644924697248	9.12507662384807	-0.251712202745346	Down	0.883278389912542	SCML2	XM_008272615.2,XM_017350018.1,XM_017350019.1	sex comb on midleg-like 2 (Drosophila)%2C transcript variant X2	mRNA	ocu:103351813	SCML2; sex comb on midleg-like 2 (Drosophila); K11465 sex comb on midleg-like protein 2	GO:0006355 regulation of transcription, DNA-templated	--	GO:0031519 PcG protein complex	gi|655875815|ref|XP_008270837.1|	sex comb on midleg-like protein 2 [Oryctolagus cuniculus]
100343295	0	0	0	Down	1	CSTL1	XM_002710983.2,XM_008256324.1	cystatin like 1%2C transcript variant X2	mRNA	mdo:100033234	cystatin-like; K13899 cystatin-C	GO:0010951 negative regulation of endopeptidase activity	GO:0004869 cysteine-type endopeptidase inhibitor activity	--	gi|291388930|ref|XP_002711029.1|	cystatin-like 1 [Oryctolagus cuniculus] >gi|655720724|ref|XP_008254546.1| PREDICTED: cystatin-like 1 [Oryctolagus cuniculus]
103349597	0	0	0	Down	1	LOC103349597	XR_517758.2	uncharacterized LOC103349597	ncRNA	--	--	--	--	--	--	--
100339460	1.52217262420567	1.84487086577871	0.277387857383148	Up	0.640679381142221	LOC100339460	XM_008254679.2	nuclear envelope pore membrane protein POM 121C-like	mRNA	ocu:100339460	nuclear envelope pore membrane protein POM 121C-like; K14316 nuclear pore complex protein Nup121	--	--	--	gi|655621468|ref|XP_008252901.1|	LOW QUALITY PROTEIN: nuclear envelope pore membrane protein POM 121C-like, partial [Oryctolagus cuniculus]
103352472	478.899551190154	429.651435414846	-0.156556368656406	Down	0.82277489507951	ADSL	XM_008275194.2,XM_017350912.1	adenylosuccinate lyase%2C transcript variant X1	mRNA	ocu:103352472	ADSL; adenylosuccinate lyase; K01756 adenylosuccinate lyase [EC:4.3.2.2]	--	--	--	gi|655884481|ref|XP_008273416.1|	adenylosuccinate lyase [Oryctolagus cuniculus]
100348932	0	0	0	Down	1	SIX6	XM_002719543.3	SIX homeobox 6	mRNA	ocu:100348932	SIX6; SIX homeobox 6; K19473 homeobox protein SIX3/6	GO:0001654 eye development | GO:0045944 positive regulation of transcription from RNA polymerase II promoter | GO:0009887 organ morphogenesis | GO:0007601 visual perception	GO:0003677 DNA binding | GO:0001205 transcriptional activator activity, RNA polymerase II distal enhancer sequence-specific binding	GO:0005634 nucleus	gi|56788968|gb|AAH87852.1|	protein, partial [Homo sapiens]
100338422	19.7779275619493	32.3466076819747	0.709723158316225	Up	0.193621496387951	LZTS1	XM_008267266.2	leucine zipper%2C putative tumor suppressor 1	mRNA	--	--	GO:0016242 negative regulation of macroautophagy	--	--	gi|655856014|ref|XP_008265488.1|	LOW QUALITY PROTEIN: leucine zipper putative tumor suppressor 1 [Oryctolagus cuniculus]
100351693	59.8193483229363	86.5547705241721	0.533001143186585	Up	0.286734835654243	WDR89	XM_008271881.2	WD repeat domain 89	mRNA	xla:779293	nup43.S, nup43; nucleoporin 43kDa S homeolog; K14305 nuclear pore complex protein Nup43	--	--	--	gi|291406558|ref|XP_002719600.1|	WD repeat-containing protein 89 [Oryctolagus cuniculus] >gi|655873124|ref|XP_008270103.1| PREDICTED: WD repeat-containing protein 89 [Oryctolagus cuniculus]
103347258	2.64738362435952	2.69952672768292	0.0281392342448684	Up	0.986148767401892	NTSR1	XM_017340497.1	neurotensin receptor 1 (high affinity)	mRNA	ocu:103347258	NTSR1; neurotensin receptor 1; K04211 neurotensin receptor 1	GO:0008344 adult locomotory behavior | GO:0043066 negative regulation of apoptotic process | GO:0007218 neuropeptide signaling pathway	GO:0016492 G-protein coupled neurotensin receptor activity	GO:0005887 integral component of plasma membrane | GO:0045121 membrane raft	gi|655901896|ref|XP_008251964.1|	neurotensin receptor type 1 [Oryctolagus cuniculus]
100345539	0	0	0	Down	1	PROP1	XM_002721316.3	PROP paired-like homeobox 1	mRNA	ocu:100345539	PROP1; PROP paired-like homeobox 1; K09327 homeobox protein prophet of Pit-1	GO:0000122 negative regulation of transcription from RNA polymerase II promoter | GO:0048850 hypophysis morphogenesis | GO:0060126 somatotropin secreting cell differentiation | GO:0043066 negative regulation of apoptotic process | GO:0001568 blood vessel development | GO:0021979 hypothalamus cell differentiation | GO:0045944 positive regulation of transcription from RNA polymerase II promoter | G…	GO:0000980 RNA polymerase II distal enhancer sequence-specific DNA binding | GO:0008022 protein C-terminus binding | GO:0001206 transcriptional repressor activity, RNA polymerase II distal enhancer sequence-specific binding | GO:0003682 chromatin binding | GO:0008013 beta-catenin binding | GO:0001205 transcriptional activator activity, RNA polymerase II distal enhancer sequence-specific binding	GO:0005667 transcription factor complex | GO:0005634 nucleus	gi|291410128|ref|XP_002721362.1|	homeobox protein prophet of Pit-1 isoform X1 [Oryctolagus cuniculus]
103352346	0	0	0	Down	1	LOC103352346	XM_008274605.1	uncharacterized LOC103352346	mRNA	--	--	--	--	--	gi|655882736|ref|XP_008272827.1|	LOW QUALITY PROTEIN: uncharacterized protein LOC103352346 [Oryctolagus cuniculus]
108178786	0	0	0	Down	1	LOC108178786	XR_001795510.1	uncharacterized LOC108178786	ncRNA	--	--	--	--	--	--	--
100338403	0.510896149446757	0.501366703383257	-0.0271638748684216	Down	0.965697405536242	SERPINB5	XM_002713632.3,XM_017344224.1	serpin family B member 5%2C transcript variant X2	mRNA	ocu:100338403	SERPINB5; serpin family B member 5; K10139 serpin B5	GO:0050678 regulation of epithelial cell proliferation | GO:0010951 negative regulation of endopeptidase activity | GO:0060512 prostate gland morphogenesis | GO:0002009 morphogenesis of an epithelium | GO:0030198 extracellular matrix organization	GO:0004867 serine-type endopeptidase inhibitor activity	GO:0070062 extracellular exosome | GO:0005615 extracellular space | GO:0005737 cytoplasm	gi|291394458|ref|XP_002713678.1|	serpin B5 [Oryctolagus cuniculus]
103351259	68.1449989255357	59.0236902260059	-0.207313660898556	Down	0.898285105104065	LOC103351259	XR_001795054.1,XR_001795055.1,XR_519011.2	uncharacterized LOC103351259%2C transcript variant X1	ncRNA	--	--	--	--	--	--	--
100346119	2.64369172222009	2.78366806104546	0.0744332313532785	Up	0.965697405536242	SLC44A5	XM_017346169.1,XM_017346170.1	solute carrier family 44 member 5%2C transcript variant X1	mRNA	ocu:100346119	SLC44A5; solute carrier family 44 member 5; K15377 solute carrier family 44 (choline transporter-like protein), member 2/4/5	--	--	GO:0016021 integral component of membrane	gi|655848749|ref|XP_008263273.1|	choline transporter-like protein 5 isoform X1 [Oryctolagus cuniculus]
100344570	201.285779995068	163.066998567604	-0.303780415883604	Down	0.594238949467598	RRP9	XM_002713229.3,XR_001793868.1	ribosomal RNA processing 9%2C small subunit (SSU) processome component%2C homolog (yeast)%2C transcript variant X1	mRNA	ocu:100344570	RRP9; ribosomal RNA processing 9, small subunit (SSU) processome component, homolog (yeast); K14793 ribosomal RNA-processing protein 9	GO:0006364 rRNA processing	GO:0034511 U3 snoRNA binding | GO:0044822 poly(A) RNA binding	GO:0032040 small-subunit processome | GO:0031428 box C/D snoRNP complex	gi|655834834|ref|XP_002713275.2|	U3 small nucleolar RNA-interacting protein 2 [Oryctolagus cuniculus]
100351127	13.4692327458909	15.8564922181273	0.235405980314488	Up	0.901596909170436	LOC100351127	XR_001795046.1	uncharacterized LOC100351127	ncRNA	ocu:108177974	60S ribosomal protein L23a; K02893 large subunit ribosomal protein L23Ae	GO:0006412 translation	GO:0003735 structural constituent of ribosome | GO:0000166 nucleotide binding	GO:0005840 ribosome	gi|327315383|ref|NP_001192153.1|	ribosomal protein L23a [Oryctolagus cuniculus]
100342503	0	0	0	Down	1	LOC100342503	XM_017339239.1	olfactory receptor 7A17-like	mRNA	ocu:100342503	olfactory receptor 7A17-like; K04257 olfactory receptor	GO:0050911 detection of chemical stimulus involved in sensory perception of smell | GO:0007186 G-protein coupled receptor signaling pathway	GO:0004930 G-protein coupled receptor activity | GO:0004984 olfactory receptor activity	GO:0005886 plasma membrane | GO:0016021 integral component of membrane	gi|655894772|ref|XP_008249636.1|	olfactory receptor 7A17-like [Oryctolagus cuniculus]
100349811	0	0	0	Down	1	LOC100349811	XM_008272497.2	olfactory receptor 4C5-like	mRNA	ocu:100349811	olfactory receptor 4C5-like; K04257 olfactory receptor	--	--	--	gi|655604009|ref|XP_008270719.1|	olfactory receptor 4C5-like [Oryctolagus cuniculus]
108178557	11.8991925617017	13.1053679292365	0.139294176932362	Up	0.960255852778266	LOC108178557	XR_001795301.1	uncharacterized LOC108178557	ncRNA	--	--	--	--	--	--	--
100345550	817.032375404505	869.757090796175	0.0902192884612068	Up	0.922408287329073	LOC100345550	XM_008251173.2	chromosome unknown open reading frame%2C human C17orf62	mRNA	--	--	--	--	--	gi|655893951|ref|XP_008249395.1|	uncharacterized protein C17orf62 homolog [Oryctolagus cuniculus]
100358372	1.63024979817144	1.5650746704139	-0.0588615506991658	Down	0.965697405536242	FAM177B	XM_017347652.1	family with sequence similarity 177 member B	mRNA	--	--	--	--	--	gi|655861083|ref|XP_008266870.1|	LOW QUALITY PROTEIN: protein FAM177B [Oryctolagus cuniculus]
100355026	4.47981384521744	5.9247056845155	0.403304704933455	Up	0.550482153875172	GDF6	XM_008255769.2	growth differentiation factor 6	mRNA	ocu:100355026	GDF6; growth differentiation factor 6; K20012 growth differentiation factor 6	GO:0045893 positive regulation of transcription, DNA-templated | GO:0032332 positive regulation of chondrocyte differentiation | GO:0010862 positive regulation of pathway-restricted SMAD protein phosphorylation | GO:0042981 regulation of apoptotic process | GO:0040007 growth | GO:1900745 positive regulation of p38MAPK cascade | GO:0045444 fat cell differentiation | GO:1990009 retinal cell apoptot…	GO:0008083 growth factor activity | GO:0005125 cytokine activity | GO:0005160 transforming growth factor beta receptor binding | GO:0042803 protein homodimerization activity	GO:0005615 extracellular space	gi|655685373|ref|XP_008253991.1|	growth/differentiation factor 6 [Oryctolagus cuniculus]
103352076	0.318547081261356	0.31014271346935	-0.0385743881253458	Down	0.960255852778266	LOC103352076	XR_519604.2	uncharacterized LOC103352076	ncRNA	--	--	--	--	--	--	--
100344599	299.670723359175	279.592926272807	-0.100050284298319	Down	0.947322209413331	VTI1A	XM_002718711.3,XM_008270521.2,XM_008270522.2,XM_008270523.2	vesicle transport through interaction with t-SNAREs 1A%2C transcript variant X2	mRNA	mcf:102145750	VTI1A; vesicle transport through interaction with t-SNAREs 1A; K08493 vesicle transport through interaction with t-SNAREs 1	--	--	--	gi|655868007|ref|XP_008268743.1|	vesicle transport through interaction with t-SNAREs homolog 1A isoform X1 [Oryctolagus cuniculus]
103349201	0	0	0	Down	1	LOC103349201	XR_001793838.1,XR_001793839.1,XR_517424.2	uncharacterized LOC103349201%2C transcript variant X1	ncRNA	--	--	--	--	--	gi|655832918|ref|XP_008258438.1|	uncharacterized protein LOC103349137 isoform X7 [Oryctolagus cuniculus]
103349464	0.814684521608298	0.872671705718948	0.0991975236681813	Up	0.912256547557788	LOC103349464	XM_017344363.1	uncharacterized LOC103349464	mRNA	--	--	--	--	--	--	--
100354225	97.005770113233	90.4834489475252	-0.100416643055024	Down	0.960255852778266	BTK	XM_002720367.3	Bruton tyrosine kinase	mRNA	ocu:100354225	BTK; Bruton tyrosine kinase; K07370 Bruton agammaglobulinemia tyrosine kinase [EC:2.7.10.2]	GO:0038083 peptidyl-tyrosine autophosphorylation | GO:0007249 I-kappaB kinase/NF-kappaB signaling | GO:0007498 mesoderm development | GO:0097190 apoptotic signaling pathway | GO:0034142 toll-like receptor 4 signaling pathway | GO:0007169 transmembrane receptor protein tyrosine kinase signaling pathway | GO:0002902 regulation of B cell apoptotic process | GO:0042127 regulation of cell proliferatio…	GO:0005102 receptor binding | GO:0046872 metal ion binding | GO:0005547 phosphatidylinositol-3,4,5-trisphosphate binding | GO:0042802 identical protein binding | GO:0005524 ATP binding | GO:0004715 non-membrane spanning protein tyrosine kinase activity	GO:0031410 cytoplasmic vesicle | GO:0005829 cytosol | GO:0045121 membrane raft | GO:0031234 extrinsic component of cytoplasmic side of plasma membrane | GO:0005634 nucleus	gi|291408083|ref|XP_002720413.1|	tyrosine-protein kinase BTK [Oryctolagus cuniculus]
103349989	0.636263979204448	0.593374670326814	-0.100682105538287	Down	0.866452102379761	LOC103349989	XM_017345654.1	neuroblastoma breakpoint family member 6	mRNA	--	--	--	--	--	gi|655844805|ref|XP_008262107.1|	putative neuroblastoma breakpoint family member 7 isoform X6 [Oryctolagus cuniculus]
103349855	27.0028311128082	28.400541076119	0.0728077410394598	Up	0.965697405536242	TSTD3	XM_008263313.2,XM_008263314.2	thiosulfate sulfurtransferase (rhodanese)-like domain containing 3%2C transcript variant X1	mRNA	dme:Dmel_CG12279	CG12279 gene product from transcript CG12279-RA; K01011 thiosulfate/3-mercaptopyruvate sulfurtransferase [EC:2.8.1.1 2.8.1.2]	GO:0008152 metabolic process	GO:0004792 thiosulfate sulfurtransferase activity	--	gi|655842733|ref|XP_008261535.1|	thiosulfate sulfurtransferase/rhodanese-like domain-containing protein 3 isoform X1 [Oryctolagus cuniculus]
100343333	0	0	0	Down	1	LOC100343333	XM_017348386.1	olfactory receptor 49-like	mRNA	ocu:100343333	olfactory receptor 49-like; K04257 olfactory receptor	GO:0050911 detection of chemical stimulus involved in sensory perception of smell | GO:0007186 G-protein coupled receptor signaling pathway	GO:0004930 G-protein coupled receptor activity | GO:0004984 olfactory receptor activity	GO:0005886 plasma membrane | GO:0016021 integral component of membrane	gi|655864848|ref|XP_008267832.1|	LOW QUALITY PROTEIN: olfactory receptor 49-like [Oryctolagus cuniculus]
108178945	95.2908429047122	91.4541858916676	-0.0592883790060537	Down	0.965697405536242	LOC108178945	XR_001795730.1	uncharacterized LOC108178945	ncRNA	--	--	--	--	--	--	--
103351267	0	0	0	Down	1	LOC103351267	XR_001795130.1	uncharacterized LOC103351267	ncRNA	--	--	--	--	--	--	--
100349428	301.885016749793	446.849312344631	0.565789249806819	Up	0.143507624848019	LOC100349428	XM_002717638.3,XM_008268168.2	cytochrome c oxidase protein 20 homolog%2C transcript variant X2	mRNA	ocu:100349428	cytochrome c oxidase protein 20 homolog; K18184 cytochrome c oxidase assembly protein subunit 20	--	--	--	gi|655859229|ref|XP_008266390.1|	cytochrome c oxidase protein 20 homolog isoform X1 [Oryctolagus cuniculus]
100345045	1074.83025641843	1141.12140533527	0.0863434510949518	Up	0.960255852778266	LOC100345045	XM_002723329.3	chromosome unknown open reading frame%2C human C6orf120	mRNA	hst:105188485	DNA repair endonuclease XPF; K10848 DNA excision repair protein ERCC-4 [EC:3.1.-.-]	--	--	GO:0070062 extracellular exosome	gi|655895382|ref|XP_002723375.2|	UPF0669 protein C6orf120 homolog [Oryctolagus cuniculus]
100356467	0	0	0	Down	1	BARHL2	XM_002715867.3	BarH like homeobox 2	mRNA	ocu:100356467	BARHL2; BarH like homeobox 2; K09360 BarH-like	GO:0001764 neuron migration | GO:0045727 positive regulation of translation | GO:0001709 cell fate determination | GO:0045944 positive regulation of transcription from RNA polymerase II promoter | GO:0030516 regulation of axon extension	GO:0001077 transcriptional activator activity, RNA polymerase II core promoter proximal region sequence-specific binding | GO:0000977 RNA polymerase II regulatory region sequence-specific DNA binding	GO:0005654 nucleoplasm | GO:0005737 cytoplasm	gi|291398531|ref|XP_002715913.1|	barH-like 2 homeobox protein [Oryctolagus cuniculus]
103351350	154.432850680095	157.602299374619	0.0293089107129508	Up	0.984009089075548	C18H10orf54	XM_008269993.2	chromosome 18 open reading frame%2C human C10orf54	mRNA	--	--	--	--	--	gi|655866260|ref|XP_008268215.1|	platelet receptor Gi24 [Oryctolagus cuniculus]
103350930	41.2157460977178	31.6991366619262	-0.378752062575814	Down	0.71099067620659	LOC103350930	XR_001794874.1,XR_518776.2	uncharacterized LOC103350930%2C transcript variant X2	ncRNA	--	--	--	--	--	--	--
100358465	175.545358397989	162.406454567929	-0.112234879244575	Down	0.950364556295311	MRRF	XM_002720494.3	mitochondrial ribosome recycling factor	mRNA	ocu:100358465	MRRF; mitochondrial ribosome recycling factor; K02838 ribosome recycling factor	GO:0032790 ribosome disassembly | GO:0006412 translation	--	GO:0005739 mitochondrion	gi|291408419|ref|XP_002720540.1|	ribosome-recycling factor, mitochondrial [Oryctolagus cuniculus]
100353918	12.2736485666995	14.6843174014569	0.258712023467637	Up	0.883914423476465	GALNT3	XM_002712246.3,XM_008258695.2	polypeptide N-acetylgalactosaminyltransferase 3%2C transcript variant X2	mRNA	ocu:100353918	GALNT3; polypeptide N-acetylgalactosaminyltransferase 3; K00710 polypeptide N-acetylgalactosaminyltransferase [EC:2.4.1.41]	GO:0018242 protein O-linked glycosylation via serine | GO:0018243 protein O-linked glycosylation via threonine	GO:0005509 calcium ion binding | GO:0030145 manganese ion binding | GO:0004653 polypeptide N-acetylgalactosaminyltransferase activity | GO:0030246 carbohydrate binding	GO:0016021 integral component of membrane | GO:0000139 Golgi membrane | GO:0070062 extracellular exosome | GO:0048471 perinuclear region of cytoplasm	gi|291391661|ref|XP_002712292.1|	polypeptide N-acetylgalactosaminyltransferase 3 [Oryctolagus cuniculus] >gi|655827751|ref|XP_008256917.1| PREDICTED: polypeptide N-acetylgalactosaminyltransferase 3 [Oryctolagus cuniculus]
108177243	0	0	0	Down	1	LOC108177243	XM_017344518.1	MAPK-interacting and spindle-stabilizing protein-like	mRNA	--	--	--	--	--	--	--
100341451	0	0	0	Down	1	LOC100341451	XM_008268569.1	alpha-1%2C3-mannosyl-glycoprotein 4-beta-N-acetylglucosaminyltransferase-like protein MGAT4E	mRNA	pss:102462087	alpha-1,3-mannosyl-glycoprotein 4-beta-N-acetylglucosaminyltransferase C-like; K13748 alpha-1,3-mannosylglycoprotein beta-1,4-N-acetylglucosaminyltransferase C [EC:2.4.1.201 2.4.1.145]	GO:0006491 N-glycan processing	GO:0008454 alpha-1,3-mannosylglycoprotein 4-beta-N-acetylglucosaminyltransferase activity	GO:0016020 membrane	gi|655860851|ref|XP_008266791.1|	alpha-1,3-mannosyl-glycoprotein 4-beta-N-acetylglucosaminyltransferase-like protein homolog [Oryctolagus cuniculus]
100337932	1852.62905749157	2002.92347435969	0.112533254416933	Up	0.904296143842838	RCBTB1	XM_002720731.3,XM_008273850.2,XM_008273851.2,XM_008273852.2	RCC1 and BTB domain containing protein 1%2C transcript variant X2	mRNA	ocu:100337932	RCBTB1; RCC1 and BTB domain containing protein 1; K11494 RCC1 and BTB domain-containing protein	--	--	--	gi|291408963|ref|XP_002720777.1|	RCC1 and BTB domain-containing protein 1 [Oryctolagus cuniculus] >gi|655880260|ref|XP_008272072.1| PREDICTED: RCC1 and BTB domain-containing protein 1 [Oryctolagus cuniculus] >gi|655880263|ref|XP_008272073.1| PREDICTED: RCC1 and BTB domain-containing protein 1 [Oryctolagus cuniculus] >gi|655880266|ref|XP_008272074.1| PREDICTED: RCC1 and BTB domain-containing protein 1 [Oryctolagus cuniculus]
100009040	1653.89266235153	1894.02398266153	0.195588992103737	Up	0.803203554059853	CDK6	XM_002713805.3	cyclin dependent kinase 6	mRNA	ocu:100009040	CDK6; cyclin dependent kinase 6; K02091 cyclin-dependent kinase 6 [EC:2.7.11.22]	GO:0009615 response to virus | GO:0007219 Notch signaling pathway | GO:0010628 positive regulation of gene expression | GO:0045638 negative regulation of myeloid cell differentiation | GO:0043697 cell dedifferentiation | GO:0060218 hematopoietic stem cell differentiation | GO:0045786 negative regulation of cell cycle | GO:0045646 regulation of erythrocyte differentiation | GO:0042063 gliogenesis …	GO:0004693 cyclin-dependent protein serine/threonine kinase activity | GO:0030332 cyclin binding | GO:0005524 ATP binding	GO:0005654 nucleoplasm | GO:0005737 cytoplasm | GO:0001726 ruffle | GO:0005813 centrosome | GO:0000307 cyclin-dependent protein kinase holoenzyme complex	gi|291394819|ref|XP_002713851.1|	cyclin-dependent kinase 6 [Oryctolagus cuniculus]
103345699	0	0	0	Down	1	VGF	XM_008250723.2	VGF nerve growth factor inducible	mRNA	--	--	GO:0032868 response to insulin | GO:0009409 response to cold | GO:0006091 generation of precursor metabolites and energy | GO:0042593 glucose homeostasis | GO:0001541 ovarian follicle development | GO:0002021 response to dietary excess | GO:0019953 sexual reproduction | GO:0030073 insulin secretion | GO:0051591 response to cAMP	GO:0005184 neuropeptide hormone activity	GO:0043231 intracellular membrane-bounded organelle | GO:0005615 extracellular space | GO:0031410 cytoplasmic vesicle	gi|655892651|ref|XP_008248945.1|	neurosecretory protein VGF [Oryctolagus cuniculus]
100358523	125.429667173877	140.246536514149	0.161086521868756	Up	0.902159855651613	CHCHD6	XM_002713078.3,XM_008260313.2,XM_017343707.1,XM_017343708.1	coiled-coil-helix-coiled-coil-helix domain containing 6%2C transcript variant X3	mRNA	ocu:100358523	CHCHD6; coiled-coil-helix-coiled-coil-helix domain containing 6; K17564 coiled-coil-helix-coiled-coil-helix domain-containing protein 6, mitochondrial	GO:0006974 cellular response to DNA damage stimulus | GO:0042407 cristae formation	--	GO:0061617 MICOS complex	gi|291393325|ref|XP_002713124.1|	coiled-coil-helix-coiled-coil-helix domain-containing protein 6, mitochondrial isoform X2 [Oryctolagus cuniculus]
100340178	2120.73987855466	1477.64924505318	-0.521263824152169	Down	0.260580923019052	PPA1	XM_008270012.1	pyrophosphatase (inorganic) 1	mRNA	ocu:100340178	PPA1; pyrophosphatase (inorganic) 1; K01507 inorganic pyrophosphatase [EC:3.6.1.1]	--	--	--	gi|67970880|dbj|BAE01782.1|	protein product [Macaca fascicularis]
100009536	5.30111237528584	5.23416228613058	-0.0183364677166376	Down	0.996451579990446	RYR2	NM_001082757.1	ryanodine receptor 2	mRNA	ocu:100009536	RYR2, RYR-2; ryanodine receptor 2; K04962 ryanodine receptor 2	GO:0098735 positive regulation of the force of heart contraction | GO:0005513 detection of calcium ion | GO:0014850 response to muscle activity | GO:0035584 calcium-mediated signaling using intracellular calcium source | GO:0071872 cellular response to epinephrine stimulus | GO:0003220 left ventricular cardiac muscle tissue morphogenesis | GO:1901896 positive regulation of calcium-transporting AT…	GO:0048763 calcium-induced calcium release activity | GO:0005219 ryanodine-sensitive calcium-release channel activity | GO:0043924 suramin binding | GO:0044325 ion channel binding | GO:0034236 protein kinase A catalytic subunit binding | GO:0042802 identical protein binding | GO:0043621 protein self-association | GO:0005516 calmodulin binding | GO:0005509 calcium ion binding | GO:0034237 protein …	GO:0005829 cytosol | GO:0034704 calcium channel complex | GO:0005790 smooth endoplasmic reticulum | GO:0005886 plasma membrane | GO:0014701 junctional sarcoplasmic reticulum membrane | GO:0070062 extracellular exosome | GO:0030018 Z disc	gi|130493403|ref|NP_001076226.1|	receptor 2 [Oryctolagus cuniculus] >gi|1245376|gb|AAA93465.1| cardiac ryanodine receptor [Oryctolagus cuniculus]
103349031	226.262274876215	309.111336393323	0.450130503303128	Up	0.268708514083534	ZMYM5	XM_008259940.2,XM_008259941.2	zinc finger MYM-type containing 5%2C transcript variant X1	mRNA	--	--	GO:0006357 regulation of transcription from RNA polymerase II promoter	GO:0000981 RNA polymerase II transcription factor activity, sequence-specific DNA binding | GO:0008270 zinc ion binding	--	gi|655831995|ref|XP_008258162.1|	zinc finger MYM-type protein 5 isoform X1 [Oryctolagus cuniculus]
100356250	0.468093699611296	0.49488742168519	0.0803030274118642	Up	0.897213898395338	LOC100356250	XM_008251137.2	transforming protein RhoA-like	mRNA	ocu:100356250	transforming protein RhoA-like; K04513 Ras homolog gene family, member A	GO:0007264 small GTPase mediated signal transduction	GO:0005525 GTP binding	GO:0005622 intracellular | GO:0016020 membrane	gi|655899286|ref|XP_008251117.1|	transforming protein RhoA-like isoform X1 [Oryctolagus cuniculus]
100358993	15.7864924833793	13.2633206234511	-0.251248646266141	Down	0.887650558952973	RUNX1	XM_008274944.2,XM_008274946.2,XM_017350826.1,XM_017350827.1	runt related transcription factor 1%2C transcript variant X2	mRNA	ocu:100358993	RUNX1; runt related transcription factor 1; K08367 runt-related transcription factor 1	GO:0030853 negative regulation of granulocyte differentiation | GO:0032743 positive regulation of interleukin-2 production | GO:0030854 positive regulation of granulocyte differentiation | GO:0045944 positive regulation of transcription from RNA polymerase II promoter	GO:0000977 RNA polymerase II regulatory region sequence-specific DNA binding | GO:0001047 core promoter binding | GO:0005509 calcium ion binding | GO:0046982 protein heterodimerization activity | GO:0001228 transcriptional activator activity, RNA polymerase II transcription regulatory region sequence-specific binding | GO:0042803 protein homodimerization activity | GO:0008134 transcription factor…	GO:0005654 nucleoplasm | GO:0005737 cytoplasm	gi|655883757|ref|XP_008273166.1|	runt-related transcription factor 1 isoform X1 [Oryctolagus cuniculus] >gi|655883759|ref|XP_008273167.1| PREDICTED: runt-related transcription factor 1 isoform X1 [Oryctolagus cuniculus]
100341207	0	0	0	Down	1	LOC100341207	XM_017349329.1	keratin-associated protein 9-3-like	mRNA	--	--	--	--	GO:0045095 keratin filament	gi|655871271|ref|XP_008269694.1|	keratin-associated protein 9-3-like [Oryctolagus cuniculus]
103345712	197.49333011396	186.554241640092	-0.082208767636599	Down	0.963366308048355	DNMT1	XM_008250745.2	DNA (cytosine-5-)-methyltransferase 1	mRNA	ocu:103345712	DNMT1; DNA methyltransferase 1; K00558 DNA (cytosine-5)-methyltransferase 1 [EC:2.1.1.37]	GO:0000122 negative regulation of transcription from RNA polymerase II promoter | GO:0010628 positive regulation of gene expression | GO:0042127 regulation of cell proliferation | GO:0016458 gene silencing | GO:0090116 C-5 methylation of cytosine | GO:0051573 negative regulation of histone H3-K9 methylation | GO:0010216 maintenance of DNA methylation | GO:0051571 positive regulation of histone H3…	GO:0008270 zinc ion binding | GO:0003886 DNA (cytosine-5-)-methyltransferase activity | GO:0003723 RNA binding | GO:0008327 methyl-CpG binding | GO:0003682 chromatin binding	GO:0005721 pericentric heterochromatin | GO:0005634 nucleus | GO:0005657 replication fork	gi|655892693|ref|XP_008248967.1|	LOW QUALITY PROTEIN: DNA (cytosine-5)-methyltransferase 1 [Oryctolagus cuniculus]
100356852	335.804239381887	267.276625796661	-0.329286769023666	Down	0.351655082823968	CRAMP1	XM_008252571.2,XM_008252572.2	cramped chromatin regulator homolog 1%2C transcript variant X1	mRNA	--	--	--	--	GO:0005634 nucleus	gi|655898237|ref|XP_008250793.1|	protein cramped-like isoform X1 [Oryctolagus cuniculus]
100338183	452.717756616502	444.11003163742	-0.0276947339362447	Down	0.977120765254742	ATG4A	XM_008272859.2,XM_008272860.2	autophagy related 4A cysteine peptidase%2C transcript variant X1	mRNA	ecb:100060165	ATG4A; autophagy related 4A cysteine peptidase; K08342 cysteine protease ATG4 [EC:3.4.22.-]	--	--	--	gi|955538488|ref|XP_004440526.2|	cysteine protease ATG4A isoform X1 [Ceratotherium simum simum]
100354145	41.1446250567347	30.4141514434107	-0.435961222461341	Down	0.593988592226242	CARD11	XM_008251213.2	caspase recruitment domain family member 11	mRNA	ocu:100354145	CARD11; caspase recruitment domain family member 11; K07367 caspase recruitment domain-containing protein 11	GO:0042981 regulation of apoptotic process | GO:0031295 T cell costimulation | GO:0045086 positive regulation of interleukin-2 biosynthetic process | GO:0045061 thymic T cell selection | GO:0042102 positive regulation of T cell proliferation | GO:0043123 positive regulation of I-kappaB kinase/NF-kappaB signaling | GO:0050776 regulation of immune response | GO:0045580 regulation of T cell differen…	GO:0050700 CARD domain binding	GO:0045121 membrane raft | GO:0042101 T cell receptor complex | GO:0001772 immunological synapse | GO:0005737 cytoplasm | GO:0070062 extracellular exosome	gi|655894088|ref|XP_008249435.1|	LOW QUALITY PROTEIN: caspase recruitment domain-containing protein 11, partial [Oryctolagus cuniculus]
100344590	7.37218905054092	7.3095910507754	-0.0123023734796834	Down	0.996584494405823	LHX9	XM_002717677.3,XM_002717678.3,XM_002717679.3,XM_008268703.2,XM_008268704.2,XM_017347879.1	LIM homeobox 9%2C transcript variant X1	mRNA	ocu:100344590	LHX9; LIM homeobox 9; K09373 LIM homeobox protein 2/9	GO:0008585 female gonad development | GO:0006355 regulation of transcription, DNA-templated | GO:0008584 male gonad development | GO:0008283 cell proliferation | GO:0035262 gonad morphogenesis	GO:0008270 zinc ion binding | GO:0043565 sequence-specific DNA binding	GO:0005634 nucleus	gi|291402694|ref|XP_002717723.1|	LIM/homeobox protein Lhx9 isoform X1 [Oryctolagus cuniculus]
100351946	719.315958914565	548.618879912809	-0.390821341163471	Down	0.124597600033843	RRP12	XM_002718602.3	ribosomal RNA processing 12 homolog	mRNA	ocu:100351946	RRP12; ribosomal RNA processing 12 homolog; K14794 ribosomal RNA-processing protein 12	--	GO:0044822 poly(A) RNA binding	GO:0005730 nucleolus	gi|291404563|ref|XP_002718648.1|	RRP12-like protein [Oryctolagus cuniculus]
100353250	6.32825240893639	8.74088367261505	0.465971994144274	Up	0.551888616428992	SOX30	XM_008255331.2	SRY-box 30	mRNA	ocu:100353250	SOX30; SRY-box 30; K09271 transcription factor SOX15/30	GO:0006357 regulation of transcription from RNA polymerase II promoter | GO:0007283 spermatogenesis | GO:0031960 response to corticosteroid	GO:0000981 RNA polymerase II transcription factor activity, sequence-specific DNA binding | GO:0043565 sequence-specific DNA binding	GO:0005634 nucleus	gi|655655046|ref|XP_008253553.1|	LOW QUALITY PROTEIN: transcription factor SOX-30 [Oryctolagus cuniculus]
108176683	0	0	0	Down	1	LOC108176683	XR_001793419.1	uncharacterized LOC108176683	ncRNA	--	--	--	--	--	--	--
103348038	97.2532729146688	100.049187705875	0.0408907463351062	Up	0.970978564605085	LOC103348038	XR_516492.2	uncharacterized LOC103348038	ncRNA	--	--	--	--	--	--	--
100337741	11.1397507864456	12.057860705942	0.114257010667312	Up	0.965697405536242	GPR61	XM_002715804.3	G protein-coupled receptor 61	mRNA	ocu:100337741	GPR61; G protein-coupled receptor 61; K08414 G protein-coupled receptor 61	GO:0007186 G-protein coupled receptor signaling pathway	GO:0004930 G-protein coupled receptor activity	GO:0016021 integral component of membrane	gi|655847640|ref|XP_002715850.2|	LOW QUALITY PROTEIN: probable G-protein coupled receptor 61 [Oryctolagus cuniculus]
100344526	8.14885278702485	7.34944405396458	-0.148961846004453	Down	0.952027722134535	LOC100344526	XM_008249914.2	hemicentin-1	mRNA	ocu:100344526	hemicentin-1; K17341 hemicentin	--	--	--	gi|655890178|ref|XP_008248136.1|	LOW QUALITY PROTEIN: hemicentin-1-like, partial [Oryctolagus cuniculus]
[truncated: 23,841 more rows]
