# Supplementary material for: Combined analysis of differentially expressed lncRNAs and miRNAs in liver tissues of high-fat fed rabbits by transcriptome sequencing
Source: Front Genet. 2022 Oct 7;13:1000574. doi: 10.3389/fgene.2022.1000574 (PMC9585185; doi:10.3389/fgene.2022.1000574)
Supplement: Supplementary file 8 [file Table5.XLSX]

## Sheet: CON-L-VS-HFD-L
Pathway		DEGs annotation in term	DEGs with KEGG annotation	Genes annotation in term	All genes with KEGG annotation	Pvalue	FDR	Enrichment factor	Pathway ID	Level 1	Level 2	Genes	KOs
RNA degradation	RNA降解	7	62	236	33430	3.4e-07	1.08768e-05	15.993	ko03018	Genetic Information Processing	Folding, sorting and degradation	XM_002711549.3;XM_002714282.3;XM_008257363.2;XM_008257364.2;XM_008257366.2;XM_008257368.2;XM_008257369.2	K12604+K12621
Riboflavin metabolism	核黄素代谢	3	62	16	33430	5.73e-06	9.1696e-05	101.099	ko00740	Metabolism	Metabolism of cofactors and vitamins	XM_002716582.3;XM_008266253.2;XM_017346813.1	K01078
Thiamine metabolism	硫胺素代谢	3	62	28	33430	2.62e-05	0.000279147	57.7707	ko00730	Metabolism	Metabolism of cofactors and vitamins	XM_002716582.3;XM_008266253.2;XM_017346813.1	K01078
mRNA surveillance pathway	mRNA监测途径	4	62	263	33430	0.001533	0.012264	8.20066	ko03015	Genetic Information Processing	Translation	XM_017349105.1;XM_017349106.1;XM_017349107.1;XM_017349111.1	K14411
Mucin type O-glycan biosynthesis	粘蛋白型O-聚糖的生物合成	2	62	51	33430	0.004372	0.0279808	21.1448	ko00512	Metabolism	Glycan biosynthesis and metabolism	XM_008256667.2;XM_017341942.1	K00731
Folate biosynthesis	叶酸生物合成	1	62	32	33430	0.05934	0.31648	16.8498	ko00790	Metabolism	Metabolism of cofactors and vitamins	XR_001792257.1	K01495
Other types of O-glycan biosynthesis	其他类型的O-聚糖生物合成	1	62	52	33430	0.09361	0.427931	10.3691	ko00514	Metabolism	Glycan biosynthesis and metabolism	XM_008256146.2	K03691
Propanoate metabolism	丙酸酯代谢	1	62	80	33430	0.1395	0.5072	6.73992	ko00640	Metabolism	Carbohydrate metabolism	XM_002709684.3	K01899
Citrate cycle (TCA cycle)	柠檬酸盐循环（TCA循环）	1	62	90	33430	0.1554	0.5072	5.99104	ko00020	Metabolism	Carbohydrate metabolism	XM_002709684.3	K01899
Basal transcription factors	基础转录因子	1	62	92	33430	0.1585	0.5072	5.8608	ko03022	Genetic Information Processing	Transcription	XM_008270441.2	K03130
Cytosolic DNA-sensing pathway	胞质DNA传感途径	1	62	151	33430	0.2459	0.5384	3.57082	ko04623	Organismal Systems	Immune system	XM_017350509.1	K02861
RIG-I-like receptor signaling pathway	RIG-I样受体信号通路	1	62	160	33430	0.2585	0.5384	3.36996	ko04622	Organismal Systems	Immune system	XM_017350509.1	K02861
Staphylococcus aureus infection	金黄色葡萄球菌感染	1	62	162	33430	0.2612	0.5384	3.32836	ko05150	Human Diseases	Infectious diseases: Bacterial	XR_001792257.1	K04004
Toll-like receptor signaling pathway	Toll样受体信号通路	1	62	194	33430	0.304	0.5384	2.77935	ko04620	Organismal Systems	Immune system	XM_017350509.1	K02861
TGF-beta signaling pathway	TGF-beta信号通路	1	62	195	33430	0.3053	0.5384	2.7651	ko04350	Environmental Information Processing	Signal transduction	XM_008268031.2	K10162
Complement and coagulation cascades	补体和凝血级联	1	62	240	33430	0.3612	0.5384	2.24664	ko04610	Organismal Systems	Immune system	XR_001792257.1	K04004
NF-kappa B signaling pathway	NF-κB信号通路	1	62	241	33430	0.3624	0.5384	2.23732	ko04064	Environmental Information Processing	Signal transduction	XM_017350509.1	K02861
Peroxisome	过氧化物酶体	1	62	244	33430	0.3659	0.5384	2.20981	ko04146	Cellular Processes	Transport and catabolism	XM_008252728.2	K00624
Fc gamma R-mediated phagocytosis		1	62	255	33430	0.3788	0.5384	2.11448	ko04666	Organismal Systems	Immune system	XM_008256100.2	K12367
MAPK signaling pathway - fly		1	62	255	33430	0.3788	0.5384	2.11448	ko04013	Environmental Information Processing	Signal transduction	XM_008274321.2	K20230
Hepatitis C		1	62	261	33430	0.3858	0.5384	2.06588	ko05160	Human Diseases	Infectious diseases: Viral	XM_017350509.1	K02861
Metabolic pathways		7	62	3215	33430	0.3875	0.5384	1.17398	ko01100	Metabolism	Global and overview maps	XM_002709684.3;XM_002716582.3;XM_008256667.2;XM_008266253.2;XM_017341942.1;XM_017346813.1;XR_001792257.1	K01899+K01078+K00731+K01495
Carbon metabolism		1	62	271	33430	0.3971	0.5384	1.98964	ko01200	Metabolism	Global and overview maps	XM_002709684.3	K01899
TNF signaling pathway		1	62	277	33430	0.4038	0.5384	1.94655	ko04668	Environmental Information Processing	Signal transduction	XM_017350509.1	K02861
Wnt signaling pathway		1	62	361	33430	0.4905	0.607881	1.49361	ko04310	Environmental Information Processing	Signal transduction	XM_008268031.2	K10162
Spliceosome		1	62	368	33430	0.4972	0.607881	1.4652	ko03040	Genetic Information Processing	Transcription	XM_002714282.3	K12621
Apoptosis		1	62	385	33430	0.5129	0.607881	1.4005	ko04210	Cellular Processes	Cell growth and death	XM_017350509.1	K02861
Chemokine signaling pathway		1	62	430	33430	0.5524	0.6112	1.25394	ko04062	Organismal Systems	Immune system	XM_008256100.2	K12367
Herpes simplex infection		1	62	434	33430	0.5557	0.6112	1.24238	ko05168	Human Diseases	Infectious diseases: Viral	XM_008270441.2	K03130
Epstein-Barr virus infection		1	62	465	33430	0.5808	0.6112	1.15956	ko05169	Human Diseases	Infectious diseases: Viral	XM_017350509.1	K02861
NOD-like receptor signaling pathway		1	62	495	33430	0.6038	0.6112	1.08928	ko04621	Organismal Systems	Immune system	XM_017350509.1	K02861
Axon guidance		1	62	505	33430	0.6112	0.6112	1.06771	ko04360	Organismal Systems	Development	XM_008274321.2	K06754
