# Supplementary material for: Combined analysis of differentially expressed lncRNAs and miRNAs in liver tissues of high-fat fed rabbits by transcriptome sequencing
Source: Front Genet. 2022 Oct 7;13:1000574. doi: 10.3389/fgene.2022.1000574 (PMC9585185; doi:10.3389/fgene.2022.1000574)
Supplement: Supplementary file 9 [file Table7.XLSX]

## Sheet: lncRNA_info
Transcript_id	Gene_id	Chromosome	Strand	Transcript_length	Block_number	Block_start	Block_end
MSTRG.6463.1	MSTRG.6463	chr18	-	446	4	3.73017e+31	3.73019e+31
MSTRG.15874.14	MSTRG.15874	chrUn0185	-	388	3	1.23131e+17	1.2332e+17
MSTRG.896.1	MSTRG.896	chr1	-	761	2	1.66242e+17	1.66242e+17
MSTRG.11225.1	MSTRG.11225	chr7	+	700	4	9.05988e+31	9.05989e+31
MSTRG.5767.1	MSTRG.5767	chr17	+	454	2	2760724727607780	2760755227607930
MSTRG.701.4	MSTRG.701	chr1	+	500	2	1.40126e+17	1.40126e+17
MSTRG.6377.1	MSTRG.6377	chr18	+	2747	2	1795868517963970	1796137117964030
MSTRG.16168.1	MSTRG.16168	chrUn0249	+	377	2	339333340508	339447340769
MSTRG.15802.1	MSTRG.15802	chrUn0170	+	711	2	399750447293	400388447364
MSTRG.4015.1	MSTRG.4015	chr14	+	5666	2	3551896135564930	3551904735570510
MSTRG.17121.1	MSTRG.17121	chrUn0797	-	291	3	9695548160345	11175548460482
MSTRG.2373.1	MSTRG.2373	chr12	+	1081	2	1.01719e+17	1.0172e+17
MSTRG.14907.1	MSTRG.14907	chrUn0090	-	2583	2	608326655812	608377658342
MSTRG.8693.1	MSTRG.8693	chr21	+	298	2	40865444086723	40866924086871
MSTRG.17880.1	MSTRG.17880	chrX	-	23343	2	4631648246333470	4632171246351580
MSTRG.3280.1	MSTRG.3280	chr13	-	9065	2	6734777767357030	6735508767358790
MSTRG.1379.1	MSTRG.1379	chr11	+	5198	2	256904263760	257474268386
MSTRG.2671.1	MSTRG.2671	chr13	-	5113	2	79663357975364	79702767976534
MSTRG.2075.1	MSTRG.2075	chr12	+	873	2	3227449332274810	3227475132275420
MSTRG.11758.1	MSTRG.11758	chr8	-	11603	2	1637631616425770	1637925416434440
MSTRG.11005.1	MSTRG.11005	chr7	+	23286	2	2348682223586980	2349076223606320
MSTRG.3817.3	MSTRG.3817	chr13	+	12682	2	1.41175e+17	1.4118e+17
MSTRG.701.1	MSTRG.701	chr1	+	970	2	1.40126e+17	1.40127e+17
MSTRG.13165.2	MSTRG.13165	chrUn0007	-	12326	5	3.62713e+34	3.62877e+34
MSTRG.7991.2	MSTRG.7991	chr2	+	232	2	9888926698904910	9888930298905100
MSTRG.6080.15	MSTRG.6080	chr17	-	430	2	6898392868986350	6898406368986640
MSTRG.14278.1	MSTRG.14278	chrUn0053	-	537	3	5.22646e+17	5.22824e+17
MSTRG.5341.2	MSTRG.5341	chr16	-	895	3	5.12762e+23	5.12766e+23
MSTRG.3852.1	MSTRG.3852	chr14	+	617	2	7038596872	7053397339
MSTRG.10360.1	MSTRG.10360	chr5	+	953	3	1.45697e+20	1.45718e+20
MSTRG.6995.1	MSTRG.6995	chr19	-	1239	2	1904296119045080	1904407719045200
MSTRG.3984.2	MSTRG.3984	chr14	+	20530	2	2996436829969290	2996541129988780
MSTRG.13935.3	MSTRG.13935	chrUn0036	-	288	2	14312641449104	14314511449203
MSTRG.9518.1	MSTRG.9518	chr3	+	1150	2	1.22084e+17	1.22085e+17
MSTRG.9848.1	MSTRG.9848	chr4	-	245	2	2242420122506470	2242438922506520
MSTRG.1474.1	MSTRG.1474	chr11	+	5356	2	2788505227886670	2788629227890780
MSTRG.13341.1	MSTRG.13341	chrUn0016	+	571	3	1.27391e+17	1.27665e+17
MSTRG.625.1	MSTRG.625	chr1	+	356	2	1.23134e+17	1.23134e+17
MSTRG.514.1	MSTRG.514	chr1	-	965	2	9935211499353490	9935241599354150
MSTRG.1934.4	MSTRG.1934	chr12	-	665	3	2.2885e+23	2.28853e+23
MSTRG.13491.10	MSTRG.13491	chrUn0019	-	456	3	1.78826e+20	1.78828e+20
MSTRG.13948.1	MSTRG.13948	chrUn0036	+	1911	2	24437142444129	24440182445734
MSTRG.7905.1	MSTRG.7905	chr2	+	2038	2	9179171391802730	9179203991804440
MSTRG.14256.1	MSTRG.14256	chrUn0052	-	5748	2	13354611342095	13354781347824
MSTRG.10889.1	MSTRG.10889	chr7	-	209	2	26946972713791	26947512713944
MSTRG.4540.1	MSTRG.4540	chr14	+	494	3	1.55457e+26	1.55457e+26
MSTRG.13742.1	MSTRG.13742	chrUn0027	+	851	2	34030623404390	34035833404718
MSTRG.15980.1	MSTRG.15980	chrUn0212	-	582	2	52032115695	52406115901
MSTRG.8053.1	MSTRG.8053	chr2	-	242	2	1.11442e+17	1.11442e+17
MSTRG.10267.1	MSTRG.10267	chr4	-	416	3	8.53367e+23	8.53367e+23
MSTRG.7598.1	MSTRG.7598	chr2	-	504	4	2.87814e+31	2.87816e+31
MSTRG.14447.3	MSTRG.14447	chrUn0061	+	955	3	1.53488e+20	1.53516e+20
MSTRG.10953.3	MSTRG.10953	chr7	-	7514	3	1.46486e+23	1.46488e+23
MSTRG.11909.1	MSTRG.11909	chr8	-	584	2	3304826333054510	3304846933054890
MSTRG.15753.1	MSTRG.15753	chrUn0164	-	267	2	590721641061	590820641227
MSTRG.4089.1	MSTRG.4089	chr14	+	215	2	4878321148844590	4878325448844760
MSTRG.14531.1	MSTRG.14531	chrUn0065	+	503	2	14476471447991	14478781448261
MSTRG.7262.1	MSTRG.7262	chr19	-	266	3	4.03522e+23	4.03522e+23
MSTRG.2620.1	MSTRG.2620	chr13	-	292	2	878400888356	878592888454
MSTRG.16247.1	MSTRG.16247	chrUn0268	+	249	2	201822202035	201962202142
MSTRG.6425.2	MSTRG.6425	chr18	+	11664	2	2780254027805680	2780531327814570
MSTRG.15219.1	MSTRG.15219	chrUn0113	+	417	3	6.24926e+17	6.25073e+17
MSTRG.4825.1	MSTRG.4825	chr15	+	7574	2	5484691754853490	5485308454854890
MSTRG.10428.1	MSTRG.10428	chr5	+	4363	3	1.20282e+23	1.20297e+23
MSTRG.6221.1	MSTRG.6221	chr18	+	475	2	39466283946912	39468753947138
MSTRG.3581.1	MSTRG.3581	chr13	+	566	2	1.2304e+17	1.2304e+17
MSTRG.6068.1	MSTRG.6068	chr17	+	9119	2	6020861360211190	6021084560218080
MSTRG.17694.1	MSTRG.17694	chrX	-	272	2	26599002665809	26601012665878
MSTRG.9438.1	MSTRG.9438	chr3	+	2646	2	1.08327e+17	1.08329e+17
MSTRG.7149.1	MSTRG.7149	chr19	-	578	2	2963398629649570	2963439029649750
MSTRG.2397.1	MSTRG.2397	chr12	-	1038	2	1.05187e+17	1.05188e+17
MSTRG.10119.1	MSTRG.10119	chr4	+	9164	2	5882481058825460	5882536358834070
MSTRG.17066.1	MSTRG.17066	chrUn0724	-	9156	2	7922751	27119986
MSTRG.10304.1	MSTRG.10304	chr4	+	349	2	8950383989526530	8950398189526730
MSTRG.2886.2	MSTRG.2886	chr13	+	1734	3	3.506e+23	3.50603e+23
MSTRG.16077.1	MSTRG.16077	chrUn0230	-	2926	3	881979056493311	900089106293925
MSTRG.16935.1	MSTRG.16935	chrUn0578	+	577	2	2830253258	2880453331
MSTRG.8795.1	MSTRG.8795	chr21	-	412	2	1149037211492980	1149065811493100
MSTRG.16683.8	MSTRG.16683	chrUn0416	-	2046	3	9255696435164730	9365296855165260
MSTRG.6078.1	MSTRG.6078	chr17	+	392	2	6686938866958720	6686948766959010
MSTRG.16559.1	MSTRG.16559	chrUn0363	-	1687	2	4350844571	4418545579
MSTRG.5086.1	MSTRG.5086	chr16	+	299	2	26628492714764	26628712715039
MSTRG.4532.1	MSTRG.4532	chr14	-	328	2	1.51829e+17	1.51829e+17
MSTRG.17734.1	MSTRG.17734	chrX	-	235	2	1202031312097260	1202042812097380
MSTRG.13034.3	MSTRG.13034	chrUn0005	+	2630	2	33036393318968	33048563320379
MSTRG.5654.1	MSTRG.5654	chr17	-	33180	2	1118425111197590	1119723611217780
MSTRG.931.1	MSTRG.931	chr1	+	393	2	1.73138e+17	1.73138e+17
MSTRG.8379.1	MSTRG.8379	chr2	+	8494	2	1.5983e+17	1.59831e+17
MSTRG.14084.6	MSTRG.14084	chrUn0042	-	4886	4	1.55158e+27	1.55614e+27
MSTRG.11211.1	MSTRG.11211	chr7	-	279	2	8706575287083940	8706596087084010
MSTRG.915.1	MSTRG.915	chr1	+	229	2	1.71825e+17	1.71825e+17
MSTRG.3629.2	MSTRG.3629	chr13	-	400	2	1.26587e+17	1.26588e+17
MSTRG.1934.6	MSTRG.1934	chr12	-	605	3	2.2885e+23	2.28853e+23
MSTRG.11292.1	MSTRG.11292	chr7	-	291	2	1.08793e+17	1.08793e+17
MSTRG.4280.2	MSTRG.4280	chr14	-	7784	2	8351077683605500	8351817083605890
MSTRG.3911.1	MSTRG.3911	chr14	+	977	2	1069333010745060	1069336210746010
MSTRG.357.1	MSTRG.357	chr1	-	1288	2	6745953967461760	6745955467463030
MSTRG.16683.1	MSTRG.16683	chrUn0416	-	1064	3	7402596415164960	7416697066165230
MSTRG.7746.2	MSTRG.7746	chr2	+	581	3	5.37847e+23	5.37848e+23
MSTRG.14447.1	MSTRG.14447	chrUn0061	+	1622	3	1.53488e+20	1.53516e+20
MSTRG.6768.2	MSTRG.6768	chr19	+	701	5	4.12251e+34	4.12282e+34
MSTRG.17511.1	MSTRG.17511	chrUn1777	-	204	2	603211952	618012006
MSTRG.15589.1	MSTRG.15589	chrUn0141	-	311	2	716391734187	716575734312
MSTRG.8517.1	MSTRG.8517	chr20	-	2830	2	1211541812172170	1211627512174140
MSTRG.8483.2	MSTRG.8483	chr20	-	224	2	71601177160244	71601917160392
MSTRG.6201.2	MSTRG.6201	chr17	-	1231	4	8.45256e+31	8.45258e+31
MSTRG.3951.1	MSTRG.3951	chr14	-	1100	2	2066669120667840	2066750220668130
MSTRG.2506.1	MSTRG.2506	chr12	-	20895	2	1.29e+17	1.29002e+17
MSTRG.15476.5	MSTRG.15476	chrUn0131	-	1055	4	2.0352e+23	2.04137e+23
MSTRG.12919.1	MSTRG.12919	chrUn0002	+	15523	2	20100772027290	20193182033570
MSTRG.5546.1	MSTRG.5546	chr16	+	782	2	7422371074287300	7422404474287750
MSTRG.13758.19	MSTRG.13758	chrUn0029	+	1095	2	280388288359	280536289304
MSTRG.14851.1	MSTRG.14851	chrUn0088	+	570	2	780351782053	780545782427
MSTRG.16586.1	MSTRG.16586	chrUn0370	+	249	2	143067144250	143166144398
MSTRG.5700.1	MSTRG.5700	chr17	-	4822	2	1661649116667650	1661669416672270
MSTRG.3376.2	MSTRG.3376	chr13	+	1343	3	8.62286e+23	8.62287e+23
MSTRG.12601.1	MSTRG.12601	chr9	+	35676	2	5424529654283400	5427508254289290
MSTRG.6388.1	MSTRG.6388	chr18	+	1671	2	1844278518444040	1844354618444950
MSTRG.2612.1	MSTRG.2612	chr12	-	10359	6	1.5321e+53	1.53218e+53
MSTRG.17508.1	MSTRG.17508	chrUn1766	-	792	2	38455639	41256149
MSTRG.12880.1	MSTRG.12880	chrUn0001	+	1230	2	61782706180853	61792996181052
MSTRG.11833.1	MSTRG.11833	chr8	-	253	3	2.74149e+23	2.7415e+23
MSTRG.13112.2	MSTRG.13112	chrUn0006	-	2016	2	55190455552051	55208825552228
MSTRG.6257.2	MSTRG.6257	chr18	+	310	2	74434667445865	74435737446066
MSTRG.4188.1	MSTRG.4188	chr14	+	18084	3	7.24376e+23	7.24387e+23
MSTRG.4501.1	MSTRG.4501	chr14	+	502	2	1.35234e+17	1.35234e+17
MSTRG.17278.1	MSTRG.17278	chrUn1059	+	770	2	1796724289	1858124443
MSTRG.6968.1	MSTRG.6968	chr19	+	12883	2	1740297417414820	1741446017416220
MSTRG.14378.1	MSTRG.14378	chrUn0057	-	1936	2	128243128908	128615130470
MSTRG.8551.1	MSTRG.8551	chr20	+	1181	5	1.52029e+39	1.52037e+39
MSTRG.13271.1	MSTRG.13271	chrUn0012	+	2440	2	477647478994	478386480693
MSTRG.9355.1	MSTRG.9355	chr3	-	6938	2	8386730283869230	8386885083874620
MSTRG.8137.1	MSTRG.8137	chr2	-	322	2	1.19105e+17	1.19105e+17
MSTRG.9052.1	MSTRG.9052	chr3	-	251	2	2408603124130750	2408605824130980
MSTRG.17121.4	MSTRG.17121	chrUn0797	-	502	3	551295816160345	552775836760490
MSTRG.6461.3	MSTRG.6461	chr18	-	519	3	3.73088e+23	3.7309e+23
MSTRG.12985.1	MSTRG.12985	chrUn0004	-	209	2	10831751083448	10832421083588
MSTRG.6425.1	MSTRG.6425	chr18	+	3832	2	2777536327810770	2777539427814570
MSTRG.16683.5	MSTRG.16683	chrUn0416	-	1684	3	9215294230164150	9225094728165240
MSTRG.2890.1	MSTRG.2890	chr13	-	2871	2	3541861335420890	3541937735422990
MSTRG.17626.1	MSTRG.17626	chrUn2579	+	397	2	175472	262780
MSTRG.10971.1	MSTRG.10971	chr7	+	1364	2	1580036815811330	1580051415812550
MSTRG.7413.1	MSTRG.7413	chr19	-	654	4	4.55931e+31	4.55933e+31
MSTRG.5720.1	MSTRG.5720	chr17	+	605	2	2052892420532120	2052920520532440
MSTRG.4280.4	MSTRG.4280	chr14	-	577	2	8351780083528220	8351813783528460
MSTRG.1407.1	MSTRG.1407	chr11	+	310	2	29820652989081	29821022989352
MSTRG.17503.1	MSTRG.17503	chrUn1721	-	484	3	1453451612287	1697470612334
MSTRG.5964.1	MSTRG.5964	chr17	-	1843	2	4415794844159320	4415864144160470
MSTRG.3453.1	MSTRG.3453	chr13	-	1042	2	1.08339e+17	1.08339e+17
MSTRG.3073.2	MSTRG.3073	chr13	+	355	2	4272501142732230	4272505242732550
MSTRG.5663.1	MSTRG.5663	chr17	-	5516	2	1147556011483730	1147632111488480
MSTRG.15760.1	MSTRG.15760	chrUn0165	-	6204	2	546019589071	546077595215
MSTRG.15813.5	MSTRG.15813	chrUn0174	-	53450	2	242041317941	243892369538
MSTRG.5656.1	MSTRG.5656	chr17	+	38084	2	1121789011227400	1122719611256180
MSTRG.10368.1	MSTRG.10368	chr5	+	289	2	19840132039535	19840542039781
MSTRG.10602.1	MSTRG.10602	chr5	+	293	2	2912011829160670	2912026629160820
MSTRG.6589.3	MSTRG.6589	chr18	-	691	4	4.82998e+31	4.82999e+31
MSTRG.7361.1	MSTRG.7361	chr19	+	1043	2	4389305243900720	4389393143900880
MSTRG.5658.1	MSTRG.5658	chr17	-	18738	2	1126844111283760	1128373111287200
MSTRG.5626.2	MSTRG.5626	chr17	+	5419	2	76771697679053	76786597682980
MSTRG.14185.1	MSTRG.14185	chrUn0049	-	347	2	661233667047	661381667244
MSTRG.8757.1	MSTRG.8757	chr21	+	2860	2	76147107683485	76175077683546
MSTRG.5648.1	MSTRG.5648	chr17	+	716	3	9.21395e+20	9.2142e+20
MSTRG.3939.1	MSTRG.3939	chr14	-	1192	2	1944314019450830	1944423019450930
MSTRG.4572.1	MSTRG.4572	chr14	-	524	2	1.6213e+17	1.62131e+17
MSTRG.15686.1	MSTRG.15686	chrUn0149	-	2309	2	471564474630	473473475028
MSTRG.8914.1	MSTRG.8914	chr3	+	4527	2	1481793614868650	1481988914871220
MSTRG.250.1	MSTRG.250	chr1	-	3055	2	3980230939863960	3980380539865520
MSTRG.6795.3	MSTRG.6795	chr19	-	533	5	9.04339e+34	9.04347e+34
MSTRG.14921.1	MSTRG.14921	chrUn0091	+	317	2	120574120792	120719120962
MSTRG.16684.4	MSTRG.16684	chrUn0416	+	716	2	96295165098	96836165271
MSTRG.17680.1	MSTRG.17680	chrX	-	303	2	6335973530	6353173659
MSTRG.10578.1	MSTRG.10578	chr5	+	3696	3	2.75107e+23	2.75117e+23
MSTRG.2727.1	MSTRG.2727	chr13	+	330	2	1380807013827310	1380821613827490
MSTRG.15551.1	MSTRG.15551	chrUn0137	-	877	2	1217315483	1257715954
MSTRG.10931.1	MSTRG.10931	chr7	-	19084	2	1220613312210740	1221022912225730
MSTRG.14603.1	MSTRG.14603	chrUn0069	-	458	2	5802960476	5843560526
MSTRG.13342.1	MSTRG.13342	chrUn0016	+	872	3	1.37848e+17	1.38272e+17
MSTRG.9707.1	MSTRG.9707	chr4	-	261	2	62207116220919	62208486221041
MSTRG.16747.1	MSTRG.16747	chrUn0446	-	285	2	99335100462	99485100595
MSTRG.4949.1	MSTRG.4949	chr15	-	25373	2	7684846376863060	7686166776875230
MSTRG.11648.1	MSTRG.11648	chr7	+	24014	2	1.71004e+17	1.71023e+17
MSTRG.15222.1	MSTRG.15222	chrUn0114	+	768	2	670331672267	670478672886
MSTRG.4499.1	MSTRG.4499	chr14	-	220	2	1.304e+17	1.304e+17
MSTRG.4561.1	MSTRG.4561	chr14	-	3306	2	1.59585e+17	1.59588e+17
MSTRG.13926.1	MSTRG.13926	chrUn0036	-	338	2	10057401007416	10059211007571
MSTRG.4987.1	MSTRG.4987	chr15	-	284	2	8102689081062700	8102703881062840
MSTRG.8121.1	MSTRG.8121	chr2	+	1100	3	1.16379e+26	1.1638e+26
MSTRG.2696.1	MSTRG.2696	chr13	+	327	2	1198418011989170	1198425711989420
MSTRG.1449.2	MSTRG.1449	chr11	+	1308	2	1653247216535180	1653267116536280
MSTRG.8031.1	MSTRG.8031	chr2	+	858	2	1.00899e+17	1.00899e+17
MSTRG.5050.1	MSTRG.5050	chr15	+	2955	2	9918278799185680	9918497499186440
MSTRG.7280.1	MSTRG.7280	chr19	+	206	2	4115624341156600	4115639141156650
MSTRG.6284.1	MSTRG.6284	chr18	+	8606	2	1204446012077420	1204508812085390
MSTRG.16536.1	MSTRG.16536	chrUn0350	-	950	2	190958191202	191107192001
MSTRG.11985.1	MSTRG.11985	chr8	-	3557	2	4345786243462620	4346129143462750
MSTRG.8189.1	MSTRG.8189	chr2	-	212	2	1.3209e+17	1.3209e+17
MSTRG.15088.1	MSTRG.15088	chrUn0103	-	1636	2	965229966723	965348968238
MSTRG.12616.1	MSTRG.12616	chr9	+	1149	2	5882157258830440	5882243558830730
MSTRG.17410.1	MSTRG.17410	chrUn1350	+	1196	2	5523400	15513595
MSTRG.9536.1	MSTRG.9536	chr3	-	701	2	1.29522e+17	1.29522e+17
MSTRG.8149.1	MSTRG.8149	chr2	-	458	3	1.21828e+26	1.21828e+26
MSTRG.13405.1	MSTRG.13405	chrUn0017	+	340	2	19518681952373	19519491952630
MSTRG.53.1	MSTRG.53	chr1	-	383	2	79352147969915	79355107970000
MSTRG.4528.1	MSTRG.4528	chr14	-	307	2	1.48538e+17	1.48538e+17
MSTRG.13104.2	MSTRG.13104	chrUn0006	-	824	2	52187035234202	52193795234348
MSTRG.7795.1	MSTRG.7795	chr2	-	1441	2	6260415662605570	6260544762605720
MSTRG.13727.1	MSTRG.13727	chrUn0027	-	235	2	18576101861374	18577121861505
MSTRG.17127.2	MSTRG.17127	chrUn0803	-	1465	2	2514125760	2556826796
MSTRG.11284.1	MSTRG.11284	chr7	+	490	3	1.06954e+26	1.06954e+26
MSTRG.10985.1	MSTRG.10985	chr7	-	1240	3	1.6909e+23	1.69091e+23
MSTRG.8481.1	MSTRG.8481	chr20	+	233	2	71072497127899	71073597128020
MSTRG.65.1	MSTRG.65	chr1	-	1221	2	1151515511569170	1151548711570060
MSTRG.17464.1	MSTRG.17464	chrUn1576	-	902	2	1782318370	1831218781
MSTRG.5594.1	MSTRG.5594	chr17	+	3191	3	6.03934e+20	6.03971e+20
MSTRG.17418.3	MSTRG.17418	chrUn1390	-	256	2	1814620300	1823520465
MSTRG.4933.7	MSTRG.4933	chr15	+	15817	2	7620741876229360	7620751976245080
MSTRG.14711.1	MSTRG.14711	chrUn0078	+	327	2	864849865311	864917865568
MSTRG.9179.1	MSTRG.9179	chr3	+	3456	2	4188774741906540	4188784341909890
MSTRG.11458.1	MSTRG.11458	chr7	-	1906	2	1.38295e+17	1.38297e+17
MSTRG.685.1	MSTRG.685	chr1	+	411	3	1.38691e+26	1.38691e+26
MSTRG.14198.1	MSTRG.14198	chrUn0049	-	700	2	903687907020	904253907152
MSTRG.17480.1	MSTRG.17480	chrUn1619	-	1620	2	11902	14422079
MSTRG.14689.1	MSTRG.14689	chrUn0076	+	300	2	925188951411	925426951471
MSTRG.4031.1	MSTRG.4031	chr14	-	369	2	3858874338673180	3858890938673380
MSTRG.2170.1	MSTRG.2170	chr12	+	6398	2	4302797843034500	4303414243034730
MSTRG.12270.3	MSTRG.12270	chr9	-	1267	2	1033770210338470	1033844810338990
MSTRG.14272.1	MSTRG.14272	chrUn0053	-	2369	2	335318336515	336487337713
MSTRG.8043.1	MSTRG.8043	chr2	+	705	3	1.0713e+26	1.0713e+26
MSTRG.17634.2	MSTRG.17634	chrUn2666	-	911	2	56656559	64556678
MSTRG.9065.1	MSTRG.9065	chr3	+	934	2	2537390925374300	2537417225374970
MSTRG.15407.3	MSTRG.15407	chrUn0126	+	2883	3	8.10663e+17	8.10921e+17
MSTRG.6511.1	MSTRG.6511	chr18	-	341	3	4.29438e+23	4.29439e+23
MSTRG.2360.1	MSTRG.2360	chr12	+	1366	2	9918778299207910	9918783199209220
MSTRG.3644.1	MSTRG.3644	chr13	-	944	2	1.27602e+17	1.27603e+17
MSTRG.5661.1	MSTRG.5661	chr17	+	2027	2	1138580211387030	1138700811387850
MSTRG.5425.1	MSTRG.5425	chr16	+	1815	2	6478299964804480	6478383564805450
MSTRG.1287.1	MSTRG.1287	chr10	+	1544	2	3503869435039690	3503916635040760
MSTRG.11261.1	MSTRG.11261	chr7	-	1188	6	1.00346e+53	1.00347e+53
MSTRG.10153.1	MSTRG.10153	chr4	+	619	2	7168755071703330	7168775371703750
MSTRG.13412.2	MSTRG.13412	chrUn0017	-	514	2	24529342503246	24531812503511
MSTRG.11785.1	MSTRG.11785	chr8	+	6599	2	2034426320426650	2034428820433230
MSTRG.1886.2	MSTRG.1886	chr12	+	586	3	2.08499e+23	2.085e+23
MSTRG.14098.1	MSTRG.14098	chrUn0044	+	1008	2	160902161935	161793162050
MSTRG.5174.1	MSTRG.5174	chr16	-	11627	2	2131142921369430	2132212621370360
MSTRG.2611.5	MSTRG.2611	chr12	+	15727	2	1.52561e+17	1.5257e+17
MSTRG.8416.2	MSTRG.8416	chr2	+	301	3	1.70091e+26	1.70091e+26
MSTRG.17216.1	MSTRG.17216	chrUn0951	+	1296	2	1500315254	1512216429
MSTRG.16684.7	MSTRG.16684	chrUn0416	+	1410	3	9.86401e+16	9.92071e+16
MSTRG.17005.1	MSTRG.17005	chrUn0655	+	770	2	5206862204	5231962721
MSTRG.5070.1	MSTRG.5070	chr15	+	1129	3	1.0528e+26	1.0528e+26
MSTRG.3334.1	MSTRG.3334	chr13	+	4214	2	7532933275338980	7532980375342720
MSTRG.8271.1	MSTRG.8271	chr2	-	16085	2	1.47944e+17	1.47944e+17
MSTRG.580.1	MSTRG.580	chr1	-	793	2	1.08837e+17	1.08838e+17
MSTRG.6296.2	MSTRG.6296	chr18	+	1487	2	1283859312841610	1283964312842040
MSTRG.3817.1	MSTRG.3817	chr13	+	3015	2	1.41132e+17	1.41133e+17
MSTRG.10899.1	MSTRG.10899	chr7	-	218	2	63020886304263	63021966304371
MSTRG.8318.1	MSTRG.8318	chr2	-	5921	2	1.55955e+17	1.55958e+17
MSTRG.4181.1	MSTRG.4181	chr14	-	8793	2	7008500370091690	7008514170100340
MSTRG.15200.1	MSTRG.15200	chrUn0112	-	214	2	313863321624	313968321731
MSTRG.953.1	MSTRG.953	chr1	+	220	2	1.7766e+17	1.7766e+17
MSTRG.2463.1	MSTRG.2463	chr12	-	225	2	1.22001e+17	1.22002e+17
MSTRG.15591.1	MSTRG.15591	chrUn0142	-	807	2	227071229667	227711229832
MSTRG.7864.1	MSTRG.7864	chr2	-	601	6	7.82846e+47	7.82848e+47
MSTRG.10352.1	MSTRG.10352	chr5	-	1154	3	1.24025e+20	1.24075e+20
MSTRG.6275.2	MSTRG.6275	chr18	+	12500	2	99293879930475	99304289941932
MSTRG.12708.1	MSTRG.12708	chr9	+	702	3	8.32074e+23	8.32075e+23
MSTRG.4672.1	MSTRG.4672	chr15	+	2899	2	1996786219997740	1996876919999730
MSTRG.7030.1	MSTRG.7030	chr19	+	7264	2	1994104819945090	1994430419949100
MSTRG.12843.1	MSTRG.12843	chrUn0001	-	405	2	23873942387985	23877012388081
MSTRG.4548.1	MSTRG.4548	chr14	+	3921	3	1.56585e+26	1.56585e+26
MSTRG.1562.1	MSTRG.1562	chr11	+	9005	2	5637243156380800	5638077756381460
MSTRG.4827.1	MSTRG.4827	chr15	+	18579	4	5.52881e+31	5.52893e+31
MSTRG.8686.2	MSTRG.8686	chr21	+	861	2	37408583742791	37414373743071
MSTRG.14185.2	MSTRG.14185	chrUn0049	-	600	2	661233667101	661435667497
MSTRG.4038.1	MSTRG.4038	chr14	-	224	2	4254574242545920	4254589042545990
MSTRG.1251.1	MSTRG.1251	chr10	-	252	2	3031554330341810	3031572330341880
MSTRG.2032.1	MSTRG.2032	chr12	-	18306	2	2760935927664200	2760941027682450
MSTRG.9914.1	MSTRG.9914	chr4	+	586	3	3.50043e+23	3.50043e+23
MSTRG.9492.1	MSTRG.9492	chr3	+	721	2	1.1659e+17	1.1659e+17
MSTRG.5655.1	MSTRG.5655	chr17	+	77540	3	1.11976e+23	1.12137e+23
MSTRG.8412.1	MSTRG.8412	chr2	+	246	2	1.70082e+17	1.70082e+17
MSTRG.16886.2	MSTRG.16886	chrUn0528	-	226	2	58586513	59816614
MSTRG.11345.10	MSTRG.11345	chr7	+	336	2	1.15709e+17	1.15709e+17
MSTRG.1526.1	MSTRG.1526	chr11	+	510	2	4832537448327040	4832557648327350
MSTRG.6201.4	MSTRG.6201	chr17	-	945	3	8.45283e+23	8.45285e+23
MSTRG.8206.1	MSTRG.8206	chr2	+	2418	2	1.38507e+17	1.38508e+17
MSTRG.126.1	MSTRG.126	chr1	-	4605	3	1.80391e+23	1.80408e+23
MSTRG.1021.1	MSTRG.1021	chr1	-	460	2	1.88053e+17	1.88053e+17
MSTRG.14396.1	MSTRG.14396	chrUn0058	-	573	2	971467971871	971752972157
MSTRG.14171.1	MSTRG.14171	chrUn0048	+	1029	2	16381641639300	16385721639919
MSTRG.2074.1	MSTRG.2074	chr12	-	904	2	3221682832217850	3221760232217970
MSTRG.7826.1	MSTRG.7826	chr2	-	466	2	6824416468244690	6824448068244840
MSTRG.4110.2	MSTRG.4110	chr14	-	6976	2	5300709153013620	5301177253015910
MSTRG.5151.1	MSTRG.5151	chr16	+	343	2	1810719818142460	1810734718142650
MSTRG.3903.1	MSTRG.3903	chr14	-	35571	3	9.64953e+20	9.64971e+20
MSTRG.7359.1	MSTRG.7359	chr19	-	211	2	4383773943863420	4383789943863470
MSTRG.6461.7	MSTRG.6461	chr18	-	494	3	3.73088e+23	3.7309e+23
MSTRG.3820.1	MSTRG.3820	chr13	+	7275	2	1.41207e+17	1.41207e+17
MSTRG.2525.1	MSTRG.2525	chr12	+	68710	2	1.33412e+17	1.33471e+17
MSTRG.7516.1	MSTRG.7516	chr2	+	1413	3	6.00312e+17	6.01604e+17
MSTRG.8303.1	MSTRG.8303	chr2	+	2814	2	1.54032e+17	1.54034e+17
MSTRG.14207.1	MSTRG.14207	chrUn0050	-	459	2	13645311371876	13648651371999
MSTRG.3827.1	MSTRG.3827	chr13	-	535	2	1.41716e+17	1.41716e+17
MSTRG.3102.1	MSTRG.3102	chr13	-	1935	3	4.46475e+23	4.4649e+23
MSTRG.7177.2	MSTRG.7177	chr19	+	1396	2	3382095233821150	3382112133822370
MSTRG.7655.3	MSTRG.7655	chr2	-	298	2	3815358238153960	3815373038154110
MSTRG.5691.1	MSTRG.5691	chr17	+	27445	3	1.54896e+23	1.54979e+23
MSTRG.701.3	MSTRG.701	chr1	+	347	2	1.40126e+17	1.40126e+17
MSTRG.11310.1	MSTRG.11310	chr7	-	339	3	1.11124e+26	1.11124e+26
MSTRG.5093.1	MSTRG.5093	chr16	-	1524	2	32174943234709	32175213236204
MSTRG.12177.1	MSTRG.12177	chr9	+	252	2	46252634640155	46254014640267
MSTRG.12595.1	MSTRG.12595	chr9	-	6788	2	5278107752788980	5278773252789110
MSTRG.17971.1	MSTRG.17971	chrX	-	230	2	6797040967970910	6797055767970990
MSTRG.11225.3	MSTRG.11225	chr7	+	355	2	9061471390632330	9061486190632540
MSTRG.7581.1	MSTRG.7581	chr2	-	324	2	2681833826825370	2681853026825500
MSTRG.15317.1	MSTRG.15317	chrUn0121	+	532	2	464636478809	464933479042
MSTRG.14410.1	MSTRG.14410	chrUn0059	+	14126	2	582490585526	584102598038
MSTRG.2221.1	MSTRG.2221	chr12	-	275	2	6328221663298140	6328232763298310
MSTRG.15180.1	MSTRG.15180	chrUn0110	+	556	3	5.92805e+17	5.93081e+17
MSTRG.2864.1	MSTRG.2864	chr13	+	652	2	3319721033204110	3319775333204210
MSTRG.13839.1	MSTRG.13839	chrUn0033	+	1199	2	12256831226668	12265801226968
MSTRG.13284.1	MSTRG.13284	chrUn0012	-	296	2	30384983040298	30385973040493
MSTRG.5702.1	MSTRG.5702	chr17	-	3484	2	1697929816979840	1697980816982810
MSTRG.2056.2	MSTRG.2056	chr12	-	269	2	3081125830815040	3081137730815190
MSTRG.5037.1	MSTRG.5037	chr15	-	1318	2	9704380597044210	9704409797045240
MSTRG.252.1	MSTRG.252	chr1	-	336	2	3992715439929910	3992727239930120
MSTRG.17924.1	MSTRG.17924	chrX	-	511	3	5.50787e+23	5.50789e+23
MSTRG.15596.1	MSTRG.15596	chrUn0142	-	5063	2	743700743795	743756748800
MSTRG.12958.1	MSTRG.12958	chrUn0003	-	5810	2	18700731884961	18701271890715
MSTRG.7653.1	MSTRG.7653	chr2	-	908	2	3813345038135020	3813415238135220
MSTRG.1376.1	MSTRG.1376	chr11	+	2391	2	219101242288	219415244363
MSTRG.11008.1	MSTRG.11008	chr7	+	642	4	2.40406e+31	2.40408e+31
MSTRG.271.1	MSTRG.271	chr1	+	278	2	4865627948678200	4865636948678390
MSTRG.654.1	MSTRG.654	chr1	-	298	2	1.31086e+17	1.31086e+17
MSTRG.4271.1	MSTRG.4271	chr14	-	430	3	8.25445e+23	8.25446e+23
MSTRG.3379.1	MSTRG.3379	chr13	-	8645	2	8638909386414450	8638919186422990
MSTRG.3293.1	MSTRG.3293	chr13	-	1153	6	7.03855e+47	7.0386e+47
MSTRG.14681.1	MSTRG.14681	chrUn0075	-	584	2	10701111092320	10704111092602
MSTRG.17418.1	MSTRG.17418	chrUn1390	-	2531	2	1776118129	1795420465
MSTRG.17221.1	MSTRG.17221	chrUn0954	+	337	2	2045330505	2048730806
MSTRG.16773.1	MSTRG.16773	chrUn0452	-	699	2	133831141907	133978142457
MSTRG.253.3	MSTRG.253	chr1	-	1231	3	4.02391e+23	4.02396e+23
MSTRG.17262.1	MSTRG.17262	chrUn1027	+	322	2	1091411087	1106211259
MSTRG.11663.2	MSTRG.11663	chr7	-	2319	2	1.73092e+17	1.73092e+17
MSTRG.13451.1	MSTRG.13451	chrUn0019	+	1178	2	526078527074	526226528102
MSTRG.13322.1	MSTRG.13322	chrUn0014	+	19708	2	33183173334583	33345323338074
MSTRG.7401.1	MSTRG.7401	chr19	+	8034	2	4517724145184660	4518430845185630
MSTRG.521.1	MSTRG.521	chr1	-	291	2	9960843499608640	9960858299608790
MSTRG.590.1	MSTRG.590	chr1	-	21841	2	1.12428e+17	1.12435e+17
MSTRG.2206.1	MSTRG.2206	chr12	+	7406	2	5810627158157270	5810632358164630
MSTRG.2038.1	MSTRG.2038	chr12	-	5462	2	2782815427831270	2782818727836690
MSTRG.6461.1	MSTRG.6461	chr18	-	349	3	3.73001e+23	3.73002e+23
MSTRG.10850.1	MSTRG.10850	chr6	+	211	2	2675400426754280	2675406226754430
MSTRG.1864.1	MSTRG.1864	chr12	+	209	2	2054579620545910	2054585520546060
MSTRG.2204.2	MSTRG.2204	chr12	-	946	3	5.80182e+23	5.80183e+23
MSTRG.4401.1	MSTRG.4401	chr14	+	538	2	1.00936e+17	1.00936e+17
MSTRG.1422.1	MSTRG.1422	chr11	+	252	2	1018068810185480	1018073410185680
MSTRG.17288.1	MSTRG.17288	chrUn1080	-	1032	2	2521425781	2543526590
MSTRG.15407.1	MSTRG.15407	chrUn0126	+	3951	2	810650813854	812082816371
MSTRG.16927.1	MSTRG.16927	chrUn0570	+	248	2	4020242425	4033542538
MSTRG.15888.1	MSTRG.15888	chrUn0190	-	378	2	414559423298	414740423493
MSTRG.3344.1	MSTRG.3344	chr13	-	653	3	7.76004e+23	7.76008e+23
MSTRG.7148.1	MSTRG.7148	chr19	+	390	3	2.96152e+23	2.96154e+23
MSTRG.15871.1	MSTRG.15871	chrUn0184	-	269	2	289336321652	289364321891
MSTRG.8196.1	MSTRG.8196	chr2	-	208	2	1.35821e+17	1.35821e+17
MSTRG.12987.1	MSTRG.12987	chrUn0004	+	679	2	13047921307343	13049721307840
MSTRG.11345.7	MSTRG.11345	chr7	+	952	4	1.15696e+35	1.15697e+35
MSTRG.9361.2	MSTRG.9361	chr3	+	3322	2	8614921186150440	8615008086152890
MSTRG.17755.1	MSTRG.17755	chrX	-	3142	2	2408112324084240	2408242424086080
MSTRG.14164.1	MSTRG.14164	chrUn0048	-	730	2	10389291061083	10395391061201
MSTRG.3178.1	MSTRG.3178	chr13	-	247	2	5276415952764450	5276430752764540
MSTRG.14427.1	MSTRG.14427	chrUn0060	+	240	2	15344821540924	15345271541117
MSTRG.6580.2	MSTRG.6580	chr18	-	575	2	4782919247830690	4782964747830810
MSTRG.5118.1	MSTRG.5118	chr16	+	12690	2	1166251111683600	1167450211684300
MSTRG.16658.1	MSTRG.16658	chrUn0395	+	736	3	1.838e+17	1.84194e+17
MSTRG.1384.1	MSTRG.1384	chr11	-	1065	2	414276415649	415260415728
MSTRG.11257.1	MSTRG.11257	chr7	-	13724	2	9930405599401690	9930442799415040
MSTRG.15101.3	MSTRG.15101	chrUn0104	+	1982	4	3.19999e+23	3.2096e+23
MSTRG.7712.1	MSTRG.7712	chr2	-	12226	2	4685926446868630	4686826346871850
MSTRG.14429.4	MSTRG.14429	chrUn0060	+	912	2	15372141539777	15380301539871
MSTRG.11985.3	MSTRG.11985	chr8	-	2614	2	4345801343460930	4345928743462260
MSTRG.11729.1	MSTRG.11729	chr8	+	225	2	1158446911650880	1158450411651060
MSTRG.17144.4	MSTRG.17144	chrUn0828	+	1136	2	5275954977	5372855142
MSTRG.6578.1	MSTRG.6578	chr18	-	1243	2	4774475447750320	4774573047750590
MSTRG.13850.2	MSTRG.13850	chrUn0033	+	525	2	21600132204646	21603342204848
MSTRG.5841.1	MSTRG.5841	chr17	+	298	2	3161055931610760	3161070731610910
MSTRG.8108.2	MSTRG.8108	chr2	-	743	3	1.15921e+26	1.15922e+26
MSTRG.3759.1	MSTRG.3759	chr13	-	1497	2	1.37923e+17	1.37923e+17
MSTRG.14429.9	MSTRG.14429	chrUn0060	+	1306	2	15417311558755	15423211559469
MSTRG.13491.6	MSTRG.13491	chrUn0019	-	1204	6	1.78565e+41	1.7858e+41
MSTRG.11972.1	MSTRG.11972	chr8	-	205	2	4054984040557590	4054987240557760
MSTRG.8873.1	MSTRG.8873	chr3	-	20303	3	4.96642e+20	4.98014e+20
MSTRG.14292.1	MSTRG.14292	chrUn0053	-	282	2	13761801377127	13763281377259
MSTRG.12674.1	MSTRG.12674	chr9	+	22019	2	6937347969452630	6938690169461230
MSTRG.6413.1	MSTRG.6413	chr18	-	3346	2	2581255325815560	2581541925816040
MSTRG.15875.1	MSTRG.15875	chrUn0185	+	200	2	147728154397	147776154547
MSTRG.17093.1	MSTRG.17093	chrUn0749	-	411	2	535748366	547048662
MSTRG.15134.1	MSTRG.15134	chrUn0106	+	256	2	2255234901	2276134946
MSTRG.4124.2	MSTRG.4124	chr14	-	602	2	5518979055199720	5519009955200020
MSTRG.11963.1	MSTRG.11963	chr8	+	6228	2	3891935338923670	3892231438926940
MSTRG.13608.1	MSTRG.13608	chrUn0023	-	562	2	455380455501	455419456022
MSTRG.4710.1	MSTRG.4710	chr15	-	433	2	2886290628864180	2886309928864420
MSTRG.16398.1	MSTRG.16398	chrUn0309	+	214	2	249442250417	249531250540
MSTRG.13870.1	MSTRG.13870	chrUn0035	+	18713	2	241799245508	241981264037
MSTRG.8676.1	MSTRG.8676	chr21	+	8577	2	34441083448029	34466263454086
MSTRG.7889.1	MSTRG.7889	chr2	-	274	2	8939280989486640	8939289189486830
MSTRG.15874.15	MSTRG.15874	chrUn0185	-	894	4	1.23131e+23	1.2332e+23
MSTRG.3898.3	MSTRG.3898	chr14	-	14453	2	91831279197874	91975389197914
MSTRG.9606.1	MSTRG.9606	chr3	+	268	2	1.47376e+17	1.47376e+17
MSTRG.876.2	MSTRG.876	chr1	+	973	2	1.57493e+17	1.57493e+17
MSTRG.17914.1	MSTRG.17914	chrX	-	15759	6	5.2364e+47	5.23716e+47
MSTRG.6663.1	MSTRG.6663	chr18	+	609	2	5751989657522940	5752018257523260
MSTRG.5765.1	MSTRG.5765	chr17	+	326	2	2754920427601500	2754925027601770
MSTRG.7231.2	MSTRG.7231	chr19	-	1509	3	3.87778e+23	3.87789e+23
MSTRG.8283.1	MSTRG.8283	chr2	-	1521	2	1.49108e+17	1.49108e+17
MSTRG.13169.2	MSTRG.13169	chrUn0007	-	3697	7	3.65973e+48	3.66259e+48
MSTRG.8189.3	MSTRG.8189	chr2	-	254	2	1.3209e+17	1.3209e+17
MSTRG.15759.1	MSTRG.15759	chrUn0165	-	613	2	545936546352	545987546912
MSTRG.5657.2	MSTRG.5657	chr17	-	17516	2	1122902011384440	1124530511385660
MSTRG.4690.1	MSTRG.4690	chr15	-	1238	2	2386499123868110	2386521423869130
MSTRG.12043.1	MSTRG.12043	chr8	+	280	2	5628128456324460	5628132256324700
MSTRG.8744.1	MSTRG.8744	chr21	+	5269	2	68655556884464	68673406887946
MSTRG.5034.1	MSTRG.5034	chr15	+	378	2	9467223094720210	9467226494720560
MSTRG.1532.1	MSTRG.1532	chr11	+	234	2	5241044152488980	5241046352489190
MSTRG.5037.2	MSTRG.5037	chr15	-	1326	2	9704382497045030	9704493497045240
MSTRG.12571.1	MSTRG.12571	chr9	+	1667	2	4983148649845030	4983154449846640
MSTRG.10423.1	MSTRG.10423	chr5	-	349	2	1017531410177350	1017543010177580
MSTRG.9061.1	MSTRG.9061	chr3	+	935	2	2471511224727240	2471588124727410
MSTRG.2146.1	MSTRG.2146	chr12	+	6646	2	4162832541642420	4162919841648190
MSTRG.5626.1	MSTRG.5626	chr17	+	5848	2	76645377681531	76689727682942
MSTRG.1886.1	MSTRG.1886	chr12	+	588	3	2.08499e+23	2.085e+23
MSTRG.11399.1	MSTRG.11399	chr7	-	1262	2	1.27063e+17	1.27063e+17
MSTRG.3185.1	MSTRG.3185	chr13	-	745	2	5378153653781970	5378172753782530
MSTRG.4549.1	MSTRG.4549	chr14	-	625	4	1.56749e+35	1.56749e+35
MSTRG.6795.2	MSTRG.6795	chr19	-	418	4	9.04333e+27	9.04347e+27
MSTRG.6794.1	MSTRG.6794	chr19	-	270	4	8.94819e+27	8.94823e+27
MSTRG.11689.1	MSTRG.11689	chr8	-	363	2	33961073486967	33963073487128
MSTRG.16510.1	MSTRG.16510	chrUn0336	-	501	4	2.5314e+23	2.53288e+23
MSTRG.12908.1	MSTRG.12908	chrUn0001	-	6255	3	1.39256e+23	1.39264e+23
MSTRG.2505.1	MSTRG.2505	chr12	-	11138	3	1.28997e+26	1.28998e+26
MSTRG.2278.1	MSTRG.2278	chr12	-	414	2	8366554983666200	8366587883666280
MSTRG.3897.1	MSTRG.3897	chr14	+	10527	2	91250939131257	91308999135976
MSTRG.14084.3	MSTRG.14084	chrUn0042	-	5574	4	1.54353e+27	1.54877e+27
MSTRG.1545.1	MSTRG.1545	chr11	-	1070	2	5446556454470270	5446582854471070
MSTRG.14429.8	MSTRG.14429	chrUn0060	+	471	3	1.5394e+20	1.53966e+20
MSTRG.6462.3	MSTRG.6462	chr18	-	537	3	3.73006e+23	3.73008e+23
MSTRG.10551.2	MSTRG.10551	chr5	-	822	4	2.40999e+31	2.41001e+31
MSTRG.3827.2	MSTRG.3827	chr13	-	372	2	1.41719e+17	1.41719e+17
MSTRG.8386.1	MSTRG.8386	chr2	-	6167	2	1.60517e+17	1.60518e+17
MSTRG.3278.2	MSTRG.3278	chr13	-	18669	2	6677092066771050	6677095666789680
MSTRG.4910.2	MSTRG.4910	chr15	-	3395	3	7.354e+23	7.3543e+23
MSTRG.9152.1	MSTRG.9152	chr3	-	21671	2	3801919138040180	3804016138040880
MSTRG.12004.1	MSTRG.12004	chr8	+	2690	2	4871889848731700	4871903548734250
MSTRG.3826.1	MSTRG.3826	chr13	+	1429	2	1.41714e+17	1.41715e+17
MSTRG.4337.1	MSTRG.4337	chr14	-	4523	2	9356204093649870	9356209693654330
MSTRG.12817.1	MSTRG.12817	chr9	+	237	2	1.15572e+17	1.15572e+17
MSTRG.8420.1	MSTRG.8420	chr2	+	5868	4	1.70153e+35	1.70156e+35
MSTRG.1449.1	MSTRG.1449	chr11	+	628	2	1653246616544770	1653267116545190
MSTRG.1273.1	MSTRG.1273	chr10	-	3211	2	3377175033807620	3377225333810330
MSTRG.17512.2	MSTRG.17512	chrUn1779	-	2614	2	86219450	938711296
MSTRG.4272.1	MSTRG.4272	chr14	-	426	3	8.25454e+23	8.25456e+23
MSTRG.8483.1	MSTRG.8483	chr20	-	296	2	71599927160244	71601397160391
MSTRG.6200.1	MSTRG.6200	chr17	-	825	3	8.44272e+23	8.44276e+23
MSTRG.5865.1	MSTRG.5865	chr17	-	1327	2	3508885035095280	3508959235095860
MSTRG.17985.1	MSTRG.17985	chrX	+	3147	2	6935429869357330	6935730269357470
MSTRG.17607.1	MSTRG.17607	chrUn2425	+	5404	2	16443300	29157431
MSTRG.1607.3	MSTRG.1607	chr11	+	256	3	6.36178e+23	6.36179e+23
MSTRG.15143.1	MSTRG.15143	chrUn0106	+	379	2	877114879037	877464879064
MSTRG.2322.1	MSTRG.2322	chr12	-	17245	2	9653663596555810	9655241096557280
MSTRG.2730.1	MSTRG.2730	chr13	+	572	2	1651477316524110	1651502916524430
MSTRG.17189.1	MSTRG.17189	chrUn0901	-	1586	2	3249737592	3251639157
MSTRG.15648.3	MSTRG.15648	chrUn0147	-	299	2	467244467560	467408467693
MSTRG.5455.2	MSTRG.5455	chr16	-	623	2	6631868466319650	6631903766319920
MSTRG.18029.2	MSTRG.18029	chrX	-	403	2	8778134787782210	8778164687782310
MSTRG.15001.1	MSTRG.15001	chrUn0095	-	15591	2	314264315611	315223330241
MSTRG.3581.2	MSTRG.3581	chr13	+	845	2	1.2304e+17	1.2304e+17
MSTRG.16547.1	MSTRG.16547	chrUn0356	+	261	2	92339393	93509535
MSTRG.16891.1	MSTRG.16891	chrUn0530	-	343	2	8786789114	8803089292
MSTRG.1184.1	MSTRG.1184	chr10	-	946	2	1496349514964340	1496365714965120
MSTRG.15476.1	MSTRG.15476	chrUn0131	-	1432	5	2.03376e+29	2.04137e+29
MSTRG.15671.1	MSTRG.15671	chrUn0149	+	878	3	1.75975e+17	1.76346e+17
MSTRG.17144.3	MSTRG.17144	chrUn0828	+	493	2	5275954977	5303155196
MSTRG.484.2	MSTRG.484	chr1	+	2092	5	9.56499e+39	9.56502e+39
MSTRG.1934.1	MSTRG.1934	chr12	-	707	2	2288472322887020	2288528022887170
MSTRG.14467.1	MSTRG.14467	chrUn0062	+	723	2	735065742051	735638742199
MSTRG.11067.1	MSTRG.11067	chr7	+	7982	2	4130391241310160	4130817841313870
MSTRG.17188.1	MSTRG.17188	chrUn0899	-	2527	2	2093225123	2335025230
MSTRG.13956.2	MSTRG.13956	chrUn0037	-	2950	2	10219701026791	10244241027285
MSTRG.650.1	MSTRG.650	chr1	-	20299	3	1.30707e+26	1.30718e+26
MSTRG.595.1	MSTRG.595	chr1	-	662	2	1.13899e+17	1.13899e+17
MSTRG.9622.1	MSTRG.9622	chr3	-	236	2	1.50944e+17	1.50944e+17
MSTRG.15744.1	MSTRG.15744	chrUn0161	-	4399	2	511131516756	515004517280
MSTRG.6300.1	MSTRG.6300	chr18	+	11590	2	1302625913113430	1302650913124760
MSTRG.16996.1	MSTRG.16996	chrUn0642	+	1873	2	7341174220	7408375419
MSTRG.3594.1	MSTRG.3594	chr13	-	337	2	1.23488e+17	1.23488e+17
MSTRG.11825.1	MSTRG.11825	chr8	+	328	2	2692521626936960	2692524826937250
MSTRG.8854.1	MSTRG.8854	chr3	+	2864	3	5.35822e+17	5.3691e+17
MSTRG.6589.5	MSTRG.6589	chr18	-	568	3	4.83002e+23	4.83006e+23
MSTRG.3073.1	MSTRG.3073	chr13	+	333	2	4271311842732230	4271315342732530
MSTRG.9832.1	MSTRG.9832	chr4	+	2255	2	1842257318443250	1842259518445480
MSTRG.10916.1	MSTRG.10916	chr7	+	3894	2	94793339546146	94793559550016
MSTRG.8452.1	MSTRG.8452	chr20	+	822	3	3.86596e+20	3.86613e+20
MSTRG.15101.1	MSTRG.15101	chrUn0104	+	3313	4	3.18484e+23	3.2096e+23
MSTRG.9858.1	MSTRG.9858	chr4	-	10685	2	2621509026240330	2622519126240920
MSTRG.15101.2	MSTRG.15101	chrUn0104	+	2386	4	3.19733e+23	3.2096e+23
MSTRG.6089.2	MSTRG.6089	chr17	+	644	2	6897615268986370	6897651568986650
MSTRG.9622.2	MSTRG.9622	chr3	-	356	2	1.50984e+17	1.50984e+17
MSTRG.8415.1	MSTRG.8415	chr2	+	298	2	1.70088e+17	1.70088e+17
MSTRG.1250.1	MSTRG.1250	chr10	-	6417	2	2970148829735490	2970780129735590
MSTRG.4516.3	MSTRG.4516	chr14	+	3189	2	1.42995e+17	1.42995e+17
MSTRG.17601.1	MSTRG.17601	chrUn2368	+	2388	2	10642255	20793626
MSTRG.13758.14	MSTRG.13758	chrUn0029	+	394	2	197154218291	197399218438
MSTRG.10702.1	MSTRG.10702	chr6	+	309	2	76149757639442	76150127639712
MSTRG.8417.1	MSTRG.8417	chr2	+	527	3	1.70092e+26	1.70092e+26
MSTRG.4702.1	MSTRG.4702	chr15	-	201	2	2538375525388320	2538381325388460
MSTRG.11011.1	MSTRG.11011	chr7	-	235	2	2621119426227440	2621123726227630
MSTRG.18113.1	MSTRG.18113	chrX	-	338	2	1.10555e+17	1.10556e+17
MSTRG.13312.1	MSTRG.13312	chrUn0014	+	253	2	519352526414	519391526626
MSTRG.8453.1	MSTRG.8453	chr20	+	2151	4	4.03983e+27	4.0409e+27
MSTRG.13689.1	MSTRG.13689	chrUn0027	-	705	3	3.4992e+17	3.50292e+17
MSTRG.2165.1	MSTRG.2165	chr12	+	388	2	4271395042739340	4271407142739610
MSTRG.1885.1	MSTRG.1885	chr12	+	667	2	2084574420847020	2084626120847170
MSTRG.5550.2	MSTRG.5550	chr16	+	4862	2	7762972577631370	7763089977635060
MSTRG.9686.1	MSTRG.9686	chr4	+	247	2	48328784833020	48329664833177
MSTRG.4710.2	MSTRG.4710	chr15	-	1373	2	2886290628864220	2886402828864470
MSTRG.17386.2	MSTRG.17386	chrUn1277	+	3388	3	175431855418712	185031861121080
MSTRG.15988.1	MSTRG.15988	chrUn0213	+	747	2	164366172962	164815173258
MSTRG.347.1	MSTRG.347	chr1	+	24587	2	6441479164419040	6441754564440870
MSTRG.13404.1	MSTRG.13404	chrUn0017	-	807	2	18772941886526	18773451887280
MSTRG.1225.1	MSTRG.1225	chr10	+	2891	2	2149778221542300	2150015121542820
MSTRG.14128.1	MSTRG.14128	chrUn0046	-	983	3	1.6516e+20	1.65233e+20
MSTRG.16683.13	MSTRG.16683	chrUn0416	-	858	2	96295164966	96874165243
MSTRG.11261.2	MSTRG.11261	chr7	-	792	3	1.00346e+26	1.00347e+26
MSTRG.7836.1	MSTRG.7836	chr2	+	223	2	7060879970614480	7060881770614680
MSTRG.1155.1	MSTRG.1155	chr10	+	1259	3	1.18362e+23	1.18364e+23
MSTRG.699.1	MSTRG.699	chr1	+	760	2	1.40108e+17	1.40108e+17
MSTRG.55.1	MSTRG.55	chr1	-	8367	2	81782938186867	81853768188149
MSTRG.6410.3	MSTRG.6410	chr18	+	7365	2	2562062425687210	2562133225693860
MSTRG.1278.1	MSTRG.1278	chr10	-	314	2	3422539834250820	3422542434251110
MSTRG.17144.1	MSTRG.17144	chrUn0828	+	1438	2	5224966278	5303166932
MSTRG.13588.1	MSTRG.13588	chrUn0022	-	358	2	16907401706132	16910401706188
MSTRG.13165.6	MSTRG.13165	chrUn0007	-	14019	2	36443263649755	36485013659597
MSTRG.17971.2	MSTRG.17971	chrX	-	242	2	6797061667970910	6797076467971000
MSTRG.15809.1	MSTRG.15809	chrUn0173	+	1519	2	533175534545	534506534731
MSTRG.1462.1	MSTRG.1462	chr11	-	273	2	2083919320940950	2083938020941040
MSTRG.74.1	MSTRG.74	chr1	-	3170	2	1255016112552610	1255227412553670
MSTRG.6414.1	MSTRG.6414	chr18	-	9313	2	2581649125825170	2582482025826150
MSTRG.13736.1	MSTRG.13736	chrUn0027	+	2669	2	31459713152198	31474293153407
MSTRG.6461.6	MSTRG.6461	chr18	-	491	3	3.73088e+23	3.7309e+23
MSTRG.1402.1	MSTRG.1402	chr11	+	4341	2	18490901894697	18491191899007
MSTRG.4348.1	MSTRG.4348	chr14	-	722	2	9557861895580200	9557905895580480
MSTRG.14737.1	MSTRG.14737	chrUn0079	-	348	2	11259231134230	11261281134371
MSTRG.680.1	MSTRG.680	chr1	+	311	2	1.38625e+17	1.38625e+17
MSTRG.15474.2	MSTRG.15474	chrUn0131	-	2106	2	105370107422	107280107616
MSTRG.1508.1	MSTRG.1508	chr11	-	14772	2	4045551840457500	4045714540470640
MSTRG.12925.1	MSTRG.12925	chrUn0002	+	17144	2	22274392234380	22343372244624
MSTRG.11167.1	MSTRG.11167	chr7	-	21496	2	6954921669555750	6955504869571410
MSTRG.6968.2	MSTRG.6968	chr19	+	4167	3	1.74044e+23	1.74045e+23
MSTRG.2863.1	MSTRG.2863	chr13	-	931	2	3319377333199090	3319389933199890
MSTRG.4905.1	MSTRG.4905	chr15	+	1001	3	7.30492e+23	7.30493e+23
MSTRG.4990.1	MSTRG.4990	chr15	-	8446	2	8120033781210070	8120668581212160
MSTRG.6592.1	MSTRG.6592	chr18	-	299	2	4830178148302000	4830193048302140
MSTRG.4991.1	MSTRG.4991	chr15	+	2117	2	8121347881216660	8121532081216930
MSTRG.10953.5	MSTRG.10953	chr7	-	8112	2	1466185014679620	1466618314683390
MSTRG.14581.1	MSTRG.14581	chrUn0067	-	1437	2	934169936370	934607937367
MSTRG.4280.6	MSTRG.4280	chr14	-	3705	3	8.35325e+23	8.35358e+23
MSTRG.15625.2	MSTRG.15625	chrUn0145	-	371	2	665760672131	665897672363
MSTRG.1528.1	MSTRG.1528	chr11	-	345	2	5026814050276280	5026833750276430
MSTRG.5268.1	MSTRG.5268	chr16	+	325	2	4084953440851960	4084957140852240
MSTRG.1475.1	MSTRG.1475	chr11	+	570	3	2.79148e+23	2.79149e+23
MSTRG.16931.1	MSTRG.16931	chrUn0575	+	4910	2	16332321	16687194
MSTRG.15763.1	MSTRG.15763	chrUn0166	+	298	2	7375974136	7390774284
MSTRG.7605.1	MSTRG.7605	chr2	-	2770	2	2899366928998490	2899369729001230
MSTRG.1380.1	MSTRG.1380	chr11	+	845	2	287652301291	287980301806
MSTRG.9519.2	MSTRG.9519	chr3	+	460	2	1.22562e+17	1.22562e+17
MSTRG.7346.2	MSTRG.7346	chr19	-	930	4	4.35476e+31	4.35477e+31
MSTRG.484.1	MSTRG.484	chr1	+	1998	4	9.56498e+31	9.56502e+31
MSTRG.18094.2	MSTRG.18094	chrX	+	290	2	1.07406e+17	1.07406e+17
MSTRG.17020.1	MSTRG.17020	chrUn0679	+	581	2	3824142793	3859643017
MSTRG.5187.1	MSTRG.5187	chr16	+	5501	2	2451139724515420	2451160424520710
MSTRG.276.1	MSTRG.276	chr1	+	3830	2	4938662449392450	4938848949394410
MSTRG.5133.1	MSTRG.5133	chr16	-	134421	2	1561925815699450	1569906615754060
MSTRG.11225.2	MSTRG.11225	chr7	+	618	5	9.06147e+39	9.06149e+39
MSTRG.17591.1	MSTRG.17591	chrUn2280	+	485	2	3492627	6322827
MSTRG.7984.1	MSTRG.7984	chr2	-	289	2	9824655598254130	9824666298254310
MSTRG.5159.2	MSTRG.5159	chr16	+	2912	3	2.00023e+23	2.00037e+23
MSTRG.6917.1	MSTRG.6917	chr19	-	725	2	1460634114606630	1460645514607240
MSTRG.13491.8	MSTRG.13491	chrUn0019	-	469	4	1.78753e+27	1.78764e+27
MSTRG.2352.1	MSTRG.2352	chr12	-	6629	3	9.88599e+23	9.88602e+23
MSTRG.4146.1	MSTRG.4146	chr14	+	2846	4	6.46617e+31	6.46641e+31
MSTRG.13491.1	MSTRG.13491	chrUn0019	-	1498	8	1.78222e+55	1.7823e+55
MSTRG.17091.1	MSTRG.17091	chrUn0748	+	411	2	5336354377	5374254407
MSTRG.16886.1	MSTRG.16886	chrUn0528	-	278	2	58546186	59816335
MSTRG.2544.1	MSTRG.2544	chr12	+	1961	2	1.39923e+17	1.39923e+17
MSTRG.7281.1	MSTRG.7281	chr19	+	1115	3	4.11619e+23	4.11624e+23
MSTRG.5885.1	MSTRG.5885	chr17	+	338	2	3957038339572770	3957040639573080
MSTRG.5660.1	MSTRG.5660	chr17	-	3262	2	1131333511313860	1131383511316620
MSTRG.11647.1	MSTRG.11647	chr7	+	22504	2	1.70951e+17	1.70959e+17
MSTRG.11407.1	MSTRG.11407	chr7	-	295	2	1.29298e+17	1.29298e+17
MSTRG.7346.1	MSTRG.7346	chr19	-	440	3	4.35476e+23	4.35477e+23
MSTRG.11353.3	MSTRG.11353	chr7	-	615	4	1.16999e+35	1.16999e+35
MSTRG.6257.1	MSTRG.6257	chr18	+	342	3	7.42309e+20	7.42312e+20
MSTRG.16075.1	MSTRG.16075	chrUn0230	+	15944	3	280146070462930	287846079678009
MSTRG.13456.1	MSTRG.13456	chrUn0019	-	382	3	6.88544e+18	6.88681e+18
MSTRG.9182.1	MSTRG.9182	chr3	+	583	3	4.27266e+23	4.27267e+23
MSTRG.10486.4	MSTRG.10486	chr5	-	303	2	2243528022471730	2243537422471940
MSTRG.16769.1	MSTRG.16769	chrUn0452	+	283	2	4798348216	4813548345
MSTRG.15188.1	MSTRG.15188	chrUn0111	-	345	2	6967387232	6971487534
MSTRG.14084.1	MSTRG.14084	chrUn0042	-	1738	3	1.54348e+20	1.5446e+20
MSTRG.13295.2	MSTRG.13295	chrUn0013	+	1229	2	24735072474538	24738512475421
MSTRG.8177.1	MSTRG.8177	chr2	-	765	2	1.30495e+17	1.30495e+17
MSTRG.16589.1	MSTRG.16589	chrUn0371	-	647	2	7135875701	7173075974
MSTRG.960.1	MSTRG.960	chr1	+	209	2	1.82721e+17	1.82721e+17
MSTRG.11405.1	MSTRG.11405	chr7	-	342	2	1.29143e+17	1.29144e+17
MSTRG.3896.1	MSTRG.3896	chr14	+	16713	2	90938889097406	90973799110626
MSTRG.17730.1	MSTRG.17730	chrX	-	3593	2	1006475610092300	1006484710095800
MSTRG.6015.1	MSTRG.6015	chr17	+	320	2	5195006151965440	5195009951965720
MSTRG.17230.1	MSTRG.17230	chrUn0967	+	284	2	421460	1761608
MSTRG.1211.1	MSTRG.1211	chr10	-	4048	3	1.96524e+23	1.96543e+23
MSTRG.17718.1	MSTRG.17718	chrX	-	240	2	82743228315177	82743818315356
MSTRG.8231.1	MSTRG.8231	chr2	+	2241	2	1.42014e+17	1.42016e+17
MSTRG.9810.1	MSTRG.9810	chr4	+	1671	3	1.421e+23	1.42101e+23
MSTRG.3825.1	MSTRG.3825	chr13	-	1201	3	1.41705e+26	1.41705e+26
MSTRG.4501.2	MSTRG.4501	chr14	+	535	2	1.35234e+17	1.35234e+17
MSTRG.15811.1	MSTRG.15811	chrUn0174	+	639	2	14856721	16327211
MSTRG.3917.1	MSTRG.3917	chr14	+	533	2	1230357612303950	1230392912304120
MSTRG.3427.1	MSTRG.3427	chr13	-	3632	2	1.0149e+17	1.0149e+17
MSTRG.15476.3	MSTRG.15476	chrUn0131	-	1287	4	2.03384e+23	2.04137e+23
MSTRG.11223.1	MSTRG.11223	chr7	-	4215	2	9048481790488400	9048806490489360
MSTRG.14446.1	MSTRG.14446	chrUn0061	-	596	3	1.53081e+20	1.53099e+20
MSTRG.9664.1	MSTRG.9664	chr4	+	4550	2	38508273854397	38536523856120
MSTRG.14556.1	MSTRG.14556	chrUn0066	+	312	2	994113994365	994256994532
MSTRG.5058.1	MSTRG.5058	chr15	-	291	2	1.03652e+17	1.03652e+17
MSTRG.11908.1	MSTRG.11908	chr8	-	298	2	3304658733046810	3304673533046960
MSTRG.1444.1	MSTRG.1444	chr11	-	575	2	1544065915450640	1544106715450810
MSTRG.4748.1	MSTRG.4748	chr15	-	5249	2	4012723240260820	4012819240265110
MSTRG.16683.4	MSTRG.16683	chrUn0416	-	291	2	8015391458	8037291528
MSTRG.3967.1	MSTRG.3967	chr14	-	456	2	2771354027717850	2771365527718190
MSTRG.10127.1	MSTRG.10127	chr4	-	4958	3	5.99324e+23	5.99329e+23
MSTRG.7855.1	MSTRG.7855	chr2	+	247	2	7709431077098210	7709449677098270
MSTRG.4783.1	MSTRG.4783	chr15	-	1623	2	4479495744822460	4479516744823870
MSTRG.1576.1	MSTRG.1576	chr11	-	7267	2	5798351557990760	5799067257990860
MSTRG.5657.1	MSTRG.5657	chr17	-	43321	3	1.12285e+23	1.12448e+23
MSTRG.13611.1	MSTRG.13611	chrUn0023	+	482	2	32958433348749	32958643349208
MSTRG.9726.1	MSTRG.9726	chr4	+	1292	2	74347447448664	74351637449535
MSTRG.3737.1	MSTRG.3737	chr13	+	1917	2	1.36898e+17	1.36899e+17
MSTRG.956.1	MSTRG.956	chr1	+	308	2	1.80512e+17	1.80512e+17
MSTRG.737.1	MSTRG.737	chr1	-	299	2	1.42636e+17	1.42637e+17
MSTRG.13741.1	MSTRG.13741	chrUn0027	+	587	2	33375123339520	33380593339558
MSTRG.12932.1	MSTRG.12932	chrUn0002	+	22514	2	23702232377117	23752352394617
MSTRG.15301.1	MSTRG.15301	chrUn0119	+	271	2	882301882450	882428882592
MSTRG.9225.1	MSTRG.9225	chr3	-	4591	2	5486599954866750	5486670854870630
MSTRG.201.2	MSTRG.201	chr1	-	1307	2	2122712721227760	2122772421228470
MSTRG.2680.1	MSTRG.2680	chr13	-	238	2	82654918317927	82655888318066
MSTRG.248.1	MSTRG.248	chr1	-	33273	2	3965897639666000	3966578239692470
MSTRG.3735.1	MSTRG.3735	chr13	+	711	2	1.36815e+17	1.36815e+17
MSTRG.17590.1	MSTRG.17590	chrUn2271	-	296	2	66678203	69238241
MSTRG.12040.1	MSTRG.12040	chr8	+	934	2	5410294054135380	5410379554135460
MSTRG.17774.1	MSTRG.17774	chrX	+	12801	2	2918517429253620	2918615429265440
MSTRG.17283.2	MSTRG.17283	chrUn1075	+	3385	3	175562204822659	191712262123853
MSTRG.8570.1	MSTRG.8570	chr20	+	34020	2	1978303219806240	1980604319817250
MSTRG.14465.1	MSTRG.14465	chrUn0062	+	1521	2	629784645988	631196646095
MSTRG.15796.2	MSTRG.15796	chrUn0169	-	1058	3	5.05445e+17	5.06114e+17
MSTRG.7991.1	MSTRG.7991	chr2	+	352	2	9885485698904910	9885501298905100
MSTRG.10182.3	MSTRG.10182	chr4	+	334	2	7611783776118060	7611796876118260
MSTRG.3819.1	MSTRG.3819	chr13	-	18222	2	1.41187e+17	1.41191e+17
MSTRG.17413.1	MSTRG.17413	chrUn1355	-	1358	2	7538570	12619418
MSTRG.15546.1	MSTRG.15546	chrUn0136	-	617	2	286713288007	287172288163
MSTRG.3159.1	MSTRG.3159	chr13	+	1339	2	5132997251342700	5133046851343540
MSTRG.17167.1	MSTRG.17167	chrUn0860	+	294	2	2198522707	2213022854
MSTRG.16634.1	MSTRG.16634	chrUn0388	-	2264	2	115279117732	116445118828
MSTRG.15105.1	MSTRG.15105	chrUn0104	-	467	4	3.30736e+23	3.3082e+23
MSTRG.12013.1	MSTRG.12013	chr8	+	1228	2	4977519949779170	4977590049779690
MSTRG.12723.1	MSTRG.12723	chr9	+	387	2	8790113887910180	8790130287910400
MSTRG.3437.1	MSTRG.3437	chr13	+	216	2	1.03778e+17	1.03778e+17
MSTRG.13887.2	MSTRG.13887	chrUn0035	+	530	2	21640592164361	21641882164760
MSTRG.6984.1	MSTRG.6984	chr19	-	3824	2	1846385518470580	1846454918473710
MSTRG.3449.1	MSTRG.3449	chr13	+	8350	2	1.07353e+17	1.0736e+17
MSTRG.17499.1	MSTRG.17499	chrUn1708	-	354	2	873310543	880010828
MSTRG.2574.1	MSTRG.2574	chr12	+	1833	3	1.47576e+26	1.47578e+26
MSTRG.5430.1	MSTRG.5430	chr16	+	1478	2	6489811364900590	6489888564901300
MSTRG.1693.1	MSTRG.1693	chr11	-	243	2	8525047685259470	8525061885259570
MSTRG.3360.1	MSTRG.3360	chr13	+	526	2	7989494079902080	7989536779902170
MSTRG.16476.8	MSTRG.16476	chrUn0331	+	409	4	8.70099e+19	8.70989e+19
MSTRG.7314.1	MSTRG.7314	chr19	-	853	2	4282080142825640	4282121842826080
MSTRG.2480.1	MSTRG.2480	chr12	-	21023	2	1.23666e+17	1.23671e+17
MSTRG.2232.1	MSTRG.2232	chr12	-	238	2	6793506768015630	6793516068015780
MSTRG.11373.1	MSTRG.11373	chr7	+	25364	2	1.19285e+17	1.19309e+17
MSTRG.14216.2	MSTRG.14216	chrUn0051	-	1359	2	282174286485	282770287246
MSTRG.8031.2	MSTRG.8031	chr2	+	374	3	1.00899e+26	1.00899e+26
MSTRG.2341.2	MSTRG.2341	chr12	+	387	2	9835619998356610	9835625998356940
MSTRG.10954.1	MSTRG.10954	chr7	-	1839	2	1464596414666260	1464599914668070
MSTRG.2614.1	MSTRG.2614	chr12	+	1038	2	1.53273e+17	1.53273e+17
MSTRG.4412.1	MSTRG.4412	chr14	-	298	2	1.05515e+17	1.05515e+17
MSTRG.7077.1	MSTRG.7077	chr19	-	4954	2	2454787924549650	2454796524554520
MSTRG.4533.1	MSTRG.4533	chr14	+	328	2	1.52194e+17	1.52194e+17
MSTRG.8982.1	MSTRG.8982	chr3	-	370	2	2152194521538370	2152228521538390
MSTRG.8827.2	MSTRG.8827	chr21	-	1662	2	1396977913971810	1397073613972520
MSTRG.17659.2	MSTRG.17659	chrUn2931	-	3612	2	9631884	17904667
MSTRG.4710.4	MSTRG.4710	chr15	-	1554	2	2886291828864150	2886410128864520
MSTRG.7022.1	MSTRG.7022	chr19	-	269	2	1974569719745860	1974581619746000
MSTRG.16077.2	MSTRG.16077	chrUn0230	-	3133	3	881979056493104	900089106293925
MSTRG.6412.1	MSTRG.6412	chr18	-	4659	2	2569391925759810	2569807925760300
MSTRG.4400.1	MSTRG.4400	chr14	+	1331	2	9980774799886770	9980777399888070
MSTRG.16124.1	MSTRG.16124	chrUn0240	-	1727	2	424004477822	424032479519
MSTRG.9196.1	MSTRG.9196	chr3	+	5518	2	5056049550562410	5056191350566510
MSTRG.7147.1	MSTRG.7147	chr19	+	1262	2	2960210629605500	2960239429606470
MSTRG.11113.1	MSTRG.11113	chr7	-	484	2	5286477152871620	5286507252871800
MSTRG.8008.2	MSTRG.8008	chr2	+	993	2	9986694299867730	9986768299867980
MSTRG.6411.1	MSTRG.6411	chr18	-	7013	2	2563280525698730	2563422825704320
MSTRG.3047.1	MSTRG.3047	chr13	+	382	2	4153029041531010	4153045941531220
MSTRG.11896.2	MSTRG.11896	chr8	-	327	2	3289292632893140	3289307232893320
MSTRG.15364.1	MSTRG.15364	chrUn0125	+	981	3	4.33163e+17	4.33298e+17
MSTRG.8217.1	MSTRG.8217	chr2	-	1948	2	1.39637e+17	1.39638e+17
MSTRG.2612.3	MSTRG.2612	chr12	-	5126	5	1.53214e+44	1.53218e+44
MSTRG.14124.1	MSTRG.14124	chrUn0046	+	979	2	11395031264422	11398491265053
MSTRG.6080.17	MSTRG.6080	chr17	-	449	2	6898394768986390	6898414368986640
MSTRG.13165.4	MSTRG.13165	chrUn0007	-	25576	3	3.63622e+20	3.65102e+20
MSTRG.3696.1	MSTRG.3696	chr13	-	17089	4	1.31942e+35	1.31942e+35
MSTRG.13989.2	MSTRG.13989	chrUn0038	-	1526	2	11332941153790	11346701153938
MSTRG.12344.1	MSTRG.12344	chr9	+	10407	2	1586206715925850	1586719015931130
MSTRG.14203.1	MSTRG.14203	chrUn0049	-	644	2	13639991365044	13642521365433
MSTRG.13798.2	MSTRG.13798	chrUn0031	-	457	2	7205072763	7227372995
MSTRG.15980.2	MSTRG.15980	chrUn0212	-	1289	2	102215115695	103289115908
MSTRG.6020.1	MSTRG.6020	chr17	+	216	2	5430672254359590	5430675454359770
MSTRG.5628.1	MSTRG.5628	chr17	+	9956	2	76884957692234	76917767698907
MSTRG.5895.1	MSTRG.5895	chr17	+	1897	3	4.08834e+23	4.08835e+23
MSTRG.253.1	MSTRG.253	chr1	-	1906	5	4.02391e+39	4.02396e+39
MSTRG.6591.1	MSTRG.6591	chr18	-	210	2	4829431148298660	4829437148298810
MSTRG.8817.1	MSTRG.8817	chr21	+	733	2	1227697512277700	1227700512278400
MSTRG.13491.3	MSTRG.13491	chrUn0019	-	682	4	1.78334e+27	1.78349e+27
MSTRG.9041.1	MSTRG.9041	chr3	+	450	2	2355481623555460	2355495523555760
MSTRG.739.1	MSTRG.739	chr1	-	505	2	1.42751e+17	1.42751e+17
MSTRG.8414.1	MSTRG.8414	chr2	+	319	2	1.70087e+17	1.70087e+17
MSTRG.17953.1	MSTRG.17953	chrX	-	8258	2	6200066862040880	6200069162049110
MSTRG.9454.1	MSTRG.9454	chr3	+	2721	2	1.10566e+17	1.10566e+17
MSTRG.10273.1	MSTRG.10273	chr4	-	662	2	8591525585915840	8591559685916160
MSTRG.16683.12	MSTRG.16683	chrUn0416	-	899	2	96295164953	96874165271
MSTRG.6119.1	MSTRG.6119	chr17	+	329	2	7190579471948920	7190584471949190
MSTRG.8857.1	MSTRG.8857	chr3	+	5017	2	595303600681	600217600782
MSTRG.7805.1	MSTRG.7805	chr2	+	2687	2	6317429463176460	6317610363177340
MSTRG.6280.1	MSTRG.6280	chr18	+	92334	2	1172454911776420	1177596111817340
MSTRG.15476.6	MSTRG.15476	chrUn0131	-	681	3	2.03745e+17	2.04137e+17
MSTRG.14333.1	MSTRG.14333	chrUn0054	+	600	4	1.55757e+27	1.55768e+27
MSTRG.8459.1	MSTRG.8459	chr20	+	22108	2	43052844318550	43116234334317
MSTRG.6980.1	MSTRG.6980	chr19	-	10925	2	1834148418358410	1835064118360170
MSTRG.16663.1	MSTRG.16663	chrUn0403	-	4126	5	1.02283e+29	1.05489e+29
MSTRG.13680.1	MSTRG.13680	chrUn0026	+	583	2	33860183388506	33862123388893
MSTRG.2209.1	MSTRG.2209	chr12	-	21361	2	5815103158162400	5815733958177450
MSTRG.118.1	MSTRG.118	chr1	+	15637	2	1691494016915920	1691553216930970
MSTRG.11164.1	MSTRG.11164	chr7	+	1375	2	6925041669279790	6925153069280050
MSTRG.7392.3	MSTRG.7392	chr19	-	637	3	4.49021e+23	4.49023e+23
MSTRG.3288.2	MSTRG.3288	chr13	-	753	2	7000301770003830	7000358970004010
MSTRG.14699.1	MSTRG.14699	chrUn0078	-	219	2	435515446948	435591447089
MSTRG.6121.1	MSTRG.6121	chr17	-	258	2	7231646572364010	7231664672364090
MSTRG.16684.9	MSTRG.16684	chrUn0416	+	847	3	1.01138e+17	1.01504e+17
MSTRG.3293.2	MSTRG.3293	chr13	-	337	3	7.03918e+23	7.03919e+23
MSTRG.12126.1	MSTRG.12126	chr8	-	760	3	1.11233e+26	1.11234e+26
MSTRG.11353.1	MSTRG.11353	chr7	-	614	4	1.16952e+35	1.16953e+35
MSTRG.11031.1	MSTRG.11031	chr7	+	235	2	3242279732422870	3242285132423050
MSTRG.6272.1	MSTRG.6272	chr18	+	7054	2	98652009921677	98652689928661
MSTRG.2468.1	MSTRG.2468	chr12	-	470	2	1.22498e+17	1.22498e+17
MSTRG.2040.1	MSTRG.2040	chr12	-	17615	2	2785346127872000	2787024827872830
MSTRG.15724.1	MSTRG.15724	chrUn0157	+	2241	4	1.07545e+23	1.07589e+23
MSTRG.7711.1	MSTRG.7711	chr2	-	19458	2	4683865046893490	4685089246900700
MSTRG.17418.2	MSTRG.17418	chrUn1390	-	679	3	181461879920077	182221901120465
MSTRG.12133.1	MSTRG.12133	chr9	+	817	2	781085800122	781100800922
MSTRG.4998.1	MSTRG.4998	chr15	-	219	2	8790186287908590	8790198087908690
MSTRG.15813.6	MSTRG.15813	chrUn0174	-	22768	3	2.70148e+17	2.81724e+17
MSTRG.3898.2	MSTRG.3898	chr14	-	9736	2	91830329203717	91896389206845
MSTRG.3118.1	MSTRG.3118	chr13	-	212	2	4705812247088970	4705821847089090
MSTRG.13112.1	MSTRG.13112	chrUn0006	-	2994	2	55190455551629	55208825552784
MSTRG.13165.3	MSTRG.13165	chrUn0007	-	4158	2	36360463657614	36382133659603
MSTRG.1526.2	MSTRG.1526	chr11	+	3615	2	4832537448330440	4832557648333850
MSTRG.6967.1	MSTRG.6967	chr19	+	14367	2	1738867117439120	1740292217439230
MSTRG.5659.1	MSTRG.5659	chr17	-	4741	2	1128748111427400	1129116711428460
MSTRG.13887.1	MSTRG.13887	chrUn0035	+	458	2	21640592164433	21641882164760
MSTRG.3237.1	MSTRG.3237	chr13	+	302	2	5968377259931810	5968399259931890
MSTRG.4749.1	MSTRG.4749	chr15	-	921	2	4015686040157880	4015752640158130
MSTRG.3933.1	MSTRG.3933	chr14	-	1790	2	1876725318769100	1876867918769460
MSTRG.6589.2	MSTRG.6589	chr18	-	750	4	4.82998e+31	4.82999e+31
MSTRG.4071.1	MSTRG.4071	chr14	-	342	2	4584780545894940	4584799945895090
MSTRG.4885.1	MSTRG.4885	chr15	+	2893	7	6.74415e+55	6.74418e+55
MSTRG.4280.3	MSTRG.4280	chr14	-	1694	2	8351777983528220	8351817083529520
MSTRG.1531.1	MSTRG.1531	chr11	+	3165	5	5.17822e+39	5.17824e+39
MSTRG.16023.1	MSTRG.16023	chrUn0216	+	668	2	418186418591	418395419048
MSTRG.1198.1	MSTRG.1198	chr10	+	3848	3	1.68617e+23	1.68639e+23
MSTRG.16684.5	MSTRG.16684	chrUn0416	+	1810	4	9.80961e+22	9.81671e+22
MSTRG.14643.1	MSTRG.14643	chrUn0070	+	434	2	296945318418	297096318699
MSTRG.14757.1	MSTRG.14757	chrUn0082	-	28578	2	267492294635	294607296096
MSTRG.1220.1	MSTRG.1220	chr10	+	3362	2	2069014920693860	2069212720695240
MSTRG.5555.1	MSTRG.5555	chr16	-	320	2	7943121279480850	7943141479480970
MSTRG.6461.2	MSTRG.6461	chr18	-	474	3	3.73001e+23	3.73002e+23
MSTRG.2612.4	MSTRG.2612	chr12	-	4584	6	1.53215e+53	1.53218e+53
MSTRG.9277.1	MSTRG.9277	chr3	-	5298	2	6256141862569820	6256183262574700
MSTRG.4280.7	MSTRG.4280	chr14	-	6649	3	8.35338e+23	8.354e+23
MSTRG.16348.2	MSTRG.16348	chrUn0295	+	427	3	95924174353	105824784617
MSTRG.2032.2	MSTRG.2032	chr12	-	39740	2	2764232327659050	2765866427682450
MSTRG.314.1	MSTRG.314	chr1	+	8518	2	5665652056671110	5665654456679600
MSTRG.2341.1	MSTRG.2341	chr12	+	307	2	9835619998356690	9835625998356940
MSTRG.9139.1	MSTRG.9139	chr3	-	13507	2	3606847236079570	3607259536088950
MSTRG.213.2	MSTRG.213	chr1	-	541	2	2678553226785890	2678581426786140
MSTRG.17503.2	MSTRG.17503	chrUn1721	-	231	2	45308100	47068153
MSTRG.8380.1	MSTRG.8380	chr2	+	2943	2	1.59848e+17	1.59849e+17
MSTRG.4674.1	MSTRG.4674	chr15	+	312	2	2043153220492590	2043165620492780
MSTRG.3343.1	MSTRG.3343	chr13	-	860	2	7752304777529210	7752353877529580
MSTRG.5682.1	MSTRG.5682	chr17	-	298	2	1414514114158870	1414533814158970
MSTRG.16683.6	MSTRG.16683	chrUn0416	-	1697	3	9215695565165070	9359495633165260
MSTRG.14429.3	MSTRG.14429	chrUn0060	+	534	2	15372141543973	15375481544171
MSTRG.1515.1	MSTRG.1515	chr11	-	13443	2	4054315840561870	4055527940563190
MSTRG.11721.1	MSTRG.11721	chr8	+	1009	2	95266179577829	95266449578809
MSTRG.187.1	MSTRG.187	chr1	-	363	3	2.02727e+23	2.02728e+23
MSTRG.7792.1	MSTRG.7792	chr2	+	2889	2	6238634262400780	6238650062403510
MSTRG.8794.1	MSTRG.8794	chr21	+	9147	2	1133694611391670	1134006111397700
MSTRG.1606.1	MSTRG.1606	chr11	-	25295	2	6334070963386860	6334301463409850
MSTRG.8756.2	MSTRG.8756	chr21	+	1640	3	7.58457e+20	7.58606e+20
MSTRG.13427.1	MSTRG.13427	chrUn0018	+	595	2	6743467845	6764468228
MSTRG.11270.1	MSTRG.11270	chr7	+	387	2	1.0316e+17	1.0316e+17
MSTRG.8413.1	MSTRG.8413	chr2	+	298	2	1.70086e+17	1.70086e+17
MSTRG.11909.2	MSTRG.11909	chr8	-	499	2	3304982933054510	3304998133054860
MSTRG.2370.1	MSTRG.2370	chr12	+	1013	2	9998813099989960	9998835699990740
MSTRG.2035.1	MSTRG.2035	chr12	-	4870	2	2776435727768040	2776724527770020
MSTRG.8873.2	MSTRG.8873	chr3	-	18256	2	49664214980489	49801394985025
MSTRG.2670.1	MSTRG.2670	chr13	+	17758	3	7.88857e+20	7.88884e+20
MSTRG.1388.1	MSTRG.1388	chr11	-	404	2	512114512566	512262512820
MSTRG.7148.3	MSTRG.7148	chr19	+	215	2	2963311429634200	2963312929634390
MSTRG.15472.1	MSTRG.15472	chrUn0131	-	441	2	101179108180	101394108404
MSTRG.10566.1	MSTRG.10566	chr5	-	6109	2	2496780324985890	2496783424991960
MSTRG.4946.1	MSTRG.4946	chr15	-	999	2	7680694576833880	7680756576834260
MSTRG.6680.1	MSTRG.6680	chr18	-	570	2	5990384359909020	5990403359909390
MSTRG.13661.1	MSTRG.13661	chrUn0025	-	228	2	30357773086837	30358713086969
MSTRG.10504.1	MSTRG.10504	chr5	-	277	2	2278743022787620	2278757722787750
MSTRG.11700.2	MSTRG.11700	chr8	-	3476	2	61155796120544	61180956121502
MSTRG.4091.1	MSTRG.4091	chr14	-	5753	2	4946844649483600	4946941249488380
MSTRG.12934.1	MSTRG.12934	chrUn0002	+	19775	2	23948582440715	24129182442428
MSTRG.13154.1	MSTRG.13154	chrUn0007	+	2271	4	2.43096e+27	2.43114e+27
MSTRG.6773.1	MSTRG.6773	chr19	-	2716	2	43370134354088	43372264356589
MSTRG.195.1	MSTRG.195	chr1	-	770	2	2091693320917850	2091753020918020
MSTRG.7651.1	MSTRG.7651	chr2	-	207	2	3795972237960080	3795978337960220
MSTRG.11769.1	MSTRG.11769	chr8	-	4305	2	1853952818543580	1854320118544210
MSTRG.4933.6	MSTRG.4933	chr15	+	7884	2	7620741876217880	7620751976225660
MSTRG.8081.1	MSTRG.8081	chr2	+	211	2	1.12932e+17	1.12932e+17
MSTRG.14350.1	MSTRG.14350	chrUn0054	-	396	3	1.87422e+20	1.87436e+20
MSTRG.11008.2	MSTRG.11008	chr7	+	720	3	2.40407e+23	2.40408e+23
MSTRG.202.1	MSTRG.202	chr1	-	201	2	2224851622254330	2224863522254410
MSTRG.933.1	MSTRG.933	chr1	+	211	2	1.73188e+17	1.73188e+17
MSTRG.7772.1	MSTRG.7772	chr2	+	277	3	6.17985e+23	6.17985e+23
MSTRG.9584.1	MSTRG.9584	chr3	+	262	2	1.40514e+17	1.40514e+17
MSTRG.16557.1	MSTRG.16557	chrUn0363	-	2098	2	888123185	1056023602
MSTRG.8895.1	MSTRG.8895	chr3	+	382	2	1133937411345410	1133954311345620
MSTRG.16586.2	MSTRG.16586	chrUn0370	+	652	4	1.43435e+23	1.43705e+23
MSTRG.3768.1	MSTRG.3768	chr13	-	292	2	1.38328e+17	1.38328e+17
MSTRG.8590.1	MSTRG.8590	chr20	-	752	2	2780169427802520	2780218527802780
MSTRG.3931.1	MSTRG.3931	chr14	+	3398	2	1780135417937090	1780222117939620
MSTRG.8457.1	MSTRG.8457	chr20	+	22481	2	42591674263382	42630174282011
MSTRG.13850.3	MSTRG.13850	chrUn0033	+	217	2	21620532204670	21620882204850
MSTRG.16893.1	MSTRG.16893	chrUn0530	-	270	2	108028108192	108169108319
MSTRG.17418.4	MSTRG.17418	chrUn1390	-	678	3	181601879920077	182351901120465
MSTRG.9602.1	MSTRG.9602	chr3	+	12433	2	1.45692e+17	1.45701e+17
MSTRG.8194.1	MSTRG.8194	chr2	-	596	2	1.34913e+17	1.34913e+17
MSTRG.10493.2	MSTRG.10493	chr5	-	845	3	2.25417e+23	2.25424e+23
MSTRG.15813.9	MSTRG.15813	chrUn0174	-	2438	2	402125404365	403982404944
MSTRG.11864.1	MSTRG.11864	chr8	-	268	2	3203991332063120	3204002732063270
MSTRG.11604.1	MSTRG.11604	chr7	-	313	3	1.60622e+26	1.60622e+26
MSTRG.6279.1	MSTRG.6279	chr18	+	799	2	1146843011481790	1146886111482150
MSTRG.3852.2	MSTRG.3852	chr14	+	352	2	7062897137	7077697339
MSTRG.8676.2	MSTRG.8676	chr21	+	6904	3	3.44411e+20	3.44663e+20
MSTRG.11008.3	MSTRG.11008	chr7	+	844	6	2.40407e+47	2.40408e+47
MSTRG.13491.5	MSTRG.13491	chrUn0019	-	644	4	1.78483e+27	1.78494e+27
MSTRG.1934.5	MSTRG.1934	chr12	-	602	3	2.2885e+23	2.28853e+23
MSTRG.2670.2	MSTRG.2670	chr13	+	5343	2	78886557903459	78887787908677
MSTRG.3182.1	MSTRG.3182	chr13	-	2314	2	5302220253098580	5302444153098650
MSTRG.10122.1	MSTRG.10122	chr4	+	5318	2	5909596759159530	5909616059164660
MSTRG.2430.2	MSTRG.2430	chr12	-	33917	2	1.14376e+17	1.14389e+17
MSTRG.3099.1	MSTRG.3099	chr13	-	7956	2	4424745444256680	4424762444264460
MSTRG.5455.1	MSTRG.5455	chr16	-	419	2	6631520766319650	6631535566319920
MSTRG.7392.1	MSTRG.7392	chr19	-	666	3	4.48888e+23	4.4889e+23
MSTRG.16297.1	MSTRG.16297	chrUn0275	-	1882	3	2.15263e+17	2.15914e+17
MSTRG.6214.1	MSTRG.6214	chr18	-	2698	2	36774113682757	36798993682965
MSTRG.534.1	MSTRG.534	chr1	+	59053	2	1.02294e+17	1.02347e+17
MSTRG.11908.2	MSTRG.11908	chr8	-	298	2	3304661933046830	3304676733046980
MSTRG.6788.1	MSTRG.6788	chr19	-	343	2	88495778863090	88495998863409
MSTRG.9229.1	MSTRG.9229	chr3	-	211	2	5665189856654100	5665198256654230
MSTRG.8189.2	MSTRG.8189	chr2	-	200	2	1.3209e+17	1.3209e+17
MSTRG.17588.1	MSTRG.17588	chrUn2260	+	742	2	47757634	50308119
MSTRG.11985.2	MSTRG.11985	chr8	-	2751	3	4.34579e+23	4.34587e+23
MSTRG.16432.1	MSTRG.16432	chrUn0314	+	438	2	296067296529	296308296724
MSTRG.12900.1	MSTRG.12900	chrUn0001	-	1578	2	1306763513072820	1306767213074360
MSTRG.5016.1	MSTRG.5016	chr15	+	244	2	9303592193046390	9303597193046580
MSTRG.7806.1	MSTRG.7806	chr2	+	43628	2	6319669963215170	6321469363240800
MSTRG.8597.1	MSTRG.8597	chr20	-	4197	3	2.80233e+23	2.80234e+23
MSTRG.18069.2	MSTRG.18069	chrX	-	542	2	1.03826e+17	1.03826e+17
MSTRG.13850.1	MSTRG.13850	chrUn0033	+	488	2	21600082204689	21603342204849
MSTRG.3644.2	MSTRG.3644	chr13	-	996	2	1.27603e+17	1.27603e+17
MSTRG.4516.1	MSTRG.4516	chr14	+	949	2	1.42995e+17	1.42996e+17
MSTRG.13295.1	MSTRG.13295	chrUn0013	+	636	2	24735072488802	24738512489092
MSTRG.5341.1	MSTRG.5341	chr16	-	1474	6	5.12636e+47	5.12642e+47
MSTRG.6536.1	MSTRG.6536	chr18	-	4210	2	4454319644572240	4454323444576410
MSTRG.17065.1	MSTRG.17065	chrUn0724	+	9287	3	38288439088	8673889610028
MSTRG.514.2	MSTRG.514	chr1	-	14926	3	9.93522e+23	9.93523e+23
MSTRG.1993.1	MSTRG.1993	chr12	+	4613	2	2542061425424330	2542072825428820
MSTRG.9822.1	MSTRG.9822	chr4	-	2726	2	1783987017843610	1784240317843800
MSTRG.6681.1	MSTRG.6681	chr18	-	438	2	5992027459933850	5992056259934000
MSTRG.11008.4	MSTRG.11008	chr7	+	607	4	2.40407e+31	2.40408e+31
MSTRG.16368.1	MSTRG.16368	chrUn0301	-	613	2	196175208327	196498208615
MSTRG.375.1	MSTRG.375	chr1	-	571	2	7079186970795250	7079213970795550
MSTRG.11205.1	MSTRG.11205	chr7	+	610	2	8550225585554110	8550246485554510
MSTRG.16683.9	MSTRG.16683	chrUn0416	-	1486	3	9255695565164860	9359495627165240
MSTRG.13371.1	MSTRG.13371	chrUn0016	-	849	2	770914777055	771660777156
MSTRG.6955.1	MSTRG.6955	chr19	-	710	2	1665527016671410	1665529916672090
MSTRG.17859.1	MSTRG.17859	chrX	+	204	2	3643164836434290	3643170236434440
MSTRG.865.1	MSTRG.865	chr1	-	217	2	1.5559e+17	1.5559e+17
MSTRG.1307.1	MSTRG.1307	chr10	-	583	2	3737889937394330	3737902537394780
MSTRG.10113.1	MSTRG.10113	chr4	-	17217	2	5672644756781600	5672663356798630
MSTRG.11340.1	MSTRG.11340	chr7	-	536	4	1.15427e+35	1.15427e+35
MSTRG.6280.3	MSTRG.6280	chr18	+	13872	2	1182671211900510	1182930911911780
MSTRG.10953.2	MSTRG.10953	chr7	-	7388	3	1.46144e+23	1.46144e+23
MSTRG.318.1	MSTRG.318	chr1	+	223	2	5697991557028810	5697995657028990
MSTRG.1529.1	MSTRG.1529	chr11	+	232	2	5109996051157730	5109998651157940
MSTRG.15476.2	MSTRG.15476	chrUn0131	-	1055	3	2.03384e+17	2.04137e+17
MSTRG.6316.1	MSTRG.6316	chr18	-	4996	3	1.39694e+23	1.39719e+23
MSTRG.6463.2	MSTRG.6463	chr18	-	437	2	3730277137310640	3730310637310740
MSTRG.385.1	MSTRG.385	chr1	+	8371	2	7155404971563800	7155432771571890
MSTRG.5274.1	MSTRG.5274	chr16	+	326	2	4149461341508830	4149465241509120
MSTRG.8108.1	MSTRG.8108	chr2	-	803	3	1.15921e+26	1.15922e+26
MSTRG.17396.1	MSTRG.17396	chrUn1307	+	491	2	485718444	510218688
MSTRG.13165.5	MSTRG.13165	chrUn0007	-	16056	2	36408573644736	36420443659603
MSTRG.6080.12	MSTRG.6080	chr17	-	492	3	6.89762e+23	6.89765e+23
MSTRG.7033.1	MSTRG.7033	chr19	+	513	2	2008761420091990	2008779520092320
MSTRG.15603.1	MSTRG.15603	chrUn0144	-	3180	2	98658101861	101501102196
MSTRG.15050.1	MSTRG.15050	chrUn0100	+	2195	3	1.56383e+17	1.58167e+17
MSTRG.17006.2	MSTRG.17006	chrUn0658	+	2742	2	5361454058	5400956403
MSTRG.701.2	MSTRG.701	chr1	+	974	2	1.40126e+17	1.40126e+17
MSTRG.1385.1	MSTRG.1385	chr11	-	2736	2	422925441188	422975443872
MSTRG.13004.1	MSTRG.13004	chrUn0004	+	5262	2	41743064260913	41791644261315
MSTRG.12782.1	MSTRG.12782	chr9	-	1281	3	1.00161e+26	1.00162e+26
MSTRG.1063.1	MSTRG.1063	chr1	-	1577	2	1.9334e+17	1.9334e+17
MSTRG.11321.1	MSTRG.11321	chr7	+	444	2	1.13256e+17	1.13257e+17
MSTRG.1219.1	MSTRG.1219	chr10	+	3519	2	2049611920529980	2049615020533460
MSTRG.3525.1	MSTRG.3525	chr13	-	224	2	1.19567e+17	1.19567e+17
MSTRG.4029.1	MSTRG.4029	chr14	+	246	2	3707544237079880	3707554337080020
MSTRG.11118.2	MSTRG.11118	chr7	+	1222	2	5856986958581960	5857008158582970
MSTRG.5279.1	MSTRG.5279	chr16	+	4314	2	4267489042679080	4267862742679650
MSTRG.13267.1	MSTRG.13267	chrUn0011	+	297	2	39262243997379	39262653997633
MSTRG.1605.1	MSTRG.1605	chr11	-	22178	2	6328827463317620	6330935563318710
MSTRG.14391.1	MSTRG.14391	chrUn0057	-	2662	2	11478781148159	11480331150664
MSTRG.8304.1	MSTRG.8304	chr2	+	4201	2	1.5404e+17	1.54044e+17
MSTRG.1218.1	MSTRG.1218	chr10	+	11147	2	2046015320462270	2046191120471650
MSTRG.6201.3	MSTRG.6201	chr17	-	1216	4	8.45265e+31	8.45268e+31
MSTRG.16240.1	MSTRG.16240	chrUn0267	-	782	2	248106250985	248674251197
MSTRG.2351.1	MSTRG.2351	chr12	-	4034	2	9882225598833170	9882230198837160
MSTRG.4222.1	MSTRG.4222	chr14	-	2650	2	7896606978971100	7896794878971870
MSTRG.10002.1	MSTRG.10002	chr4	+	770	3	3.94214e+23	3.94216e+23
MSTRG.13087.1	MSTRG.13087	chrUn0006	-	250	2	32389773251558	32391223251661
MSTRG.15596.2	MSTRG.15596	chrUn0142	-	4906	2	743700743874	743766748712
MSTRG.15006.1	MSTRG.15006	chrUn0095	+	686	2	10080181008498	10082241008976
MSTRG.9513.1	MSTRG.9513	chr3	+	3085	2	1.19932e+17	1.19932e+17
MSTRG.8902.2	MSTRG.8902	chr3	+	1223	2	1277368412774380	1277425212775030
MSTRG.580.2	MSTRG.580	chr1	-	1003	2	1.08837e+17	1.08838e+17
MSTRG.5594.2	MSTRG.5594	chr17	+	646	3	6.03978e+20	6.03981e+20
MSTRG.11038.1	MSTRG.11038	chr7	+	427	2	3530041635300680	3530056435300950
MSTRG.6462.1	MSTRG.6462	chr18	-	455	2	3730058137309610	3730088837309760
MSTRG.4371.1	MSTRG.4371	chr14	-	252	2	9732214897322710	9732235297322760
MSTRG.11811.1	MSTRG.11811	chr8	+	298	2	2483257224832780	2483272024832920
MSTRG.4232.1	MSTRG.4232	chr14	+	4781	2	8024658980302900	8025063080303640
MSTRG.8087.1	MSTRG.8087	chr2	+	569	2	1.13264e+17	1.13264e+17
MSTRG.253.4	MSTRG.253	chr1	-	2382	4	4.02391e+31	4.02396e+31
MSTRG.3629.1	MSTRG.3629	chr13	-	1079	2	1.2658e+17	1.26581e+17
MSTRG.1933.1	MSTRG.1933	chr12	+	353	2	2284300922844340	2284302722844670
MSTRG.8453.2	MSTRG.8453	chr20	+	1559	3	4.03984e+20	4.0409e+20
MSTRG.11800.1	MSTRG.11800	chr8	+	232	2	2397306224086340	2397325324086380
MSTRG.14292.2	MSTRG.14292	chrUn0053	-	298	2	13767311377127	13768791377275
MSTRG.2878.1	MSTRG.2878	chr13	+	295	2	3424141734245050	3424143234245330
MSTRG.4469.1	MSTRG.4469	chr14	+	2572	2	1.20578e+17	1.2058e+17
MSTRG.17249.1	MSTRG.17249	chrUn0998	-	241	2	11554587	11764805
MSTRG.564.1	MSTRG.564	chr1	+	486	3	1.06031e+26	1.06031e+26
MSTRG.9361.1	MSTRG.9361	chr3	+	18689	2	8614921186153270	8615293886168230
MSTRG.13771.1	MSTRG.13771	chrUn0029	+	1390	2	645233664225	646213664633
MSTRG.4719.2	MSTRG.4719	chr15	-	995	3	3.53623e+23	3.53625e+23
MSTRG.1386.1	MSTRG.1386	chr11	-	3094	2	468309486159	468412489148
MSTRG.10919.2	MSTRG.10919	chr7	-	12954	2	95962649616601	96088249616993
MSTRG.12716.1	MSTRG.12716	chr9	-	247	2	8729138587291520	8729150287291650
MSTRG.10641.2	MSTRG.10641	chr5	+	840	2	3441997234421620	3442023134422200
MSTRG.2612.2	MSTRG.2612	chr12	-	7431	5	1.53211e+44	1.53218e+44
MSTRG.1728.2	MSTRG.1728	chr12	+	1139	2	22478432258707	22479332259754
MSTRG.12609.1	MSTRG.12609	chr9	+	5128	4	5.68044e+31	5.68092e+31
MSTRG.17291.1	MSTRG.17291	chrUn1080	-	283	2	3354234337	3368734473
MSTRG.1741.1	MSTRG.1741	chr12	+	533	3	5.26141e+20	5.26171e+20
MSTRG.18028.1	MSTRG.18028	chrX	-	1978	3	8.74988e+23	8.75004e+23
MSTRG.11844.1	MSTRG.11844	chr8	-	591	2	2902753429029850	2902806829029900
MSTRG.4719.4	MSTRG.4719	chr15	-	941	2	3554747535623020	3554785035623590
MSTRG.12741.1	MSTRG.12741	chr9	+	499	2	9055173290554620	9055202590554830
MSTRG.13491.7	MSTRG.13491	chrUn0019	-	947	5	1.78749e+34	1.78773e+34
MSTRG.13422.1	MSTRG.13422	chrUn0017	+	270	2	29429662945390	29432032945421
MSTRG.13169.3	MSTRG.13169	chrUn0007	-	1239	5	3.66506e+34	3.66559e+34
MSTRG.16075.2	MSTRG.16075	chrUn0230	+	20343	3	512346070462930	564106079678002
MSTRG.2019.2	MSTRG.2019	chr12	+	1448	2	2684847126849020	2684897926849950
MSTRG.5306.1	MSTRG.5306	chr16	+	414	2	4697259847029010	4697281647029200
MSTRG.18069.1	MSTRG.18069	chrX	-	615	2	1.03826e+17	1.03826e+17
MSTRG.6408.1	MSTRG.6408	chr18	-	1962	3	2.52369e+23	2.52382e+23
MSTRG.15308.1	MSTRG.15308	chrUn0120	-	1385	3	2.64798e+17	2.64839e+17
MSTRG.6985.1	MSTRG.6985	chr19	-	1221	2	1854714818561290	1854746818562190
MSTRG.6485.1	MSTRG.6485	chr18	-	237	2	4039338440451970	4039346840452130
MSTRG.1760.1	MSTRG.1760	chr12	-	69686	2	88497878912305	88953568936420
MSTRG.7759.1	MSTRG.7759	chr2	-	11866	2	6039051460409710	6039053960421550
MSTRG.399.1	MSTRG.399	chr1	+	670	2	7358073373581940	7358112973582210
MSTRG.6282.1	MSTRG.6282	chr18	+	9327	2	1193132711982240	1193395011988940
MSTRG.348.1	MSTRG.348	chr1	-	9044	2	6444402564453210	6445304464453230
MSTRG.16076.1	MSTRG.16076	chrUn0230	+	2343	2	4515446088	4604347540
MSTRG.97.1	MSTRG.97	chr1	-	715	3	1.53862e+23	1.53863e+23
MSTRG.10991.1	MSTRG.10991	chr7	-	6296	2	2083827020844130	2084257120846130
MSTRG.11404.1	MSTRG.11404	chr7	+	291	2	1.29077e+17	1.29077e+17
MSTRG.4631.1	MSTRG.4631	chr15	-	247	2	1090186110902990	1090200910903090
MSTRG.2180.1	MSTRG.2180	chr12	-	19781	2	4418103144191900	4419048744202220
MSTRG.1934.3	MSTRG.1934	chr12	-	704	2	2288472322887020	2288527722887170
MSTRG.5178.1	MSTRG.5178	chr16	+	223	2	2242375322426150	2242379322426340
MSTRG.16587.1	MSTRG.16587	chrUn0371	-	8235	2	6019782	100227073
MSTRG.15724.2	MSTRG.15724	chrUn0157	+	1720	3	1.07546e+17	1.07589e+17
MSTRG.7029.1	MSTRG.7029	chr19	+	13495	2	1992724819936280	1993605119940970
MSTRG.13530.1	MSTRG.13530	chrUn0020	+	2094	2	817995820005	818210821882
MSTRG.14014.1	MSTRG.14014	chrUn0040	+	2428	2	414488465729	416783465860
MSTRG.8551.2	MSTRG.8551	chr20	+	602	3	1.52057e+23	1.52059e+23
MSTRG.1818.1	MSTRG.1818	chr12	+	266	2	1224280012243820	1224289812243980
MSTRG.11663.1	MSTRG.11663	chr7	-	4108	2	1.73092e+17	1.73092e+17
MSTRG.13104.1	MSTRG.13104	chrUn0006	-	1089	2	52185915219537	52193795219836
MSTRG.1473.1	MSTRG.1473	chr11	+	9468	2	2785542327864720	2786066927868940
MSTRG.16922.1	MSTRG.16922	chrUn0567	-	1684	2	5301494585	5453794744
MSTRG.15959.1	MSTRG.15959	chrUn0207	+	622	2	486583494808	487099494912
MSTRG.7709.1	MSTRG.7709	chr2	-	5652	3	4.68085e+23	4.68136e+23
MSTRG.7752.2	MSTRG.7752	chr2	+	339	3	5.71656e+23	5.71657e+23
MSTRG.9018.1	MSTRG.9018	chr3	+	253	2	2284710222867990	2284717222868170
MSTRG.17121.2	MSTRG.17121	chrUn0797	-	298	2	96958364	111758512
MSTRG.14429.1	MSTRG.14429	chrUn0060	+	797	4	1.53584e+27	1.5359e+27
MSTRG.14084.4	MSTRG.14084	chrUn0042	-	2130	2	15497421613852	15514941614228
MSTRG.1994.1	MSTRG.1994	chr12	+	6498	2	2543573525440730	2544032925442630
MSTRG.7146.1	MSTRG.7146	chr19	-	753	2	2960210529605560	2960245629605960
MSTRG.1887.1	MSTRG.1887	chr12	+	282	3	2.08605e+23	2.08606e+23
MSTRG.13168.1	MSTRG.13168	chrUn0007	+	4923	2	36597293662620	36622573665013
MSTRG.8815.1	MSTRG.8815	chr21	+	1098	2	1224879412254900	1224894112255840
MSTRG.1941.1	MSTRG.1941	chr12	+	283	2	2309670923118280	2309684323118420
MSTRG.4753.1	MSTRG.4753	chr15	-	33622	2	4030046840359690	4032588840367890
MSTRG.3759.2	MSTRG.3759	chr13	-	2092	2	1.37945e+17	1.37945e+17
MSTRG.14084.5	MSTRG.14084	chrUn0042	-	6975	4	1.54974e+27	1.55614e+27
MSTRG.12645.1	MSTRG.12645	chr9	+	307	2	6354786563614010	6354814763614030
MSTRG.6385.6	MSTRG.6385	chr18	-	1274	2	1852031918523360	1852105218523900
MSTRG.3898.1	MSTRG.3898	chr14	-	8098	2	91830329360598	91910119360715
MSTRG.12279.1	MSTRG.12279	chr9	-	3845	2	1097308210973420	1097340110976950
MSTRG.4023.1	MSTRG.4023	chr14	+	281	2	3622847636228650	3622860636228800
MSTRG.14447.2	MSTRG.14447	chrUn0061	+	694	3	1.53488e+20	1.53516e+20
MSTRG.16684.3	MSTRG.16684	chrUn0416	+	1650	3	9407496451164840	9492296849165240
MSTRG.2290.1	MSTRG.2290	chr12	+	395	2	8721150487216360	8721160787216650
MSTRG.3569.1	MSTRG.3569	chr13	+	328	2	1.21868e+17	1.21868e+17
MSTRG.11261.3	MSTRG.11261	chr7	-	508	4	1.00349e+35	1.00349e+35
MSTRG.1249.1	MSTRG.1249	chr10	-	318	2	2945948829492650	2945959529492860
MSTRG.3336.1	MSTRG.3336	chr13	+	1771	2	7550706175551580	7550773375552680
MSTRG.14639.1	MSTRG.14639	chrUn0070	+	280	2	1910619301	1922719458
MSTRG.6080.14	MSTRG.6080	chr17	-	570	2	6897622168986360	6897651468986640
MSTRG.6464.1	MSTRG.6464	chr18	-	304	2	3730929137326930	3730945337327070
MSTRG.16116.1	MSTRG.16116	chrUn0237	+	651	2	297913298481	298155298888
MSTRG.12081.1	MSTRG.12081	chr8	+	1556	2	9306614093066800	9306634593068150
MSTRG.15476.4	MSTRG.15476	chrUn0131	-	1319	5	2.03506e+29	2.04137e+29
MSTRG.16652.1	MSTRG.16652	chrUn0394	+	1041	2	119682121729	120213122237
MSTRG.11500.1	MSTRG.11500	chr7	-	14087	2	1.43131e+17	1.43143e+17
MSTRG.13341.2	MSTRG.13341	chrUn0016	+	571	2	127391144510	127665144805
MSTRG.6765.1	MSTRG.6765	chr19	-	436	4	4.08701e+27	4.08709e+27
MSTRG.17065.3	MSTRG.17065	chrUn0724	+	8545	3	105388439088	8601889610029
MSTRG.13412.3	MSTRG.13412	chrUn0017	-	298	2	25029982503363	25031462503511
MSTRG.666.1	MSTRG.666	chr1	+	16971	2	1.33667e+17	1.33668e+17
MSTRG.3264.1	MSTRG.3264	chr13	+	2276	2	6413928064140850	6414050164141900
MSTRG.17320.1	MSTRG.17320	chrUn1151	+	578	2	1430225755	1453426099
MSTRG.6795.1	MSTRG.6795	chr19	-	535	6	9.0377e+41	9.03772e+41
MSTRG.15939.1	MSTRG.15939	chrUn0203	+	347	2	476556477253	476688477466
MSTRG.13034.2	MSTRG.13034	chrUn0005	+	1483	2	32877663318968	32878363320379
MSTRG.9179.2	MSTRG.9179	chr3	+	2112	2	4188775641901670	4188784341903690
MSTRG.11408.1	MSTRG.11408	chr7	-	261	2	1.29341e+17	1.29341e+17
MSTRG.11278.1	MSTRG.11278	chr7	+	622	3	1.05575e+26	1.05576e+26
MSTRG.5425.2	MSTRG.5425	chr16	+	603	3	6.47925e+23	6.47928e+23
MSTRG.15407.2	MSTRG.15407	chrUn0126	+	2722	3	8.10651e+17	8.10754e+17
MSTRG.569.1	MSTRG.569	chr1	+	204	2	1.07655e+17	1.07655e+17
MSTRG.8797.1	MSTRG.8797	chr21	+	785	2	1165981311663140	1166032311663420
MSTRG.2412.1	MSTRG.2412	chr12	-	12164	2	1.07614e+17	1.07616e+17
MSTRG.3817.2	MSTRG.3817	chr13	+	9713	2	1.41168e+17	1.41175e+17
MSTRG.4942.2	MSTRG.4942	chr15	+	909	5	7.65981e+39	7.65985e+39
MSTRG.2004.1	MSTRG.2004	chr12	+	395	2	2592742925940900	2592759125941130
MSTRG.16470.1	MSTRG.16470	chrUn0331	-	516	2	2653232788	2663733197
MSTRG.13412.1	MSTRG.13412	chrUn0017	-	404	3	2.45292e+20	2.45296e+20
MSTRG.6275.1	MSTRG.6275	chr18	+	845	2	99066909938332	99067119939154
MSTRG.14908.1	MSTRG.14908	chrUn0090	+	6319	2	631695636162	634963639211
MSTRG.2795.1	MSTRG.2795	chr13	+	4832	2	2835004028364830	2835369928366000
MSTRG.3820.2	MSTRG.3820	chr13	+	4788	2	1.41222e+17	1.41223e+17
MSTRG.9782.1	MSTRG.9782	chr4	-	270	2	1072745510727610	1072757810727760
MSTRG.1706.1	MSTRG.1706	chr11	-	2867	2	8568396885720790	8568507785722540
MSTRG.4164.1	MSTRG.4164	chr14	-	27513	2	6711324667158090	6712190667176940
MSTRG.2056.1	MSTRG.2056	chr12	-	298	2	3081122930811440	3081137730811590
MSTRG.4875.1	MSTRG.4875	chr15	-	9467	2	6675465466755360	6675500366764480
MSTRG.6296.1	MSTRG.6296	chr18	+	11630	2	1282829212840490	1283964312840760
MSTRG.2179.1	MSTRG.2179	chr12	-	9585	2	4416286644173100	4416466944180880
MSTRG.4942.1	MSTRG.4942	chr15	+	907	5	7.65981e+39	7.65985e+39
MSTRG.15579.1	MSTRG.15579	chrUn0138	-	231	2	660212663923	660229664135
MSTRG.4761.1	MSTRG.4761	chr15	-	454	2	4112072141161950	4112089341162230
MSTRG.6022.1	MSTRG.6022	chr17	+	231	2	5433374554352880	5433384254353010
MSTRG.3266.1	MSTRG.3266	chr13	+	1971	2	6421115564239790	6421119064241720
MSTRG.12916.1	MSTRG.12916	chrUn0002	+	260	2	16727571672890	16728231673082
MSTRG.1714.1	MSTRG.1714	chr12	+	610	2	667021670374	667274670729
MSTRG.3276.1	MSTRG.3276	chr13	-	13706	2	6652722266575330	6654053266575730
MSTRG.7148.2	MSTRG.7148	chr19	+	387	2	2962358229634210	2962378429634390
MSTRG.9468.1	MSTRG.9468	chr3	-	250	2	1.12374e+17	1.12374e+17
MSTRG.6089.3	MSTRG.6089	chr17	+	303	2	6897622268986500	6897638268986640
MSTRG.7746.1	MSTRG.7746	chr2	+	550	3	5.37847e+23	5.37848e+23
MSTRG.11688.1	MSTRG.11688	chr8	-	457	2	31703733172043	31705553172316
MSTRG.10069.1	MSTRG.10069	chr4	-	378	2	4646564946472470	4646591246472580
MSTRG.12563.1	MSTRG.12563	chr9	+	910	2	4888306848883930	4888378848884120
MSTRG.4110.1	MSTRG.4110	chr14	-	15106	2	5298238553000790	5298240553015880
MSTRG.8412.2	MSTRG.8412	chr2	+	376	3	1.70082e+26	1.70082e+26
MSTRG.13084.1	MSTRG.13084	chrUn0006	-	1363	2	31317203131802	31317803133103
MSTRG.8686.1	MSTRG.8686	chr21	+	477	2	37403923742791	37405873743071
MSTRG.7032.1	MSTRG.7032	chr19	-	513	2	2008761420092070	2008787620092320
MSTRG.2886.1	MSTRG.2886	chr13	+	4079	2	3505999735061470	3506028135065270
MSTRG.17066.2	MSTRG.17066	chrUn0724	-	4508	2	27429781	70459984
MSTRG.6274.1	MSTRG.6274	chr18	+	5672	2	98971649942064	98971959947703
MSTRG.2392.1	MSTRG.2392	chr12	-	778	2	1.04887e+17	1.04888e+17
MSTRG.9930.1	MSTRG.9930	chr4	-	443	2	3607772836078210	3607803036078350
MSTRG.13772.2	MSTRG.13772	chrUn0029	-	2410	2	849055850005	849979851489
MSTRG.11204.1	MSTRG.11204	chr7	+	3427	3	8.35979e+23	8.35982e+23
MSTRG.4124.1	MSTRG.4124	chr14	-	799	2	5518977855199850	5519009955200330
MSTRG.11961.1	MSTRG.11961	chr8	-	436	2	3875739238758670	3875766038758840
MSTRG.235.1	MSTRG.235	chr1	+	300	2	3593582335937540	3593605435937610
MSTRG.6161.1	MSTRG.6161	chr17	+	2931	3	7.66263e+23	7.6627e+23
MSTRG.9945.1	MSTRG.9945	chr4	+	706	3	3.69478e+23	3.6948e+23
MSTRG.4933.5	MSTRG.4933	chr15	+	10012	2	7620386376217880	7620609276225660
MSTRG.8486.1	MSTRG.8486	chr20	-	660	2	76460657647906	76465297648100
MSTRG.9498.1	MSTRG.9498	chr3	+	3007	2	1.17723e+17	1.17725e+17
MSTRG.17501.1	MSTRG.17501	chrUn1717	-	1185	2	571096	9141422
MSTRG.4780.1	MSTRG.4780	chr15	+	1120	2	4467228444673490	4467313544673750
MSTRG.2768.1	MSTRG.2768	chr13	+	263	2	2445071124473380	2445079424473560
MSTRG.12925.2	MSTRG.12925	chrUn0002	+	17102	2	22274392234378	22343392244578
MSTRG.4776.1	MSTRG.4776	chr15	+	2740	2	4437731044384840	4437753644387350
MSTRG.6461.8	MSTRG.6461	chr18	-	484	3	3.73088e+23	3.7309e+23
MSTRG.17309.1	MSTRG.17309	chrUn1130	+	444	3	91051066011426	91561094611530
MSTRG.14899.1	MSTRG.14899	chrUn0090	+	886	2	154125195011	154516195504
MSTRG.860.1	MSTRG.860	chr1	-	38269	2	1.54542e+17	1.54547e+17
MSTRG.10321.2	MSTRG.10321	chr5	+	678	2	288115293043	288266293568
MSTRG.14496.1	MSTRG.14496	chrUn0065	-	2623	2	338932346895	341227347221
MSTRG.13224.1	MSTRG.13224	chrUn0008	-	594	2	50429525043374	50431905043728
MSTRG.11586.1	MSTRG.11586	chr7	-	614	2	1.60101e+17	1.60101e+17
MSTRG.4092.1	MSTRG.4092	chr14	+	526	2	4948511749493730	4948533749494040
MSTRG.10888.2	MSTRG.10888	chr7	+	260	2	27085852713713	27086052713951
MSTRG.15474.1	MSTRG.15474	chrUn0131	-	2388	2	105129107281	107139107657
MSTRG.14422.1	MSTRG.14422	chrUn0060	+	260	2	12458801344628	12460231344743
MSTRG.15917.1	MSTRG.15917	chrUn0198	+	2151	2	473138475650	473647477290
MSTRG.3102.2	MSTRG.3102	chr13	-	917	2	4464837044653980	4464896344654310
MSTRG.7655.1	MSTRG.7655	chr2	-	558	3	3.81534e+23	3.81536e+23
MSTRG.11383.1	MSTRG.11383	chr7	-	1055	2	1.21448e+17	1.21449e+17
MSTRG.17856.1	MSTRG.17856	chrX	+	4890	2	3639701136402130	3639863936405390
MSTRG.17562.1	MSTRG.17562	chrUn2087	-	3144	2	53836198	55229201
MSTRG.450.1	MSTRG.450	chr1	+	12398	2	8818531588187310	8818729488197730
MSTRG.8440.1	MSTRG.8440	chr20	-	854	2	30081733008902	30085493009378
MSTRG.10493.3	MSTRG.10493	chr5	-	246	2	2254227722576240	2254240422576360
MSTRG.2346.1	MSTRG.2346	chr12	+	217	2	9866615398666370	9866629498666440
MSTRG.6355.1	MSTRG.6355	chr18	+	404	3	1.65481e+23	1.65482e+23
MSTRG.16600.1	MSTRG.16600	chrUn0373	-	428	2	7738478758	7763678932
MSTRG.4956.1	MSTRG.4956	chr15	+	12450	2	7871741478725590	7871943178736020
MSTRG.5611.1	MSTRG.5611	chr17	-	211	2	70930907093284	70932387093345
MSTRG.9935.1	MSTRG.9935	chr4	-	488	2	3620841636214260	3620862236214540
MSTRG.5609.1	MSTRG.5609	chr17	-	1028	2	70394837046692	70402567046945
MSTRG.10944.1	MSTRG.10944	chr7	-	277	2	1398925313989530	1398937013989690
MSTRG.17065.4	MSTRG.17065	chrUn0724	+	6872	2	27539037	863010030
MSTRG.15900.1	MSTRG.15900	chrUn0193	-	374	2	362839384263	363062384412
MSTRG.13798.1	MSTRG.13798	chrUn0031	-	1088	2	6208972763	6294772991
MSTRG.6386.1	MSTRG.6386	chr18	+	1207	2	1843543218436360	1843596118437040
MSTRG.7231.1	MSTRG.7231	chr19	-	1864	2	3877781238784040	3877944338784270
MSTRG.16684.1	MSTRG.16684	chrUn0416	+	1574	2	79079161489	79208162932
MSTRG.10219.1	MSTRG.10219	chr4	-	587	2	8310587083109970	8310638283110040
MSTRG.1523.1	MSTRG.1523	chr11	+	287	2	4268245842731630	4268250342731870
MSTRG.13491.9	MSTRG.13491	chrUn0019	-	401	4	1.78798e+27	1.78812e+27
MSTRG.699.2	MSTRG.699	chr1	+	762	2	1.40108e+17	1.40108e+17
MSTRG.11118.1	MSTRG.11118	chr7	+	462	2	5856986958576030	5857008158576280
MSTRG.13567.1	MSTRG.13567	chrUn0021	+	2857	2	36137043661238	36145313663266
MSTRG.12960.1	MSTRG.12960	chrUn0003	-	1292	2	19085941938637	19097661938755
MSTRG.2204.3	MSTRG.2204	chr12	-	1197	3	5.80305e+23	5.80307e+23
MSTRG.15458.1	MSTRG.15458	chrUn0130	+	829	3	5.06652e+17	5.0711e+17
MSTRG.1862.1	MSTRG.1862	chr12	+	298	2	2054380220544130	2054395020544280
MSTRG.3915.1	MSTRG.3915	chr14	-	13186	2	1216661112178300	1217791912180170
MSTRG.2616.1	MSTRG.2616	chr12	+	672	3	1.54014e+26	1.54014e+26
MSTRG.1507.1	MSTRG.1507	chr11	-	8300	2	4031811340322770	4032031440328870
MSTRG.8146.1	MSTRG.8146	chr2	+	889	3	1.2132e+26	1.21321e+26
MSTRG.17568.1	MSTRG.17568	chrUn2106	+	8250	3	60165057133	636168479278
MSTRG.17274.1	MSTRG.17274	chrUn1048	+	2262	3	63427132852	266327992996
MSTRG.5425.3	MSTRG.5425	chr16	+	476	3	6.48026e+23	6.48028e+23
MSTRG.1898.1	MSTRG.1898	chr12	-	247	2	2102791721163690	2102806321163790
MSTRG.8752.1	MSTRG.8752	chr21	-	2632	2	72695097271725	72714477272417
MSTRG.3107.1	MSTRG.3107	chr13	+	379	2	4484832744877270	4484854944877420
MSTRG.10400.1	MSTRG.10400	chr5	-	235	2	34624313496342	34625113496495
MSTRG.2262.1	MSTRG.2262	chr12	+	3806	2	7594682575989810	7595059875989840
MSTRG.5557.1	MSTRG.5557	chr16	+	668	2	8116113981165320	8116159181165530
MSTRG.17121.5	MSTRG.17121	chrUn0797	-	298	2	5801260138	5816060286
MSTRG.7655.2	MSTRG.7655	chr2	-	567	3	3.81534e+23	3.81536e+23
MSTRG.4753.2	MSTRG.4753	chr15	-	32125	2	4033521940342790	4034224040367890
MSTRG.3845.1	MSTRG.3845	chr13	-	616	2	1.43223e+17	1.43224e+17
MSTRG.2924.1	MSTRG.2924	chr13	+	321	2	3665448636685880	3665452536686160
MSTRG.17606.1	MSTRG.17606	chrUn2425	-	1591	2	1371884	15212089
MSTRG.12673.1	MSTRG.12673	chr9	+	3427	2	6937121269427310	6937261269429340
MSTRG.7962.1	MSTRG.7962	chr2	+	480	2	9636945696370360	9636963196370670
MSTRG.8175.1	MSTRG.8175	chr2	-	298	2	1.30236e+17	1.30236e+17
MSTRG.4503.1	MSTRG.4503	chr14	-	563	2	1.35666e+17	1.35666e+17
MSTRG.5405.1	MSTRG.5405	chr16	+	387	3	6.12946e+23	6.12947e+23
MSTRG.7077.2	MSTRG.7077	chr19	-	3481	3	2.45479e+23	2.4548e+23
MSTRG.7135.1	MSTRG.7135	chr19	+	5267	3	2.89551e+23	2.89551e+23
MSTRG.10842.1	MSTRG.10842	chr6	+	13857	2	2492032824980390	2493000924984560
MSTRG.5550.1	MSTRG.5550	chr16	+	5739	2	7762890077631380	7763089977635110
MSTRG.9501.1	MSTRG.9501	chr3	+	323	2	1.18215e+17	1.18215e+17
MSTRG.4172.1	MSTRG.4172	chr14	+	298	2	6790138567902170	6790153367902310
MSTRG.6461.5	MSTRG.6461	chr18	-	491	3	3.73088e+23	3.7309e+23
MSTRG.8902.1	MSTRG.8902	chr3	+	1353	2	1277364412774430	1277439312775030
MSTRG.17144.2	MSTRG.17144	chrUn0828	+	598	2	5275853652	5303553971
MSTRG.12597.1	MSTRG.12597	chr9	-	495	2	5282016952821570	5282019252822040
MSTRG.13986.1	MSTRG.13986	chrUn0038	+	412	2	10993621105490	10995591105703
MSTRG.749.1	MSTRG.749	chr1	-	1773	2	1.4339e+17	1.4339e+17
MSTRG.3818.1	MSTRG.3818	chr13	+	10146	2	1.41148e+17	1.41148e+17
MSTRG.5248.1	MSTRG.5248	chr16	-	1182	2	3697651236985090	3697708336985700
MSTRG.17625.1	MSTRG.17625	chrUn2578	-	213	2	55855788	56845900
MSTRG.15135.1	MSTRG.15135	chrUn0106	-	220	2	408597411642	408743411714
MSTRG.13491.2	MSTRG.13491	chrUn0019	-	1666	9	1.78283e+62	1.78302e+62
MSTRG.15355.1	MSTRG.15355	chrUn0125	-	248	2	8861189012	8872189148
MSTRG.301.1	MSTRG.301	chr1	-	266	2	5459053854596930	5459067654597060
MSTRG.8438.1	MSTRG.8438	chr2	-	692	2	1.74229e+17	1.7423e+17
MSTRG.9906.1	MSTRG.9906	chr4	+	274	2	3449606634535760	3449610134536000
MSTRG.11731.1	MSTRG.11731	chr8	-	3440	2	1208315712105340	1208318912108750
MSTRG.8204.1	MSTRG.8204	chr2	-	1693	3	1.38437e+26	1.38439e+26
MSTRG.484.3	MSTRG.484	chr1	+	1725	3	9.56499e+23	9.56503e+23
MSTRG.116.1	MSTRG.116	chr1	+	11834	2	1684389316855190	1685481316856100
MSTRG.4235.2	MSTRG.4235	chr14	-	634	2	8041850380481110	8041861980481620
MSTRG.16539.1	MSTRG.16539	chrUn0352	+	2307	2	118801120943	119166122883
MSTRG.14677.1	MSTRG.14677	chrUn0075	-	262	2	472526472762	472646472902
MSTRG.13615.1	MSTRG.13615	chrUn0024	+	10080	2	128575134540	134503138690
MSTRG.253.2	MSTRG.253	chr1	-	2170	5	4.02391e+39	4.02396e+39
MSTRG.3335.1	MSTRG.3335	chr13	+	1416	2	7549623975509220	7549680875510060
MSTRG.10900.1	MSTRG.10900	chr7	-	385	2	66602956665610	66604466665842
MSTRG.4933.4	MSTRG.4933	chr15	+	3621	2	7619852676226780	7620053076228390
MSTRG.5159.1	MSTRG.5159	chr16	+	3454	3	2.00021e+23	2.00038e+23
MSTRG.5532.1	MSTRG.5532	chr16	+	12696	2	7231452672350400	7231483072362790
MSTRG.14422.2	MSTRG.14422	chrUn0060	+	234	2	12948691344628	12949861344743
MSTRG.987.1	MSTRG.987	chr1	+	239	2	1.85414e+17	1.85414e+17
MSTRG.1116.1	MSTRG.1116	chr10	+	3608	3	3.13406e+20	3.13506e+20
MSTRG.890.1	MSTRG.890	chr1	+	247	2	1.64346e+17	1.64346e+17
MSTRG.10675.1	MSTRG.10675	chr6	-	4415	2	29914562991929	29919042995894
MSTRG.1516.1	MSTRG.1516	chr11	-	5796	2	4056607340571560	4057107740572350
MSTRG.3984.1	MSTRG.3984	chr14	+	2929	2	2996436830031410	2996721830031480
MSTRG.6377.2	MSTRG.6377	chr18	+	2757	2	1795868618007120	1796137118007190
MSTRG.12908.2	MSTRG.12908	chrUn0001	-	4537	3	1.39271e+23	1.39274e+23
MSTRG.4235.1	MSTRG.4235	chr14	-	1079	2	8041774080480690	8041788880481620
MSTRG.17779.1	MSTRG.17779	chrX	+	11425	2	3021908230241550	3022982530242230
MSTRG.4561.2	MSTRG.4561	chr14	-	1359	2	1.59603e+17	1.59604e+17
MSTRG.4936.1	MSTRG.4936	chr15	+	25173	2	7629868776308580	7630821176324220
MSTRG.2297.1	MSTRG.2297	chr12	+	1595	2	9253513792559420	9253655492559600
MSTRG.10406.1	MSTRG.10406	chr5	-	538	3	4.19688e+20	4.19694e+20
MSTRG.10641.1	MSTRG.10641	chr5	+	504	2	3441997234421950	3442023134422200
MSTRG.16736.1	MSTRG.16736	chrUn0441	-	1085	2	1076217792	1129318344
MSTRG.12515.1	MSTRG.12515	chr9	-	296	2	3156277231569220	3156291831569370
MSTRG.40.1	MSTRG.40	chr1	+	442	2	42296774234064	42300734234108
MSTRG.4392.1	MSTRG.4392	chr14	+	218	2	9924961199249790	9924975999249850
MSTRG.2044.1	MSTRG.2044	chr12	+	1776	2	2822196928320930	2822199128322680
MSTRG.413.1	MSTRG.413	chr1	+	1053	2	7545660075461090	7545663775462100
MSTRG.1729.1	MSTRG.1729	chr12	-	1436	2	25739822574495	25744312575480
MSTRG.10953.1	MSTRG.10953	chr7	-	3831	2	1461428514679620	1461434914683380
MSTRG.8567.1	MSTRG.8567	chr20	+	275	2	1761455917622440	1761458317622690
MSTRG.14084.2	MSTRG.14084	chrUn0042	-	7954	2	15435151613852	15510901614229
MSTRG.7329.1	MSTRG.7329	chr19	+	656	3	4.31963e+23	4.31964e+23
MSTRG.16476.9	MSTRG.16476	chrUn0331	+	339	3	874988774387939	875868791188019
MSTRG.17233.1	MSTRG.17233	chrUn0974	-	267	2	14079511	15799604
MSTRG.14333.2	MSTRG.14333	chrUn0054	+	833	3	1.55792e+20	1.55826e+20
MSTRG.6508.1	MSTRG.6508	chr18	-	298	2	4268599942686250	4268614742686400
MSTRG.3083.1	MSTRG.3083	chr13	-	263	2	4287684042877050	4287697542877180
MSTRG.11906.1	MSTRG.11906	chr8	-	2311	2	3302970833032260	3303170333032580
MSTRG.8897.1	MSTRG.8897	chr3	-	5528	3	1.16587e+23	1.16587e+23
MSTRG.11634.2	MSTRG.11634	chr7	+	12112	2	1.6851e+17	1.68511e+17
MSTRG.12215.1	MSTRG.12215	chr9	-	9997	2	75812177585539	75848307591921
MSTRG.16684.6	MSTRG.16684	chrUn0416	+	1413	3	9.86401e+16	9.92071e+16
MSTRG.8450.1	MSTRG.8450	chr20	+	1955	2	37524303757068	37535083757943
MSTRG.13169.4	MSTRG.13169	chrUn0007	-	1637	5	3.67413e+34	3.67519e+34
MSTRG.11793.1	MSTRG.11793	chr8	+	298	2	2313522923152580	2313537723152730
MSTRG.4719.5	MSTRG.4719	chr15	-	1149	2	3561743835623020	3561802335623590
MSTRG.1331.1	MSTRG.1331	chr10	+	341	2	4159790041599110	4159810941599240
MSTRG.3819.2	MSTRG.3819	chr13	-	15218	2	1.41196e+17	1.41198e+17
MSTRG.7360.1	MSTRG.7360	chr19	+	585	2	4388980343893930	4389022343894090
MSTRG.8797.2	MSTRG.8797	chr21	+	2814	2	1165981311664760	1166032311667060
MSTRG.7752.1	MSTRG.7752	chr2	+	890	2	5716552657167360	5716628257167490
MSTRG.10889.2	MSTRG.10889	chr7	-	220	2	27119082713756	27119312713951
MSTRG.1377.1	MSTRG.1377	chr11	+	1143	2	251470296061	251517297155
MSTRG.13028.1	MSTRG.13028	chrUn0005	-	1014	2	31380203138671	31384983139205
MSTRG.8896.1	MSTRG.8896	chr3	-	1360	2	1134833211351510	1134948111351720
MSTRG.2719.1	MSTRG.2719	chr13	+	1106	2	1329161913293460	1329176913294420
MSTRG.7989.1	MSTRG.7989	chr2	+	492	3	9.87888e+23	9.87888e+23
MSTRG.1575.1	MSTRG.1575	chr11	-	26252	2	5792470057996200	5792490958022240
MSTRG.15878.1	MSTRG.15878	chrUn0185	+	374	2	392164401940	392388402088
MSTRG.5271.1	MSTRG.5271	chr16	-	880	2	4121818041218730	4121835041219440
MSTRG.7912.1	MSTRG.7912	chr2	-	2745	2	9288299392883980	9288396092885750
MSTRG.17674.2	MSTRG.17674	chrUn3057	+	1210	2	10081681	16362261
MSTRG.12270.2	MSTRG.12270	chr9	-	1042	2	1033770110338500	1033824410338990
MSTRG.13867.1	MSTRG.13867	chrUn0034	+	5852	2	23474812381885	23528542382362
MSTRG.1913.1	MSTRG.1913	chr12	-	1263	2	2231126222311760	2231140122312880
MSTRG.2548.1	MSTRG.2548	chr12	-	2710	4	1.40506e+35	1.40508e+35
MSTRG.6462.2	MSTRG.6462	chr18	-	537	3	3.73006e+23	3.73009e+23
MSTRG.3979.1	MSTRG.3979	chr14	+	1190	2	2863338528634520	2863449528634600
MSTRG.17347.1	MSTRG.17347	chrUn1195	-	289	2	11118	451361
MSTRG.486.1	MSTRG.486	chr1	-	4992	2	9589738495900020	9589882195903570
MSTRG.13755.1	MSTRG.13755	chrUn0028	+	288	2	23133572314206	23135032314346
MSTRG.4421.1	MSTRG.4421	chr14	-	518	3	1.06537e+26	1.06538e+26
MSTRG.15625.1	MSTRG.15625	chrUn0145	-	510	2	665621671933	665699672363
MSTRG.15787.1	MSTRG.15787	chrUn0169	-	462	2	2442738746	2469738936
MSTRG.15796.1	MSTRG.15796	chrUn0169	-	2278	2	504806507710	506925507867
MSTRG.6589.4	MSTRG.6589	chr18	-	620	3	4.83002e+23	4.83005e+23
MSTRG.14693.2	MSTRG.14693	chrUn0076	+	4218	2	12195921222040	12219671223881
MSTRG.2430.1	MSTRG.2430	chr12	-	10508	2	1.14332e+17	1.14332e+17
MSTRG.11117.1	MSTRG.11117	chr7	+	1673	2	5832342958327890	5832386258329130
MSTRG.8694.1	MSTRG.8694	chr21	-	4872	2	43118004317046	43120684321648
MSTRG.13689.3	MSTRG.13689	chrUn0027	-	693	3	3.66125e+17	3.66469e+17
MSTRG.8008.1	MSTRG.8008	chr2	+	975	2	9986693999867750	9986768699867980
MSTRG.3884.1	MSTRG.3884	chr14	-	1420	2	52037315205245	52046495205745
MSTRG.13206.1	MSTRG.13206	chrUn0008	-	209	2	19880002036545	19881822036570
MSTRG.14390.1	MSTRG.14390	chrUn0057	+	1054	2	11467771147930	11476781148081
MSTRG.2798.1	MSTRG.2798	chr13	-	230	2	2981123729815830	2981133629815960
MSTRG.9678.1	MSTRG.9678	chr4	+	1226	2	45291374529439	45293324530468
MSTRG.11460.1	MSTRG.11460	chr7	-	24056	2	1.38388e+17	1.384e+17
MSTRG.3904.1	MSTRG.3904	chr14	-	266	2	99276609949719	99276819949962
MSTRG.9528.1	MSTRG.9528	chr3	+	296	2	1.26261e+17	1.26261e+17
MSTRG.13344.1	MSTRG.13344	chrUn0016	+	1065	2	148835155393	149595155696
MSTRG.12013.2	MSTRG.12013	chr8	+	861	3	4.97755e+23	4.97757e+23
MSTRG.9933.1	MSTRG.9933	chr4	+	1143	2	3617563436180280	3617615736180900
MSTRG.10637.1	MSTRG.10637	chr5	+	3545	2	3405737734060880	3406081134060990
MSTRG.10321.1	MSTRG.10321	chr5	+	686	3	2.88092e+17	2.88266e+17
MSTRG.9640.1	MSTRG.9640	chr4	-	300	2	21936432193858	21937912194008
MSTRG.1765.1	MSTRG.1765	chr12	-	339	2	1013890610186210	1013901010186440
MSTRG.17659.1	MSTRG.17659	chrUn2931	-	1708	2	5424176	7505674
MSTRG.5864.1	MSTRG.5864	chr17	+	254	2	3502123635022610	3502125435022840
MSTRG.10684.1	MSTRG.10684	chr6	+	403	2	49125484915706	49127794915876
MSTRG.14006.1	MSTRG.14006	chrUn0039	-	1491	2	17838801784717	17842941785792
MSTRG.5220.1	MSTRG.5220	chr16	-	3006	2	3293570032938800	3293844032939060
MSTRG.11064.1	MSTRG.11064	chr7	-	325	2	4095177841022730	4095195441022880
MSTRG.4280.1	MSTRG.4280	chr14	-	1654	3	8.34904e+23	8.34916e+23
MSTRG.6387.1	MSTRG.6387	chr18	+	3731	2	1843721018440500	1844014918441290
MSTRG.1934.2	MSTRG.1934	chr12	-	767	2	2288472322887020	2288534022887170
MSTRG.4710.3	MSTRG.4710	chr15	-	903	2	2886291628863680	2886358928863910
MSTRG.16684.2	MSTRG.16684	chrUn0416	+	1788	4	8.01539e+21	8.02909e+21
MSTRG.13256.1	MSTRG.13256	chrUn0010	-	227	2	38405843858655	38407023858762
MSTRG.5866.1	MSTRG.5866	chr17	-	1282	2	3509593335097670	3509674435098140
MSTRG.6095.1	MSTRG.6095	chr17	+	326	2	6933458169362220	6933461869362500
MSTRG.11896.1	MSTRG.11896	chr8	-	249	2	3289192332893130	3289199732893310
MSTRG.17079.2	MSTRG.17079	chrUn0742	+	212	3	72531425014438	72781433414538
MSTRG.10957.1	MSTRG.10957	chr7	-	6631	2	1471494314721100	1472107614721590
MSTRG.17369.1	MSTRG.17369	chrUn1241	-	1031	2	4051320	5912163
MSTRG.2794.1	MSTRG.2794	chr13	+	23653	2	2824813228283530	2825310728302210
MSTRG.13689.2	MSTRG.13689	chrUn0027	-	571	3	3.62395e+17	3.62633e+17
MSTRG.14745.1	MSTRG.14745	chrUn0080	+	7434	2	562760674417	564653679956
MSTRG.6273.1	MSTRG.6273	chr18	+	4662	2	98654279957657	98654719962273
MSTRG.16624.1	MSTRG.16624	chrUn0383	-	4885	2	1014517383	1490117510
MSTRG.2204.1	MSTRG.2204	chr12	-	1075	3	5.79631e+23	5.79633e+23
MSTRG.8792.8	MSTRG.8792	chr21	+	2245	2	1081699610817380	1081728910819330
MSTRG.1533.1	MSTRG.1533	chr11	-	224	2	5247536452488990	5247538252489190
MSTRG.13169.1	MSTRG.13169	chrUn0007	-	6681	6	3.65973e+41	3.66559e+41
MSTRG.8949.1	MSTRG.8949	chr3	+	2957	2	1734975217352660	1735229917353070
MSTRG.6272.2	MSTRG.6272	chr18	+	2359	2	99082709926371	99082929928706
MSTRG.2693.1	MSTRG.2693	chr13	+	2477	2	1166400911666200	1166581811666870
MSTRG.12601.2	MSTRG.12601	chr9	+	5912	2	5427505554283400	5427508254289290
MSTRG.1022.1	MSTRG.1022	chr1	+	813	2	1.88313e+17	1.88313e+17
MSTRG.1709.1	MSTRG.1709	chr11	-	959	3	8.63585e+23	8.63592e+23
MSTRG.4381.1	MSTRG.4381	chr14	-	2729	2	9871805798733100	9871823298735660
MSTRG.2183.8	MSTRG.2183	chr12	-	284	2	4610177046155390	4610186246155580
MSTRG.14967.1	MSTRG.14967	chrUn0092	-	505	2	423713424512	423934424794
MSTRG.1756.1	MSTRG.1756	chr12	+	281	2	77221977723559	77222727723763
MSTRG.7483.1	MSTRG.7483	chr19	-	457	2	5239115752391370	5239132652391660
MSTRG.4280.5	MSTRG.4280	chr14	-	3747	3	8.35325e+23	8.35358e+23
MSTRG.2359.1	MSTRG.2359	chr12	+	6959	2	9918413799190660	9918699399194760
MSTRG.8502.1	MSTRG.8502	chr20	+	2190	4	9.99037e+30	9.99054e+30
MSTRG.14682.1	MSTRG.14682	chrUn0076	-	932	2	6541196969	6544897862
MSTRG.4565.1	MSTRG.4565	chr14	+	221	2	1.60913e+17	1.60913e+17
MSTRG.13396.1	MSTRG.13396	chrUn0017	-	276	2	853384853944	853574854028
MSTRG.9910.2	MSTRG.9910	chr4	+	6176	2	3488787934888290	3488799534894350
MSTRG.2669.1	MSTRG.2669	chr13	+	1889	2	78748977898768	78749177900635
MSTRG.6461.4	MSTRG.6461	chr18	-	334	3	3.73088e+23	3.7309e+23
MSTRG.4082.1	MSTRG.4082	chr14	+	879	4	4.77672e+31	4.77673e+31
MSTRG.13989.1	MSTRG.13989	chrUn0038	-	8932	2	11256891153691	11345711153739
MSTRG.13491.4	MSTRG.13491	chrUn0019	-	719	6	1.7847e+41	1.78478e+41
MSTRG.2320.1	MSTRG.2320	chr12	-	6020	3	9.64867e+23	9.64868e+23
MSTRG.11371.1	MSTRG.11371	chr7	+	1101	2	1.19121e+17	1.19122e+17
MSTRG.17121.3	MSTRG.17121	chrUn0797	-	298	2	5512960138	5527760286
MSTRG.16951.1	MSTRG.16951	chrUn0592	-	1082	2	8509785609	8525086536
MSTRG.6463.3	MSTRG.6463	chr18	-	408	2	3730277237310440	3730290937310710
MSTRG.10442.1	MSTRG.10442	chr5	-	941	2	1316635713166900	1316654613167650
MSTRG.2670.3	MSTRG.2670	chr13	+	4705	2	79323787956953	79325367961498
MSTRG.6079.1	MSTRG.6079	chr17	+	435	2	6867875768686230	6867898068686440
MSTRG.15508.1	MSTRG.15508	chrUn0133	-	2159	2	270030273671	272058273800
MSTRG.10953.4	MSTRG.10953	chr7	-	3870	2	1464865814679620	1464873814683410
MSTRG.4658.1	MSTRG.4658	chr15	+	3499	2	1684146516860400	1684153616863830
MSTRG.7168.1	MSTRG.7168	chr19	-	3131	2	3218726332190540	3218770732193220
MSTRG.7986.1	MSTRG.7986	chr2	+	287	2	9849830898539260	9849842698539430
MSTRG.3762.1	MSTRG.3762	chr13	-	1172	2	1.37973e+17	1.37973e+17
MSTRG.12711.1	MSTRG.12711	chr9	-	243	2	8596586885978680	8596589985978890
MSTRG.10158.1	MSTRG.10158	chr4	+	204	2	7256677672583650	7256682372583810
MSTRG.16683.11	MSTRG.16683	chrUn0416	-	1980	3	9255896409165010	9364997066165240
MSTRG.15671.2	MSTRG.15671	chrUn0149	+	329	2	175989176890	176078177128
MSTRG.2468.2	MSTRG.2468	chr12	-	371	3	1.22498e+26	1.22498e+26
MSTRG.6080.13	MSTRG.6080	chr17	-	532	3	6.89762e+23	6.89765e+23
MSTRG.15580.1	MSTRG.15580	chrUn0138	+	269	2	661091663950	661173664135
MSTRG.16684.8	MSTRG.16684	chrUn0416	+	1411	3	9.86451e+16	9.87831e+16
MSTRG.11188.1	MSTRG.11188	chr7	-	265	2	7360717473639560	7360731573639690
MSTRG.2691.1	MSTRG.2691	chr13	+	2147	2	1163927311687700	1164120111687920
MSTRG.6119.2	MSTRG.6119	chr17	+	316	2	7191418071948920	7191421771949190
MSTRG.11028.1	MSTRG.11028	chr7	+	254	2	3207427232141790	3207434932141970
MSTRG.15725.1	MSTRG.15725	chrUn0157	+	1759	2	110290111998	111901112144
MSTRG.3277.1	MSTRG.3277	chr13	-	23348	2	6662093366628670	6662101666651940
MSTRG.2529.1	MSTRG.2529	chr12	+	250	2	1.34135e+17	1.34135e+17
MSTRG.1728.1	MSTRG.1728	chr12	+	1283	3	2.18376e+20	2.18393e+20
MSTRG.6280.2	MSTRG.6280	chr18	+	108440	2	1175649711900510	1184971911915730
MSTRG.4719.3	MSTRG.4719	chr15	-	959	2	3550314735623020	3550350235623630
MSTRG.11374.1	MSTRG.11374	chr7	+	2433	2	1.19357e+17	1.19357e+17
MSTRG.1120.1	MSTRG.1120	chr10	-	3127	3	4.23471e+20	4.23516e+20
MSTRG.15349.1	MSTRG.15349	chrUn0124	+	285	2	843929850358	843954850616
MSTRG.16683.3	MSTRG.16683	chrUn0416	-	405	2	8015391571	8048491643
MSTRG.14711.2	MSTRG.14711	chrUn0078	+	378	2	864876865260	864917865595
MSTRG.4701.1	MSTRG.4701	chr15	-	339	2	2537007525400190	2537027625400320
MSTRG.7392.2	MSTRG.7392	chr19	-	743	4	4.48888e+31	4.4889e+31
MSTRG.9077.1	MSTRG.9077	chr3	+	498	2	2947009829712220	2947051529712300
MSTRG.10551.1	MSTRG.10551	chr5	-	943	4	2.40998e+31	2.41001e+31
MSTRG.17786.1	MSTRG.17786	chrX	+	229	2	3177507131777340	3177517431777470
MSTRG.11353.2	MSTRG.11353	chr7	-	517	4	1.16999e+35	1.16999e+35
MSTRG.3434.1	MSTRG.3434	chr13	+	268	3	1.03075e+26	1.03075e+26
MSTRG.16245.1	MSTRG.16245	chrUn0268	-	941	2	120129131639	120422132285
MSTRG.14544.1	MSTRG.14544	chrUn0066	-	979	2	236391238508	236644239232
MSTRG.4968.1	MSTRG.4968	chr15	-	214	2	8023494580265830	8023508380265900
MSTRG.13029.1	MSTRG.13029	chrUn0005	+	1403	2	31386193139569	31392073140382
MSTRG.13112.3	MSTRG.13112	chrUn0006	-	2781	3	5.51905e+20	5.52088e+20
MSTRG.3321.1	MSTRG.3321	chr13	-	7836	3	7.33627e+23	7.33666e+23
MSTRG.7436.1	MSTRG.7436	chr19	-	1968	2	4846337548468620	4846531848468640
MSTRG.7145.1	MSTRG.7145	chr19	+	1121	2	2958823629595980	2958833529597000
MSTRG.6768.1	MSTRG.6768	chr19	+	738	5	4.12249e+34	4.12282e+34
MSTRG.9595.1	MSTRG.9595	chr3	+	231	2	1.42548e+17	1.42548e+17
MSTRG.1545.2	MSTRG.1545	chr11	-	2491	3	5.4466e+23	5.44667e+23
MSTRG.10126.1	MSTRG.10126	chr4	+	1667	2	5993082559932400	5993203059932860
MSTRG.17997.1	MSTRG.17997	chrX	-	417	2	7180687371807650	7180715171807790
MSTRG.6080.16	MSTRG.6080	chr17	-	394	2	6898392868986360	6898404468986640
MSTRG.7652.1	MSTRG.7652	chr2	-	417	2	3807586138079530	3807616438079640
MSTRG.4782.1	MSTRG.4782	chr15	-	17106	2	4471708044733680	4472143144746440
MSTRG.17014.1	MSTRG.17014	chrUn0674	+	5869	2	81139129	909214017
MSTRG.4289.1	MSTRG.4289	chr14	-	7911	2	8633532486345000	8633647886351760
MSTRG.11168.1	MSTRG.11168	chr7	-	2831	2	6962637469626760	6962642469629540
MSTRG.14533.1	MSTRG.14533	chrUn0065	+	483	3	1.45958e+20	1.45972e+20
MSTRG.3347.1	MSTRG.3347	chr13	+	3798	2	7789715877900050	7789967077901330
MSTRG.4719.1	MSTRG.4719	chr15	-	758	3	3.53623e+23	3.53625e+23
MSTRG.17001.1	MSTRG.17001	chrUn0650	+	5150	2	2495563220	2499368330
MSTRG.13601.1	MSTRG.13601	chrUn0023	-	316	2	169922170095	170052170279
MSTRG.13341.3	MSTRG.13341	chrUn0016	+	424	2	127427152870	127665153054
MSTRG.5162.1	MSTRG.5162	chr16	+	964	2	2051213020514100	2051266120514530
MSTRG.115.1	MSTRG.115	chr1	+	1750	2	1680718016867870	1680868116868120
MSTRG.4799.1	MSTRG.4799	chr15	-	31342	2	4846917248536580	4846919548567900
MSTRG.16556.1	MSTRG.16556	chrUn0359	+	331	2	193755207529	193909207704
MSTRG.9810.2	MSTRG.9810	chr4	+	1385	2	1420999914237570	1421006014238890
MSTRG.16684.10	MSTRG.16684	chrUn0416	+	3780	2	103741135999	106186137332
MSTRG.12506.1	MSTRG.12506	chr9	-	1372	2	2846186028463610	2846314628463700
MSTRG.1422.2	MSTRG.1422	chr11	+	273	2	1018071510185440	1018073410185700
MSTRG.14429.5	MSTRG.14429	chrUn0060	+	629	3	1.53922e+20	1.53954e+20
MSTRG.17283.1	MSTRG.17283	chrUn1075	+	3122	2	1755022048	1917123547
MSTRG.14465.2	MSTRG.14465	chrUn0062	+	1610	2	629784647605	631091647906
MSTRG.12974.1	MSTRG.12974	chrUn0003	+	462	2	81248398128329	81249898128639
MSTRG.7817.1	MSTRG.7817	chr2	-	675	2	6753764667538120	6753792667538510
MSTRG.17177.1	MSTRG.17177	chrUn0871	+	296	2	2983230030	2998030176
MSTRG.6219.1	MSTRG.6219	chr18	-	1641	2	39211813961521	39215923962749
MSTRG.11643.1	MSTRG.11643	chr7	-	611	2	1.69735e+17	1.69735e+17
MSTRG.17503.3	MSTRG.17503	chrUn1721	-	204	2	793612203	801512326
MSTRG.13343.1	MSTRG.13343	chrUn0016	+	442	4	1.39762e+23	1.40036e+23
MSTRG.9592.1	MSTRG.9592	chr3	+	1336	3	1.41283e+26	1.41283e+26
MSTRG.15754.1	MSTRG.15754	chrUn0164	-	451	2	597398611449	597478611818
MSTRG.13533.1	MSTRG.13533	chrUn0020	+	597	2	960316961113	960724961300
MSTRG.8302.1	MSTRG.8302	chr2	+	1581	3	1.54027e+26	1.54027e+26
MSTRG.10111.1	MSTRG.10111	chr4	+	647	2	5636535256399040	5636548356399550
MSTRG.16586.3	MSTRG.16586	chrUn0370	+	341	2	148431153288	148530153528
MSTRG.201.1	MSTRG.201	chr1	-	1337	2	2122705621227760	2122768521228470
MSTRG.4910.1	MSTRG.4910	chr15	-	3616	2	7354000173561830	7354302573562420
MSTRG.7533.1	MSTRG.7533	chr2	-	521	2	62639206271417	62639346271922
MSTRG.3282.1	MSTRG.3282	chr13	+	361	2	6802721768040900	6802738068041090
MSTRG.437.1	MSTRG.437	chr1	+	2643	3	8.59506e+23	8.59507e+23
MSTRG.3042.1	MSTRG.3042	chr13	-	3150	2	4147108841474270	4147389941474610
MSTRG.3448.1	MSTRG.3448	chr13	+	11776	2	1.07318e+17	1.07327e+17
MSTRG.8149.2	MSTRG.8149	chr2	-	691	4	1.21846e+35	1.21846e+35
MSTRG.18029.1	MSTRG.18029	chrX	-	440	2	8778134787782210	8778168387782310
MSTRG.15764.2	MSTRG.15764	chrUn0166	+	1572	2	7705378999	7841279210
MSTRG.10287.1	MSTRG.10287	chr4	+	266	2	8803944388039640	8803959188039760
MSTRG.1195.1	MSTRG.1195	chr10	+	1314	2	1675048516774600	1675168516774710
MSTRG.18091.1	MSTRG.18091	chrX	+	287	2	1.07357e+17	1.07357e+17
MSTRG.6201.1	MSTRG.6201	chr17	-	1263	4	8.45254e+31	8.45258e+31
MSTRG.10839.1	MSTRG.10839	chr6	+	218	2	2363379823669720	2363382123669920
MSTRG.11196.1	MSTRG.11196	chr7	-	526	2	8115286881154070	8115324481154220
MSTRG.12500.1	MSTRG.12500	chr9	+	8148	2	2793614727951210	2793769327957810
MSTRG.10182.2	MSTRG.10182	chr4	+	333	2	7611783276118060	7611795976118260
MSTRG.17284.8	MSTRG.17284	chrUn1080	-	464	2	1120311413	1134111737
MSTRG.4988.1	MSTRG.4988	chr15	-	385	2	8111612181147200	8111635681147350
MSTRG.10063.1	MSTRG.10063	chr4	-	2181	2	4413297044200670	4413416244201650
MSTRG.12266.1	MSTRG.12266	chr9	+	2039	2	1005985410062440	1006002010064320
MSTRG.7147.2	MSTRG.7147	chr19	+	1380	2	2960211029605250	2960213729606600
MSTRG.2394.1	MSTRG.2394	chr12	+	324	2	1.04918e+17	1.04919e+17
MSTRG.954.1	MSTRG.954	chr1	+	226	2	1.78803e+17	1.78803e+17
MSTRG.12062.1	MSTRG.12062	chr8	-	595	2	7666802976668980	7666853176669070
MSTRG.17386.1	MSTRG.17386	chrUn1277	+	3488	2	1754318554	1850321080
MSTRG.13383.1	MSTRG.13383	chrUn0016	+	600	2	16244741626180	16247411626511
MSTRG.13135.1	MSTRG.13135	chrUn0006	+	341	2	61533246167753	61533806168036
MSTRG.1406.1	MSTRG.1406	chr11	-	239	2	27163472771440	27165162771508
MSTRG.7120.1	MSTRG.7120	chr19	+	830	2	2812386028161770	2812388428162570
MSTRG.8756.1	MSTRG.8756	chr21	+	4087	3	7.58449e+20	7.58632e+20
MSTRG.17298.1	MSTRG.17298	chrUn1102	+	258	2	1155012573	1176612613
MSTRG.17262.2	MSTRG.17262	chrUn1027	+	322	2	1091411111	1108611259
MSTRG.8416.1	MSTRG.8416	chr2	+	240	2	1.70091e+17	1.70091e+17
MSTRG.17512.3	MSTRG.17512	chrUn1779	-	2580	2	86219450	935611293
MSTRG.4516.2	MSTRG.4516	chr14	+	738	2	1.42995e+17	1.42995e+17
MSTRG.11681.1	MSTRG.11681	chr8	+	259	2	11904971190650	11906191190785
MSTRG.10549.1	MSTRG.10549	chr5	-	1814	2	2403541724037070	2403661024037690
MSTRG.13861.1	MSTRG.13861	chrUn0034	-	829	2	912209913331	912439913928
